# Supplementary material for: An E2-E3 pair contributes to seed size control in grain crops
Source: Nat Commun. 2023 May 29;14:3091. doi: 10.1038/s41467-023-38812-y (PMC10226984; doi:10.1038/s41467-023-38812-y)
Supplement: Supplementary file 4 — Supplementary Data 1–7 [file 41467_2023_38812_MOESM4_ESM.xlsx]

## Sheet: Supplementary Data 1
Supplementary Data 1. Foxtail millet multi-tissues RNAseq dataset.
Nineteen tissues of foxtail millet Yugu1 variety were collected and used for RNAseq. Values are gene expression FPKM value (mean of 3 replicates). SAM: Shoot Apical meristem; bf: before flowering; daf: days after flowering.
Growth stage	Seedling stage			Booting stage				Heading stage				Flowering stage						Mature stage
#Gene ID	Emerging seeds	S-root	S-leaf	B-root	B-node	B-stem	B-leaf	H-node	H-stem	H-leaf	H-SAM	Panicle_bf	Panicle_1daf	Panicle_7daf	pollen	anther	Florets	Milking seeds	Mature seeds
Seita.1G000100	1.17333	1.38333	3.64667	0.0366667	0.103333	0.0533333	3.24667	0.00666667	0	0.993333	0	0	0.17	0.0733333	0	0	0.04	0.126667	0.0166667
Seita.1G000200	48.12	67.4967	311.517	0.686667	33.8167	51.9367	674.2	69.91	87.09	508.223	85.53	107.297	161.6	152.553	0	0	14.5267	19.2233	10.5467
Seita.1G000300	0.33	7.44667	24.8733	1.05667	3.10333	8.26	31.69	3.12	4.89333	41.8633	1.17	21.3167	74.61	98.5033	0.0666667	0.08	3.68333	5.13333	7.46333
Seita.1G000400	155.163	159.697	34.7033	56.83	197.213	131.677	76.1967	160.313	163.05	41.7867	256.003	150.68	129.84	188.993	4.09333	4.2	81.5933	133.44	284.82
Seita.1G000500	82.6433	38.1733	41.2767	11.7233	35.2667	32.47	35.18	36.8133	32.86	36.8967	74.0033	51.4833	95.5933	124.177	0.9	0.883333	28.4233	59.0733	51.5333
Seita.1G000600	0.596667	0.793333	5.89	0.03	2.82333	3.92333	1.27333	2.75	1.65333	3.76667	3.61	2.13333	3.83667	2.28	0.0933333	0.0966667	0.323333	0.196667	0.583333
Seita.1G000700	0.266667	2.23	0.33	4.73667	0.493333	0.756667	0.06	0.17	0.15	0.533333	0.556667	0.35	0.623333	25.5633	0	0	2.53	3.66667	1.06
Seita.1G000800	1.58667	5.59333	0.85	3.46667	2.38667	1.26	1.97	4.14667	2.72667	2.23667	14.3733	6.15333	4.92	3.90667	0.0233333	0.0233333	1.13667	1.23667	1.65
Seita.1G000900	0	0	0	0	0	0	0	0	0	0	0	0.483333	0.933333	0.15	0	0	0	0	0
Seita.1G001000	0	0	0	0	0	0	0	0	0	0	0	0	0	0.18	0.54	0.586667	0	0	0
Seita.1G001100	58.6333	22.44	0.53	83.47	23.31	39.88	26.8333	15.4867	27.66	5.99	9.26667	9.10667	5.26667	7.13333	0.0266667	0.0266667	0.646667	2.61	2.75667
Seita.1G001200	16.7267	60.9067	0.0666667	0	2.37667	0.536667	0.0766667	5.13	2.05333	0.156667	3.29333	34.4	40.4867	15.5233	0	0	0.183333	0.0833333	0.523333
Seita.1G001300	4.01667	20.26	162.513	3.23667	5.3	6.43667	214.523	6.88	8.85	256.107	6.54	13.82	58.3	70.8367	0.436667	0.486667	8.58667	7.14	3.19667
Seita.1G001400	303.46	254.76	135.383	101.507	438.953	330.487	172.773	394.933	344.227	151.647	604.317	415.51	499.293	474.337	19.9167	19.2567	150.473	253.923	367.167
Seita.1G001500	23.8033	44.1767	24.68	19.3733	33.7367	28.8733	24.7233	30.63	26.8933	25.1033	45.04	41.1533	39.9367	44.2767	0.92	0.92	22.1567	35.09	15.03
Seita.1G001600	3.41333	7.53667	1.06333	3.21	7.9	5.01333	2.39	7.64667	5.27	3.08667	25.6433	10.56	10.13	8.38333	0.486667	0.48	1.24667	2.65667	1.52333
Seita.1G001700	0.986667	0.16	0	0.623333	0	0.63	0	0.176667	0.126667	0	0.59	23.24	62.0933	11.38	0.04	0.04	0.0466667	0.06	0.0333333
Seita.1G001800	1.99667	6.29	0	0.123333	1.66333	0.0833333	0.0133333	3.64667	1.65667	0	26.3067	6.14	2.78	1.48	0	0	0.326667	1.07667	0.173333
Seita.1G001900	29.42	41.7967	81.9367	12.0867	31.25	48.59	110.377	5.57	8.34	40.6967	9.76333	5.87333	12.1567	25.7933	0.116667	0.09	11.4833	32.3533	8.54667
Seita.1G002000	8.14	19.46	21.34	7.94333	13.4733	22.4767	7.48	7.82667	8.06	2.36667	3.84333	5.48333	20.17	14.2733	0	0	1.71333	4.08333	0.413333
Seita.1G002100	54.9133	12.2033	5.87	3.21667	21.9067	8.85333	16.78	31.7367	27.6833	9.95667	45.7467	29.0567	23.4233	25.1	1.07667	1.01667	6.93333	13.2233	11.57
Seita.1G002200	80.3433	63.8733	40.3467	41.31	87.2867	78.8867	72.4067	80.4233	67.36	47.1133	112.053	94.9533	112.173	120.343	8.56	8.37667	14.7033	44.44	45.4467
Seita.1G002300	75.02	48.3	21.31	18.0833	47.1833	22.2833	37.4467	48.3033	41.06	23.6933	70.0333	43.9033	40.54	49.0067	0.183333	0.136667	21.7767	48	58.7867
Seita.1G002400	0.0266667	0	0	0.05	0.03	0	0	0.02	0.03	0.0166667	0.0766667	0.08	0.47	2.61	16.6067	16.88	0.166667	0.15	0.113333
Seita.1G002500	35.0867	24.0533	12.3533	3.65333	18.4767	13.7133	7.78667	25.6367	23.54	6.31667	27.3167	40.29	65.0833	72.1467	0.666667	0.72	6.25333	13.2667	6.76
Seita.1G002600	16.82	17.2767	5.81333	4.76667	31.44	23.8033	21.2633	23.2967	19.36	8.55667	30.5667	28.6467	23.2933	22.9967	0.16	0.166667	6.94333	11.6533	6.35667
Seita.1G002700	14.0133	8.24667	2.21667	3.96	8.80333	3.74333	6.94667	11.63	9.07333	6.56667	20.8133	10.75	8.29667	8.83	0	0	3.03333	7.17333	5.27667
Seita.1G002800	4.50333	1.94	1.57	3.21333	2.21333	1.66	5.72	2.44333	2.47	2.92667	6.55	3.95333	9.04667	17.0167	0.213333	0.336667	2.53333	3.60333	10.35
Seita.1G002900	0.25	1.76	0	0.15	3.25667	3.37	0	1.71	2.78	0	0.586667	1.18	24.8767	40.4	13.1533	13.3333	0.276667	0.0666667	0.283333
Seita.1G003000	0.13	5.04333	0.0566667	1.72333	2.67333	1.16667	0.18	1.22	1.09	0.0533333	0.973333	0.763333	0.143333	0.23	0.0266667	0.0133333	0.14	0.27	0.166667
Seita.1G003100	435.003	190.033	75.6633	81.2967	199.55	93.8033	123.097	239.703	274.613	96.5567	169.517	161.277	118.07	115.783	0.423333	0.433333	33.7667	65.19	148.593
Seita.1G003200	6	38.4567	551.417	0.74	14.3833	31.75	300.477	19.8433	34.0033	496.103	7.50667	41.5367	130.653	115.913	0.586667	0.536667	14.2167	26.3133	4.41667
Seita.1G003300	0.09	3.95333	0	0.526667	0.0166667	0.153333	0	0.883333	0.216667	0.03	0.0666667	0.0466667	1.33667	0.643333	0	0	0.903333	0.81	0.06
Seita.1G003400	0.373333	0.09	0.113333	0	0	0	0	0.0166667	0	0.0133333	0	0	4.06667	11.15	63.61	63.21	0.08	0.576667	0.373333
Seita.1G003500	36.07	38.1833	35.75	27.39	69.7033	87.6967	77.04	59.9467	60.0567	42.4167	23.35	59.71	68.0367	80.9767	7.17333	7.21667	36.5833	66.4767	54.8767
Seita.1G003600	33.0567	47.6667	19.2967	38.3867	50.01	69.0667	60.2567	44.5767	43.0867	35.2633	15.99	46.3167	45.0533	64.49	4.48667	4.33	29.15	57.27	30.6733
Seita.1G003700	18.8067	19.8467	3.99667	0.22	31.0367	12.52	2.59	27.3133	24.1633	4.32	74.7767	93.0667	47.7967	17.2367	2.05	2.03333	15.8333	8.04667	23.23
Seita.1G003800	15.2	19.44	15.3367	10.0633	25.7933	27.51	91.0267	26.23	22.9567	89.9833	36.9767	41.9033	30.6067	18.12	0.12	0.12	4.09333	7.75	9.16667
Seita.1G003900	53.9333	27.7267	9.59667	12.02	33.4833	21.1867	10.5933	35.3967	38.8133	11.6	45.6333	31.8733	27.8967	30.5633	3.14667	3.02	11.1	19.6033	16.1933
Seita.1G004000	11.2433	18.8867	11.8267	24.3167	16.1633	15.2367	13.2633	15.7233	13.1433	12.4433	23.68	15.0067	14.34	14.72	0.193333	0.22	5.56	9.93	6.88
Seita.1G004100	17.71	27.35	10.5633	15.9467	30.2367	24.0267	15.1033	25.5667	24.38	9.99333	22.79	25.5533	22.1933	22.5467	2.93	3.02333	9.62333	13.49	9.38667
Seita.1G004200	114.09	84.0533	37.75	36.75	97.5933	79.2833	69.5767	75.66	79.5533	49.88	89.0567	92.7167	81.8233	75.4733	9.28667	9.03667	25.0167	41.83	30.4033
Seita.1G004300	172.997	155.233	18.0533	1245.62	335.493	70.7433	8.21333	52.1433	49.4833	42.7733	123.62	42.4067	57.5567	59.28	9.3	9.43	3.66333	9.12333	10.1667
Seita.1G004400	34.6533	64.23	0.663333	246.277	18.6767	0.973333	0	1.24333	4.46	0	1.32	2.70333	2.87667	4.45	0.02	0.02	0.09	0.65	1.33667
Seita.1G004500	77.6233	73.9367	6.20667	8.85667	182.93	30.2067	4.09667	232.91	203.357	10.8533	264.117	210.47	135.923	76.5233	0.126667	0.1	17.64	25.64	21.2833
Seita.1G004600	48.8633	235.163	201.787	46.7867	120.597	219.653	1.44333	119.67	422.51	6.79333	111.837	226.44	702.323	1471.91	213.837	215.097	1.13	11.36	0.153333
Seita.1G004700	0	0.0533333	0.373333	0	0	0.09	0	0	0.0433333	0	0	0	0.02	0	0	0	0	0.0166667	0
Seita.1G004800	0	0	0	0	0.136667	0.106667	0	0.06	0.0266667	0	0	0.11	0.196667	0.283333	0.03	0.0633333	0	0	0
Seita.1G004900	14.9867	7.24333	2.56667	0.156667	4.84	6.46	0	1.26333	4.01667	0.0866667	3.82333	8.07333	20.9233	25.4833	0.51	0.483333	2.44667	5.27667	3.33333
Seita.1G005000	19.19	13.6933	3.24	1.80667	14.5367	32.3967	0.766667	5.11667	10.22	1.75333	10.0033	16.67	11.8967	11.3667	1.66667	1.45333	2.22333	5.56333	5.81333
Seita.1G005100	8.84	5.59	5.05333	0.47	7.45	5.24	9.39	7.32	9.30667	13.0067	9.48667	7.62333	7.65667	7.51667	4.36333	4.56	2.61	3.52	3.86
Seita.1G005200	3.8	4.80667	1.78	0.66	1.76667	1.41333	2.60667	1.89333	1.65667	2.99333	6.38333	2.71	3.35667	3.81	0.516667	0.5	2.01667	2.9	2.38
Seita.1G005300	27.09	26.3033	25.3533	13.4767	32.4667	32.2267	19.9833	31.0733	27.42	21.3267	27.94	30.15	27.9467	32.0867	16.4867	16.9633	12.3167	27.0833	23.4733
Seita.1G005400	1.72667	15.3233	2.75	0.96	0.99	6.33333	0.33	1.53	3.13	3.27	11.1367	13.6233	25.4467	15.9933	0.0966667	0.1	0.18	0.256667	0.383333
Seita.1G005500	26.2733	30.66	10.6067	12.8833	27.3967	18.0667	15.7367	25.0533	20.3033	13.29	44.25	30.75	27.2233	33.46	0.926667	0.906667	9.26333	14.12	19.2867
Seita.1G005600	1.28667	3.59	25.7733	0.303333	0.813333	2.52333	0.57	0.156667	0.306667	5.45333	0.06	0.176667	0.82	1.74333	0.04	0.06	0.816667	1.95	9.08
Seita.1G005700	2.27667	36.53	76.2	29.99	7.17333	7.30333	98.47	4.86	3.99	54.0733	11.6867	6.19667	7.08667	7.19	25.1533	25.36	2.25667	2.64667	5.5
Seita.1G005800	19.8367	19.1467	12.7833	6.51333	24.8967	16.2567	14.0967	22.82	16.0067	19.4467	52.08	30.5633	28.8867	33.93	0.9	0.87	16.2333	30.1	11.5767
Seita.1G005900	32.25	32.8433	26.29	10.0967	50.3267	77.8633	17.1567	41.73	51.23	11.5333	35.3333	67.48	80.6533	81.75	0.823333	0.81	7.13333	8.29333	10.7133
Seita.1G006000	1.35667	3.87	0.516667	0.766667	1.18	0.523333	0.436667	1.47	0.623333	0.25	3.30333	1.26667	1.77667	2.41667	0.08	0.0633333	0.413333	0.54	0.586667
Seita.1G006100	0.08	0.173333	0.1	0.0533333	0.893333	0.746667	0.0433333	0.166667	0.336667	0.0366667	0.113333	0.54	0.74	0.243333	0	0	0.0333333	0.0833333	0.03
Seita.1G006200	0.25	0.646667	0.343333	1.29	0.466667	0.673333	1.09	0.226667	0.3	0.163333	0.483333	0.586667	1.76	0.776667	0.02	0.02	0.443333	0.703333	0.62
Seita.1G006300	2.17333	4.15	1.05333	0.806667	1.93667	1.28	2.32667	3.79667	2.55333	4.34667	12.8267	5.28	5.53	4.12	0	0	1.3	1.85333	1.09333
Seita.1G006400	0.246667	1.66333	0.01	0.756667	0.0266667	0.0266667	0.00666667	0	0.00666667	0.0833333	0.08	0.156667	0.34	0.536667	0.00666667	0.0133333	0.39	0.756667	0.303333
Seita.1G006500	0	0.0666667	0	0.0766667	0	0	0.0533333	0	0.0266667	0.233333	0	0.25	1.34333	0.703333	0	0	0.05	0.193333	0.12
Seita.1G006600	0	0.246667	0.246667	0	0	0.0766667	0.126667	0	0.09	0.556667	0.11	1.69667	10.7067	7.15	0	0	0.05	0.193333	0
Seita.1G006700	0.343333	0	0.01	0	0.0266667	0.05	0	0	0	0	0	0	0.67	2.17333	42.7667	42.09	0.436667	0.68	0.433333
Seita.1G006800	0	0.0766667	0.35	0	0	0	0.06	0	0	0.1	0	0	0	0	0.0266667	0.0133333	0.0233333	0	0.0133333
Seita.1G006900	0	0.0733333	0.14	0	0.02	0.0266667	0.0133333	0	0	0.06	0	0.0433333	0.0733333	0.0766667	0	0	0	0.0233333	0
Seita.1G007000	0.226667	6.92667	6.04	0.223333	1.36	8.63	11.11	0.316667	0.313333	8.88	1.78	4.99667	15.6967	15.36	0	0	2.28667	2.36	0.476667
Seita.1G007100	0	0	0	0	0	0.0266667	0	0	0	0	0	0	0	0	0	0	0	0	0.0233333
Seita.1G007200	6.74	47.56	158.163	2.21667	102.513	124.497	273.943	103.31	85.7833	287.53	43.5967	153.713	95.8067	83.4	0.09	0.0833333	2.19333	1.68333	1.48333
Seita.1G007300	19.8167	6.64333	3.20667	8.17667	14.1667	6.68333	12.81	11.31	11.7333	9.81333	29.89	8.15	6.87333	8.54	0	0	3.02	5.49333	14.5667
Seita.1G007400	7.18	26.4633	9.92667	34.0267	49.1233	44.7233	25.8767	41.8167	33.2733	25.1167	96.8467	48.1867	37.8467	29.7267	0.12	0.09	26.9167	31.4133	11.4367
Seita.1G007500	0	1.41	0	0	0	0	0.286667	0	0.143333	0.08	0	0	0	0	0	0	0	0	0
Seita.1G007600	0.13	0.42	0	0	0.02	0	0.166667	0.0433333	0.02	0	0.133333	0	0.0466667	0.0166667	0	0	0.233333	0.226667	0.333333
Seita.1G007700	0.236667	31.5167	14.39	7.94333	149.033	175.02	1.21	105.227	47.2033	17.9	9.15	58.1267	111.083	46.96	0.01	0.01	0.286667	0.12	0.05
Seita.1G007800	51.1733	12.9933	3.31	7.29	89.23	51.8367	64.0233	51.5467	38.52	36.3133	245.903	112.497	18.83	13.4567	51.4167	52.3767	4.11667	19.02	38.7567
Seita.1G007900	1.51667	16.1933	105.983	5.78667	0.116667	1.38333	29.34	0.193333	1.12667	95.33	0	1.31	6.93	7.27667	0.09	0.0766667	1.31667	0.573333	0.89
Seita.1G008000	0	2.59333	12.5433	3.76333	0.14	0.226667	2.05333	0	0.133333	4.01	0	0.263333	0.813333	1.21333	0.296667	0.303333	0.163333	0	0.0833333
Seita.1G008100	33.0567	34.6367	16.05	14.48	34.7167	21.8867	22.5567	29.5233	29.7733	21.2733	36.3533	38.2733	27.86	24.78	2.13667	2.19333	12.1267	33.0333	19.0267
Seita.1G008200	3.13667	2.91	0	1.18333	0	0	0.06	0	0	0	0	0	0	0	0	0	0.04	0	0.0633333
Seita.1G008300	17.59	2.89667	0	2.99333	0	0.253333	0	0	0	0	0	0.0833333	0	0.49	9	8.91	0.0266667	0.05	0.0866667
Seita.1G008400	47.2233	82.4633	46.3667	66.94	120.23	62.4467	45.54	98.5367	66.88	44.48	296.953	95.9733	103.593	97.2467	481.897	482.447	33.0567	28.55	62.37
Seita.1G008500	6.61	2.98667	0	2.36	0.13	0	0	0.08	0.0233333	0	0.61	1.42	1.08667	4.09	0.126667	0.126667	1.61333	2.03	0.6
Seita.1G008600	15.19	27.81	7.31	3.65333	26.6933	23.9567	45.86	29.6367	31.16	42.2267	47.7933	18.2667	12.7067	13.38	0.0166667	0.0166667	8.68667	17.4333	4.74333
Seita.1G008700	4.42667	5.19	1.61333	1.54667	2.65333	0.836667	5.33667	8.12	4.69333	6.90333	27.4467	7.60667	6.89	5.49667	0.02	0.01	2.18333	3.41	2.12667
Seita.1G008800	52.0233	25.2367	14.8333	52.9533	70.63	31.1167	21.22	120.24	75.23	53.0233	67.52	37.7933	17.15	13.9533	74.14	73.8267	4.6	9.41333	5.04
Seita.1G008900	4.63667	4.17667	1.04667	0.593333	2.03667	1.06667	2.02333	2.68333	1.95	2.19	10.0967	4.67333	5.82333	6.47333	0.1	0.11	2.57667	2.79667	3.89
Seita.1G009000	31.46	41.9633	12.34	19.0667	30.09	18.9367	29.1767	32.3067	24.8933	24.5	68.3767	35.8933	34.7633	34.3367	0.786667	0.83	14.7667	26.0433	27.7967
Seita.1G009100	12.5733	17.4867	3.20333	6.08333	7.24	4.05	7.77667	8.43	5.08	3.44667	12.0067	6.17333	4.86	4.67	0.196667	0.18	0.96	2.70333	1.6
Seita.1G009200	24.2833	76.73	36.1467	78.91	35.42	68.0267	34.4367	25.7133	30.4067	31.83	18.34	38.9133	79.1533	84.62	1.83333	1.95	4.58667	20.53	12.3
Seita.1G009300	0	0	0	0	0	0	0	0	0	0	0	1.26	3.86333	0	0	0	0	0	0
Seita.1G009400	0.02	0.07	0	0.0133333	0	0	0.0266667	0	0	0	0	0	0	0.0133333	0	0	0	0	0
Seita.1G009500	44.1267	33.8933	25.4767	27.7433	44.07	34.9967	111.473	34.05	30.8567	70.4667	51.5767	44.24	30.8833	34.51	3.09333	3.21667	19.53	47.7033	20.5133
Seita.1G009600	125.303	52.4267	59.76	25.6667	139.66	139.567	103.09	129.047	141.357	58.2033	132.67	136.657	142.253	129.64	3.53	3.24333	34.3667	71.3167	55.6133
Seita.1G009700	0	0	0	0	0	0	0	0	0	0	0	0	0	0	0	0	0	0	0
Seita.1G009800	9.2	7.41667	13.2233	95.7267	6.34667	3.83333	8.16	4.97667	5.44	11.3933	9.57667	6.48333	4.78	2.87667	0.0933333	0.126667	3.95333	2.36667	3.98
Seita.1G009900	212.887	134.717	34.5267	5.7	74.1633	18.3567	0.43	171.043	141.977	1.58333	87.2033	141.017	94.54	35.0233	12.56	12.61	7.81667	27.1867	19.5067
Seita.1G010000	0.833333	0.386667	0	0.213333	0	0	0	0	0	0	0	0	0	0	0	0	0	0	0
Seita.1G010100	2.98667	0.306667	0	0.08	0	0	0.0566667	0.12	0.0566667	0	0.06	0	0	0	0.03	0.03	0	0	0.05
Seita.1G010200	0	0.17	0.04	0.196667	0	0	0	0	0	0	0	0	0	0	0	0	0	0.193333	0.07
Seita.1G010300	6.2	7.71	3.07667	3.15	5.54	2.39667	2.99667	5.42667	4.57667	2.99667	15.6067	6.12333	6.69	6.32667	0.0133333	0.00666667	4.29333	4.93333	3.47333
Seita.1G010400	2.14667	16.8833	10.0333	1.36667	14.5633	7.68667	5.64	10.4533	9.91	5.2	11.3033	9.46	13.3467	13.1467	0.0233333	0.0233333	1.23	0.913333	0.763333
Seita.1G010500	7.03	5.40667	1.02333	2.43	2.82	1.53	2.16333	3.72667	2.39667	2.34	11.2833	3.63667	4.16333	3.12333	0.386667	0.303333	1.91	3.49667	3.54333
Seita.1G010600	11.54	55.1	89.3233	11.1933	62.41	39.76	30.13	45.4933	40.8133	17.97	82.1533	47.86	71.1167	62.1133	0	0	13.8367	9.51667	12.87
Seita.1G010700	19.46	7.79333	2.54667	1.16667	8.19667	3.17	7.48333	8.26667	7.82667	6.7	13.0433	8.71333	6.63	5.61	0	0	3.41333	8.23	8.66
Seita.1G010800	0.0933333	0	0	0	0.05	0.0833333	0.03	0.11	0.0833333	0	0.05	0.03	0.206667	0.9	0.546667	0.683333	0.516667	1.31667	0.26
Seita.1G010900	0.15	0.326667	0	0	0.72	0	0.0933333	1.29667	0.273333	0.286667	5.59667	1.21333	1.48667	0.326667	0	0	0.413333	0.306667	0.94
Seita.1G011000	2.63667	5.4	5.65	2.54333	3.55333	3.09667	2.92667	3.24333	3.07333	2.95667	4.65	4.74	4.98	4.64333	2.11667	2.16	1.63333	3.66667	1.06333
Seita.1G011100	6.89	37.4333	19.26	4.83667	39.9867	25.08	13.4367	45.4167	37.9633	11.4433	31.1967	30.0333	31.12	29.5267	0	0	2.92667	2.43	1.27333
Seita.1G011200	0.513333	0.0733333	0	0	0.0566667	0	0	0.36	0	0.0466667	0.28	0.6	0.476667	0.646667	0	0	0	0	0.0766667
Seita.1G011300	2.32667	4.60333	1.77333	2.16	4.65667	5.66667	9.84	7.12	5.67333	5.68	3.11333	7.55	8.58667	9.17333	0	0	1.32333	3.17667	1.34667
Seita.1G011400	1.49667	3.45667	0.866667	1.49	1.63667	0.806667	2.48	3.73667	3.04	1.56333	4.39333	2.40667	2.51667	2.52	0	0	0.246667	0.65	0.51
Seita.1G011500	10.2067	5.19333	3.53	2.76667	4.21667	2.67667	5.62333	3.84333	2.85333	4.39333	6.75667	4.68667	4.99667	5.9	0.213333	0.203333	2.49333	4.88333	5.47
Seita.1G011600	0.253333	4.94	2.71333	1.07333	9.41	5.36667	1.70667	6.59667	4.72333	3.91333	3.91	2.32667	4.09333	3	0	0	0.303333	0.346667	0.24
Seita.1G011700	0	0	0.143333	0	0.173333	1.51667	0	0.11	0.586667	0	0	0.453333	0	0	0	0	0	0	0
Seita.1G011800	7.56333	28.5733	8.97667	6.10333	38.7	205.737	2.15667	67.7967	105.827	13.1	5.03	22.43	41.2167	49.12	0	0	0.763333	0.833333	0.94
Seita.1G011900	49.6367	51.1433	29.4233	45.86	85.19	62.0067	43.4967	123.39	134.877	38.9667	84.66	77.88	38.1233	64.8467	629.617	627.45	69.4267	125.157	58.5967
Seita.1G012000	8.79333	8.44333	5.25	3.92	9.22333	6.26333	4.67	9.34667	8.54333	3.97333	22.9833	14.1033	10.9133	12.0767	0.09	0.07	6.89333	15	15.4767
Seita.1G012100	7.03	12.9367	3.52667	1.49333	14.6767	6.68333	4.10333	13.78	12.4433	3.09	25.4933	7.95333	6.93	7.86	0.686667	0.716667	2.73	5.68667	3.06667
Seita.1G012200	38.6667	8.43	40.4	4.41667	13.26	8.54	4.54	18.7967	15.17	5.64	20.3633	8.88667	43.6633	151.303	0.393333	0.4	27.62	26.9133	122.52
Seita.1G012300	4.85667	0	0	0	0	0.0233333	0	0	0	0	0	0	0	2.43333	0	0	14.9767	54.97	15.4633
Seita.1G012400	48.8067	42.5067	75.9367	1.69	25.8033	46.0433	282.857	60.78	92.9333	509.843	38.2533	72.1433	63.0467	49.5267	0.186667	0.163333	8.64	19.2333	8.87333
Seita.1G012500	27.59	61.9067	49.27	11.54	25.76	25.8267	53.9	12.2	11.8667	21.6033	19.9367	19.3167	33.9333	40.5367	1.75	1.7	31.85	49.4867	27.95
Seita.1G012600	19.3633	15.0767	1.31	1.65333	2.05	21.3167	0.163333	1.97333	5.79667	0.483333	1.28667	4.25	33.9533	61.48	7.51	7.42	2.17667	14.4567	6.85667
Seita.1G012700	16.49	15.8967	91.44	73.5167	19.7167	19.94	37.47	14.41	18.36	49.58	11.7733	11.21	14.93	19.6967	0.67	0.703333	8.19	15.7533	19.34
Seita.1G012800	6.21667	17.1833	4.22	0.36	20.05	2.59333	0.883333	9.68	7.66	2.26	57.9267	15.9967	13.0667	8.21667	0	0	1.93	2.74333	0.84
Seita.1G012900	38.5533	26.38	0.113333	0.803333	45.2933	1.15	0.476667	98.5067	75.1233	0.513333	202.44	97.2033	28.11	23.7967	0.0666667	0.0533333	5.93667	12.1533	1.26667
Seita.1G013000	2.28667	0.773333	8.53667	0	0.426667	0.14	0.633333	2.87	1.43	1.39333	1.75667	1.26667	1.39333	1.24333	0.41	0.333333	0.156667	0.443333	1.31
Seita.1G013100	0.0133333	0.486667	13.3333	0	0	0	2.18667	0	0	0.92	0.0366667	0.126667	0.41	0.333333	0	0	0.273333	0.0466667	0.01
Seita.1G013200	3.18333	4.2	0	0	0.1	0	0	0.09	0	0	3.22667	0.956667	0.143333	0.05	0.0433333	0.03	0.316667	0.19	0.166667
Seita.1G013300	5.81333	56.6467	291.673	0.19	9.28	25.5033	24.98	24.2267	47.4267	236.95	10.0633	30.76	63.2	48.15	0.176667	0.183333	3.99667	1.13333	1.00667
Seita.1G013400	107.55	0.583333	0	0	0	0	0	0	0	0	0.0466667	0.0466667	0	0.0733333	0	0	215.08	168.857	557.4
Seita.1G013500	36.0033	84.87	11.4633	86.7467	2.76333	6.20667	73.4833	3.82	7.97333	55.5533	1.39333	5.12	23.7633	19.28	21.75	21.1033	1.89	6.15333	19.4867
Seita.1G013600	0	0	0	0	0	0	0	0	0	0	0	0	0	0	0	0	0	0	0
Seita.1G013700	0.05	0.0866667	0	0	0	0	0	0	0	0	0	0	0	0	0	0	0	0	0
Seita.1G013800	14.58	13.39	0.273333	0.313333	0.613333	0.0766667	0.28	3.08667	4.02667	2.93667	22.9267	6.12	5.16667	4.49	0.58	0.506667	5.65333	4.64	4.10333
Seita.1G013900	101.767	89.2967	141.073	33.7967	53.7667	54.7767	71.3033	31.59	32.4867	27.0667	51.7	40.5233	86.17	127.723	24.2867	25.0467	19.56	40.99	17.7833
Seita.1G014000	34.0533	14.4833	16.79	14.6233	29.7733	22.1333	35.65	23.0267	18.4	18.1567	38.7033	21.0667	20.28	22.23	4.89333	4.98667	7.66333	17.1533	36.6033
Seita.1G014100	51.9133	22.5767	9.62667	5.06	59.1267	35.3667	17.6633	74.06	80.09	18.87	81.62	86.7	53.1167	43.7467	53.2933	53.7633	9.52333	14.7167	8.85667
Seita.1G014200	11.65	17.08	7.27	10.1033	13.25	14.44	8.59333	8.46333	7.73667	5.75333	18.43	12.4767	15.35	14.36	0.29	0.263333	4.62667	5.58667	3.84667
Seita.1G014300	0.03	0.126667	0.0833333	0.123333	0.02	0.103333	0.0866667	0.156667	0.0866667	0	0.133333	0.0433333	0.433333	0.04	0.266667	0.32	0.253333	0.803333	0.42
Seita.1G014400	0	0	0	0	0	0	0	0	0	0	0	0	0	0	0	0	0.45	0.56	0.14
Seita.1G014500	56.0867	37.4133	26.1	13.04	50.0433	21.7967	37.9533	169.02	70.6767	45.4067	198.987	49.4433	43.39	41.9367	1.14	1.21667	15.3933	29.9033	16.59
Seita.1G014600	49.7933	16.9067	7.62667	4.20667	18.13	6.01667	10.2567	23.0567	15.4267	6.03333	35.67	14.5433	12.7133	17.7133	0.126667	0.0933333	7.61667	26.1133	17.2933
Seita.1G014700	4.09	7.98667	9.81333	0.513333	5.78333	2.73333	0.283333	5.20333	5.04333	5.36333	2.00667	9.32333	13.48	7.01	0.04	0.02	0.82	0.68	0.58
Seita.1G014800	0.853333	14.7167	75.8267	5.92667	4.95667	9.7	140.577	2.06	9.36667	49.96	0.103333	5.51333	1.89667	1.07	0	0	0.456667	2.35667	0.633333
Seita.1G014900	1.10667	12.9867	13.3967	4.21667	7.15667	16.5867	21.3533	2.20667	4.8	17.2167	0.07	4.26333	1.84	1.82667	0	0	0.386667	1.28	0.71
Seita.1G015000	56.4333	2.12333	0	0.0533333	0	0	0	0	0	0	0	0	0	0.05	0	0	0.406667	0.68	0.61
Seita.1G015100	4.21667	30.5967	238.313	1.53667	5.99333	3.08	16.3333	6.96	6.11	102.277	19.7767	11.0433	85.34	75.9267	0.103333	0.143333	17.5867	7.85	11.2367
Seita.1G015200	0.453333	0.19	2.32333	0.226667	0.276667	0.816667	6.18333	0	0.423333	1.25	0	0.193333	0	0	0	0	0.173333	0.273333	0.383333
Seita.1G015300	0.443333	0.883333	34.9767	1.77333	0.33	1.00667	34.61	0	0.0366667	1.90667	0.323333	0.15	0.126667	0	0	0	0.0266667	0.173333	0
Seita.1G015400	5.11	4.83667	76.04	11.1067	1.75	6.80667	171.967	1.98667	2.41333	32.2933	0.953333	1.05333	1.03667	0.0566667	0.636667	0.5	0.496667	1.36333	1.64667
Seita.1G015500	6.06	6.67333	3.84333	1.61333	3.69667	1.55667	3.68333	3.51333	2.03	3.18333	11.8767	8.15	10.6633	14.02	0.133333	0.153333	3.34333	9.80333	11.69
Seita.1G015600	1.6	3.60333	2.04	1.27	1.52667	1.12667	1.67333	1.83	1.05667	1.55	3.74667	1.77667	2.41667	1.76667	0.426667	0.376667	0.796667	0.6	1.56333
Seita.1G015700	5.33667	5.73667	4.26333	3.13667	2.99667	2.76667	4.32333	3.13	2.97667	4.44333	6.38667	3.96667	3.58667	4.56333	5.47	5.21333	1.54667	1.49	6.78
Seita.1G015800	32.06	0.19	2.21333	0.166667	3.32667	4.41	1.07333	2	0.836667	1.04	9.90667	0.506667	0	0.393333	2.93667	2.93333	141.993	112.993	778.603
Seita.1G015900	0	1.06	0.756667	0	0.06	0.03	0.146667	0	0	0.0733333	0	0	0.0633333	0.286667	0	0	0.0366667	0.06	0
Seita.1G016000	125.977	266.65	64.0433	275.683	185.65	575.127	46.2933	175.147	383.28	99.9567	37.2867	212.057	312.99	371.51	3.18	3.28667	18.9433	40.6033	45.18
Seita.1G016100	25.7067	54.67	32.7933	36.0933	58.31	38.6267	52.25	55.4667	49.1267	42.3533	97.39	75.5233	69.58	63.8833	2.06667	2.14667	23.12	32.7567	27.8867
Seita.1G016200	10.89	13.6633	3.97	4.05	13.3967	6.90667	6.89	17.9167	15.3333	3.67667	27.4533	15.1367	15.0133	16.0367	1.49	1.49333	8.13333	12.8967	8.14333
Seita.1G016300	6.61333	1.27667	0	0.223333	2.96	1.69333	0	13.23	16.69	0	0.813333	0	0.0933333	0	0	0	0	0.0633333	0.0233333
Seita.1G016400	59.49	5.67333	0.02	2.99	8.84333	24.75	0.0566667	18.27	53.9733	0.0233333	0.76	0.796667	0.38	0.153333	0.0566667	0.0433333	0	0.02	0.2
Seita.1G016500	35.25	299.667	3258.75	1.43667	122.057	249.46	2894.37	194.763	293.897	3405.83	69.7033	137.267	419.387	302.883	0.243333	0.296667	32.0633	7.81333	4.07333
Seita.1G016600	3.99333	3.66667	0	0.0666667	0	0	0.0933333	0.403333	0.433333	0.376667	0.526667	0.733333	0.786667	0.7	0.0433333	0.0933333	0.2	0.27	0.103333
Seita.1G016700	32.2467	9.60333	0.13	5.99667	1.92	1.67333	11	0.75	0.0933333	4.53667	0.0666667	0.873333	3.09667	4.19333	0.166667	0.17	1.43333	0.593333	0.343333
Seita.1G016800	12.9833	7.01667	0.24	3.38333	5.18667	3.43	22.1933	5.31667	3.31667	16.5067	2.12	4.90667	1.10333	0.843333	0.176667	0.183333	0.746667	0.89	0.806667
Seita.1G016900	0.183333	3.99667	0	0.856667	0	0	0.233333	0.08	0	0.08	0	0	0	0	0	0	1.17667	1.26	1.36667
Seita.1G017000	0.73	0.516667	0.0733333	0	0	0	0	0	0	0	0	0	0.33	0.53	0	0	0.406667	0.0333333	0.566667
Seita.1G017100	0.14	0.356667	0	3.67667	0.25	0	0	0.446667	0.146667	0.243333	0.11	0.186667	0	0	0	0	0	0	0
Seita.1G017200	0.0533333	0.576667	0.35	0	0	0	2.55	0	0	11.1667	0	0.13	0.32	0.13	0	0	0.366667	0.193333	0.426667
Seita.1G017300	0	3.12333	0	0	0	0	0	0	0	0	0	0	0	0.193333	0	0	0	0	0
Seita.1G017400	13.3633	0.51	0	6.17667	0.33	0.07	0	0.156667	0.116667	0.0966667	0	0	0.12	0.14	0	0	3.78	3.95	2.65
Seita.1G017500	28.9267	6.26333	0.0433333	163.763	2.65333	0.86	0.283333	1.08667	0.646667	0.13	0.823333	0.403333	0.0566667	0.663333	0.06	0.06	6.03333	4.26	3.60333
Seita.1G017600	3.01	5.98333	1.33	2.81333	5.15333	3.64	7.03	8.5	5.53333	7.30667	18.8467	6.23667	2.83333	2.65333	0	0	2.04	1.62333	2.18333
Seita.1G017700	0.966667	2.45667	0.146667	0.446667	0	0.236667	0.04	0	0.0366667	0	0	0	0	0	0	0	0.146667	0	0.336667
Seita.1G017800	1.72667	0.08	0.0433333	0	0.276667	0.163333	0.266667	0.366667	0.476667	0.03	0	0.613333	0.253333	0.273333	0.19	0.25	1.96	2.84667	5.19333
Seita.1G017900	0.0666667	0.88	2.02333	0.316667	0.23	2.71667	2.19667	0.35	0.156667	0.323333	0.04	0.32	0.526667	0.276667	0.0933333	0.143333	0.0266667	0.313333	0.0933333
Seita.1G018000	0	0	0	0	0	0	0	0	0	0	0	0	0	0	0	0	0	0	0
Seita.1G018100	0.246667	0.37	0.0633333	0	0	0	0	0	0	0	0	0.226667	0.0433333	0	0	0	0.23	0.463333	0.916667
Seita.1G018200	0.496667	0.986667	0	0.266667	0.236667	0.333333	0	0.343333	0.493333	0	0.4	1.06	0.776667	0.36	0	0	0	0.0133333	0.0133333
Seita.1G018300	0.183333	1.10333	0	0.106667	0	0	0	0	0	0	0	0	0	0	0.0733333	0.0566667	0	0	0
Seita.1G018400	0.26	1.13	0.26	0.0166667	0.0533333	0.05	0.06	0.0266667	0.0366667	0.0433333	0.0133333	0	0.07	0.00666667	0	0	0	0	0
Seita.1G018500	0	0	0	0	0	0	0	0	0	0	0	0.0466667	0.0266667	0	0	0	0	0	0
Seita.1G018600	4.12667	1.07333	0.00666667	0.153333	0.273333	0.783333	0.0966667	0.633333	0.61	0.0533333	0.13	2.22333	1.85	0.416667	0.436667	0.48	0	0.0433333	0.0466667
Seita.1G018700	0.04	2.20667	0	0.33	0.216667	0	0	0.796667	0.29	0	0	0.43	0	0	0	0	0	0	0.0333333
Seita.1G018800	1.39	1.09667	0	0.1	1.70333	0.176667	0.0366667	3.27	1.71667	0.0266667	3.93667	1.04333	0.483333	0	0.29	0.22	0.0466667	0.12	1.15333
Seita.1G018900	0.41	0.196667	0	0	0.203333	0.0266667	0	0.0533333	0	0	0	0.0266667	0.0933333	0	0	0	0.09	0	0
Seita.1G019000	0.59	0.483333	0	0	1.96333	1.98333	0.2	1.44	0.67	0.08	1.67	0.756667	0.77	0.683333	0.0333333	0.07	0.763333	2.16	2.68
Seita.1G019100	113.163	38.0033	0.436667	1.9	167.747	94.7567	0.936667	103.417	85.34	3.12333	328.03	181.897	147.347	67.4967	0	0	30.78	33.13	73.8867
Seita.1G019200	0.233333	0.426667	0.21	0.04	0.676667	0.41	0.293333	0.6	0.8	0.163333	1.91667	0.703333	1.01	1.49	0.916667	0.873333	2.19667	4.16667	1.49667
Seita.1G019300	11.7033	18.63	20.1633	17.1367	12.8167	13.55	35.7733	11.5633	11.2033	32.8867	24.6333	19.6333	21.1767	21.93	0.51	0.606667	7.77667	14.09	12.4233
Seita.1G019400	3.02	1.60333	7.33	3.79	5.63667	6.23	7.79667	3.00333	3.78	86.0667	0.05	4.43	3.65	2.62667	0.193333	0.186667	0.146667	0.126667	0.04
Seita.1G019500	7.57333	6.55333	9.92667	2.80667	14.0767	6.19667	33.0233	36.1133	48.42	33.1633	8.56333	26.8633	8.65333	6.28667	1.14667	1.13333	15.0733	27.92	39.25
Seita.1G019600	76.5	45.3	0.47	2.16667	11.5167	5.55	0.343333	22.07	22.04	1.07	18.4367	59.3133	20.32	6.26667	0	0	1.68333	2.82667	3.73333
Seita.1G019700	4.69333	30.55	7.34667	31.9967	12.6667	12.4033	2.62667	13.3433	13.6033	2.72667	14.3933	12.0167	8.89	7.56	0.193333	0.206667	1.91333	3.92333	1.00333
Seita.1G019800	39.77	2.60333	1.05	3.72667	0.466667	1.18667	0	0.353333	0.23	0.216667	0	0.883333	2.77667	1.97667	0.6	0.573333	0.0333333	1.11667	0.0166667
Seita.1G019900	147.383	64.2767	43.62	27.5067	68.4067	42.3967	42.1033	75.3333	69.44	36.1633	81.1267	82.5233	72.4833	66.43	1.67333	1.72333	28.5367	78.3233	42.9333
Seita.1G020000	0.04	0	0.18	0	0	0	0.713333	0.0666667	0	0.286667	0.906667	0.06	0	0	4.69	5.33333	0.08	0.103333	0.0333333
Seita.1G020100	0.243333	0.52	3.76667	0.03	1.45	2.70333	4.76	0.72	2	3.71333	2.7	1.22667	6.79667	3.20667	1.79667	1.83	0.19	0.0866667	0.0366667
Seita.1G020200	0.36	0.55	0.18	0	0	0	1.16	0.0566667	0.293333	1.22667	4.24667	0.336667	0	0.44	0.98	0.946667	0.133333	0.0766667	0
Seita.1G020300	2.95	4.49667	2.56333	0.25	0.383333	0.273333	3.18333	0.426667	0.616667	1.35333	0.39	1.24	1.82	1.74667	1.51	1.59	0.846667	1.79	3.71667
Seita.1G020400	21.11	17.9433	13.1133	3.28667	11.6	9.65667	11.2733	9.59	10.6267	12.1667	22.9467	21.2067	21.07	22.8767	3.76667	3.66667	9.47333	31.9733	25.2333
Seita.1G020500	17.5067	28.09	12.1433	3.51	27.3333	13.9833	6.81667	25.3667	18.3167	12.99	48.7467	32.2733	29.3433	24.4467	0.0933333	0.0866667	8.62333	14.8733	6.25667
Seita.1G020600	22.79	59.6833	48.19	19.56	63.7067	47.9033	194.927	153.367	125.56	196.47	95.6167	136.12	88.7467	104.037	2.95	3.09667	30.9567	46.7967	48.0567
Seita.1G020700	177.483	167.167	73.5133	45.3733	169.67	126.647	70.5633	125.827	153.897	66.0267	126.877	148.75	113.967	120.83	4.30333	4.25333	20.9933	53.8367	28.0867
Seita.1G020800	2.57667	7.47667	3.05333	1.33667	4.06667	3.88667	7.10333	4.16333	3.7	5.22667	3.98667	5.28667	7.51667	8.17667	0.16	0.11	3.73667	8.64	3.34
Seita.1G020900	19.8833	21.14	7.9	11.47	12.47	22.4333	19.3967	14.0733	15.8733	14.61	8.12	12.9733	14.8067	12.7867	0.386667	0.47	5.96333	5.78333	11.2233
Seita.1G021000	0.0966667	0.04	0.0133333	0.143333	0.0166667	0.05	0	0	0	0	0	0	0	0	1.23667	1.28667	0.193333	0.18	1.81333
Seita.1G021100	2.23667	54.47	19.93	0.906667	0.17	0.356667	11.0533	0.25	0.116667	13.4567	0	0.226667	9.78667	6.67667	3.28	3.34	1.58667	0.323333	3.59333
Seita.1G021200	0	0.4	0.176667	0	0	0	0	0	0	0.793333	0	0	0.246667	0.22	0	0	0.0633333	0.123333	0.0933333
Seita.1G021300	2.85667	31.0767	0.383333	10.3833	1.93333	11.3333	0.04	1.68	1.03333	0.0666667	0	3.22	5.3	4.62	0.0933333	0.0666667	0.116667	0.663333	0.366667
Seita.1G021400	14.3267	23.75	10.8067	8.47667	17.6033	13.5	9.67	21.8167	18.82	11.7833	25.14	21.6533	19.6833	20.6867	0.866667	0.816667	11.9333	15.2933	6.18667
Seita.1G021500	5.62333	4.03	1.29667	0.92	0	0.103333	0.59	0.01	0.236667	0.953333	0	1	0.833333	0.28	0	0	0.133333	0.366667	0.263333
Seita.1G021600	0.173333	1.08333	0.503333	0.323333	0	0.0933333	1	0.0333333	0	0.05	0.353333	0.83	0.666667	0.513333	0	0	0.01	0.15	0.07
Seita.1G021700	0	0	0	0	0	0	0	0	0	0	0	0	0	0	0	0	0.123333	0	0
Seita.1G021800	0	0	0	0	0	0	0	0	0	0	0	0	0	0	0	0	0	0	0
Seita.1G021900	0.17	5.67667	14.1833	1.12	9.64333	23.16	73.91	4.41333	7.90667	29.3433	0.78	6.22	6.63667	4.58	0	0	0.483333	1.50667	0.713333
Seita.1G022000	0.0266667	0	0	0	0	0	0.0333333	0	0.0533333	0.03	0.03	0.613333	0.293333	1.51	0	0	17.75	25.6267	9.97667
Seita.1G022100	5.19333	0	0	0	0	0	0	0	0	0.01	0.0166667	4.41667	13.71	136.083	0	0	244.593	131.697	178.4
Seita.1G022200	0.223333	0.12	0	0	0	0	0	0	0	0	0	0.0233333	0	0	0	0	0.726667	0.296667	0.593333
Seita.1G022300	0.786667	4.04667	0.0133333	1.34667	0	0	0	0	0	0	0	0	0	0	0	0	0	0	0
Seita.1G022400	30.9733	13.7567	0	0.21	0	0	0.0333333	0	0	0	0	0	0	0	0	0	0	0	0
Seita.1G022500	16.1433	1.45667	25.2233	1.39	0.153333	0.25	141.64	0.183333	0.03	10.36	0.0266667	0.0566667	1.12333	0.176667	0.0466667	0.0633333	2.08333	2.51667	3.53
Seita.1G022600	0.706667	0.433333	0.106667	0	0.323333	0.45	0.14	0.143333	0.296667	0.143333	0	0	0.25	0.133333	0.446667	0.46	0	0.126667	0.51
Seita.1G022700	0.643333	15.72	1.71667	16.04	12.1967	7.24333	3.39333	3.34667	2.24333	0.796667	12.65	2.25333	2.19667	2.93333	0	0	2.10333	1.96333	0.56
Seita.1G022800	12.2133	44.8733	0.07	8.28333	154.03	41.92	0.853333	49.92	34.47	0.303333	19.35	3.46667	5.59667	0.936667	0.24	0.23	1.55	1.12667	0.32
Seita.1G022900	11.2733	0.746667	2.50333	83.7367	32.33	46.9333	4.93667	7.01333	8.96333	1.07333	1.33	1.86333	0.93	2.82333	2.65333	2.59333	17.7133	9.25	25.31
Seita.1G023000	6.3	25.8567	1.08667	0.853333	31.0367	28.7167	0.18	27.6667	28.2333	3.10333	20.8433	18.08	26.25	14.09	0	0	0.836667	0.686667	1.15667
Seita.1G023100	174.46	153.96	58.1167	11.73	156.823	215.927	16.0733	171.56	185.777	14.6533	5.55333	83.5267	60.4967	20.45	0.04	0.0566667	0.18	0.22	1.7
Seita.1G023200	0.303333	1.21333	1.04333	0.91	0.856667	1.76	3.44667	0.916667	1.22667	1.17667	0.343333	0.976667	0.63	1.16	0.1	0.103333	0.253333	0.543333	0.943333
Seita.1G023300	63.9733	84.1133	60.2033	58.2333	104.613	107.477	72.0933	86.8967	88.2367	48.5267	118.453	126.38	86.37	78.6667	16.29	16.4133	40.0333	93.5733	27.9167
Seita.1G023400	5.15	9.43	4.57333	4.28	5.7	3.43667	4.51667	6.00333	5.31333	4.43333	11.8967	8.73667	6.09667	5.54333	0.0933333	0.09	1.45333	2.62333	2.70667
Seita.1G023500	196.83	52.5233	15.5533	14.46	39.71	28.9233	8.98333	44.3633	44.74	12.14	35.4767	38.9933	35.0033	46.2667	0.32	0.33	13.23	24.46	13.4567
Seita.1G023600	5.89	11	1.92667	0.583333	7.42	8.99	0.476667	4.28	4.04667	0.696667	11.7633	7.46	10.09	11.9333	0	0	1.52667	1.49667	1.27333
Seita.1G023700	0	0.273333	0	0.34	0	0	0.09	0	0	0	0	0	0.04	0	0	0	0	0	0
Seita.1G023800	275.243	159.653	55.0433	58.8133	125.217	69.0667	118.3	146.337	141.627	78.3467	178.007	129.033	103.83	108.057	1.66333	1.6	43.62	88.8133	91.68
Seita.1G023900	21.4133	41.7233	16.2367	37.56	39.0933	37.6667	28.7367	40.1967	35.8767	18.05	47.6933	45.45	44.6467	38.54	4.01	3.77333	9.93333	13.0667	9.96
Seita.1G024000	0.57	4.48667	0.596667	4.12333	1.27	8.08	0.346667	0.953333	3.52667	0.73	0.49	0.743333	1.28	1.13333	0.04	0.0433333	0.0666667	0.17	0.14
Seita.1G024100	2.21333	19.7467	241.217	1.45	2.28	4.23667	62.7633	5.17	6.50667	105.417	5.95	7.95333	42.7867	55.34	0.02	0.04	6.33667	4.58667	5.1
Seita.1G024200	2.21667	0.346667	0.05	0.353333	0.436667	0.0666667	0.406667	1.07667	0.576667	0.583333	2.25	0.91	0.236667	0.2	0	0	0.203333	0.176667	0.32
Seita.1G024300	21.82	16.3733	36.4967	64.66	15.03	38.0833	11.54	9.54667	16.2433	7.07	11.7433	13.0867	17.62	23.9833	29.9567	30.1567	7.99	9.01	6.77667
Seita.1G024400	33.59	18.0367	3.35333	42.3267	27.7767	20.47	2.22333	34.0933	24.9133	4.27333	91.8433	44.5533	22.98	16.35	0.16	0.113333	14.75	29.83	27.9633
Seita.1G024500	0	0	0	0	0.0366667	0.02	0	0	0.0166667	0	0.0166667	0	0	0.55	0	0	2.69333	13.6033	5.09333
Seita.1G024600	5.48	12.4533	10.8533	11.7633	10.0633	14.0667	7.43	7.38333	7.12333	8.20667	6.02667	9.25667	10.6067	12.81	3.08333	3.01333	4.4	8.32333	4.39333
Seita.1G024700	50.5267	33.4967	38.3467	23.8333	50.6067	41.72	67.6233	54.9067	49	58.08	106.093	63.2933	58.5233	60.2833	5.8	5.89333	46.7867	50.8433	29.2533
Seita.1G024800	0	0	0	0	0	0	0	0	0	0	0.983333	0	0	0	0	0	0.08	0.26	0.0366667
Seita.1G024900	0	0	0	0	0	0	0	0	0	0	0.0533333	0	0	0	0	0	0.08	0	0
Seita.1G025000	0	0	0	0	0	0	0	0	0	0	0.0966667	0	0	0	0	0	0	0	0
Seita.1G025100	119.553	141.323	1.21333	5.98	16.3233	16.4	0.44	38.7867	45.29	0.89	64.69	326	604.303	250.333	0.91	0.856667	26.2367	45.52	74.0933
Seita.1G025200	0.01	0.07	0.0333333	0.09	0.07	0.15	1.46333	0.0733333	0.0433333	0.33	0.283333	0.13	0.06	0.09	0.09	0.0933333	0.03	0.0633333	0.26
Seita.1G025300	1.21667	2.90333	0.406667	1.73333	1.75667	2.78667	0.27	0.63	0.616667	0.166667	0.516667	0.24	0.413333	0.85	0.103333	0.05	0.226667	0.473333	1.53
Seita.1G025400	9.22667	14.91	5.12333	2.85667	16.9167	4.80333	9.18	38.38	22.0667	3.41333	21.2033	15.7433	8.76667	11.2267	0.0166667	0.01	1.97667	4.61667	2.23
Seita.1G025500	9.71333	13.3267	3.56	5.68	26.8067	7.67	8.05667	63.7	36.57	3.98333	44.63	23.9567	10.22	12.2067	0	0	2.33333	3.3	3.23333
Seita.1G025600	15.72	16.0933	14.3567	24.8233	16.1567	16.9067	33.6333	7.03667	7.62333	12.2567	21.4967	6.18	7.70333	11.34	0.0466667	0.0566667	4.36333	10.41	9.60333
Seita.1G025700	2.46667	3.46	0.793333	3.57	2.87333	2.32	4.54667	2.38333	3.02	2.05	6.44667	1.74	2.81333	2.81	0	0	0.58	1.55	1.07333
Seita.1G025800	11.37	51.7733	9.12	5.47333	218.47	427.257	13.5667	67.7633	157.063	38.14	100.207	65.0233	7.57	10.25	4.15	4.18	45.25	64.0967	270.563
Seita.1G025900	0	0	0.29	0.643333	0.276667	0.3	1.12333	0.12	0.09	1.52333	0.113333	0.436667	0.0266667	0	0.4	0.246667	0.0766667	0.456667	0.306667
Seita.1G026000	0.56	0	0	0	0	0	0	0	0	0	0	0	0	0	0	0	0.17	0.243333	0.896667
Seita.1G026100	111.323	41.62	21.82	21.04	46.53	50.77	76.8533	36.8533	40.3433	50.41	46.99	44.6767	38.99	51.1733	2.54333	2.57	27.51	53.1267	43.91
Seita.1G026200	17.37	8.61	12.41	5.23333	20.59	15.0233	16.91	18.72	16.1267	13.1	25.74	22.56	19.7933	23.0133	2.33667	2.35	12.3567	17.8867	9.24667
Seita.1G026300	0	0	0.12	0	0	0	0.0433333	0	0	0.0366667	0	0	0.506667	1.07	0.0233333	0.0233333	3.93667	2.82667	2.27333
Seita.1G026400	0.543333	1.32	0.22	0	2.09333	0.736667	1.02	1.35	1.04333	0.73	2.75333	0.69	0.983333	1.30333	0.236667	0.18	0.526667	0.433333	0.593333
Seita.1G026500	0.383333	0.4	4.99	0.853333	0.633333	1.16667	0.603333	0.71	0.496667	7.26	0.306667	0.776667	0.896667	0.64	0.02	0.02	0.183333	0.323333	0.103333
Seita.1G026600	225.43	89.63	0.296667	0.38	2.75667	2.31	0.123333	12.9367	4.51667	0.65	1.43667	91.1267	151.94	112.227	0.05	0.05	3.93333	47.89	3.13
Seita.1G026700	0.216667	1.14667	0.0966667	0.73	0.836667	0.336667	0.4	2.35333	1.09333	0.39	1.18667	1.38	1.09667	0.716667	0	0	0.0366667	0.0433333	0.446667
Seita.1G026800	0	0.376667	0	0	0.0933333	0	0	0	0.11	0.103333	0	0.486667	0.346667	0.0433333	0	0	0	0	0
Seita.1G026900	0	1.14667	0.853333	6.03667	0.17	0.106667	0.116667	0.0233333	0.13	0.126667	0.25	0	0.0233333	0.17	0	0	0.0133333	0.03	0.0233333
Seita.1G027000	11.73	31.4167	36.06	946.693	18.06	108.387	27.8167	17.23	3.39667	13.4567	0	9.15	11.34	2.12333	0.0466667	0.05	0.176667	0.0933333	0.0133333
Seita.1G027100	1.35667	5.99667	0.656667	4.91	2.24667	1.58333	1.11667	4.81	0.746667	1.27667	1.17333	2.62333	6.90333	1.00333	0.133333	0.0966667	0.0466667	0.0166667	0
Seita.1G027200	0.326667	0.423333	0	1.7	0.453333	0.0733333	0.496667	1.33	0.58	0.0266667	0.53	0.443333	0.0733333	0.0333333	0.586667	0.483333	0	0	0
Seita.1G027300	0	0	0.0633333	0.12	0	0.11	0.08	0	0.12	0	0	0.0733333	2.19667	4.51333	103.453	101.157	0	0.12	0.0266667
Seita.1G027400	48.6933	34.78	11.2133	7.40333	22.0367	16.3133	16.96	21.3867	22.4633	12.5767	24.7933	23.5567	33.65	41.66	1.29333	1.34	9.81	16.5567	16.6433
Seita.1G027500	57.81	27.4833	3.14333	11.7967	16.4533	5.03333	15.6933	26.06	26.1567	10.41	21.4533	18.0233	14.0133	13.3867	0.06	0.0933333	3	7.56	7.51333
Seita.1G027600	0	0.143333	0.503333	0	0	0	0.04	0	0	0.176667	0	0	0	0.29	0	0	0	0	0
Seita.1G027700	1.17333	13.4933	10.2333	3.31333	0.563333	0.656667	1.30333	0.786667	1.54667	1.53667	2.27333	12.81	14.23	7.09333	0.0133333	0.0133333	0.93	5.32	0.23
Seita.1G027800	0	0	0	0	0	0	0	0	0	0	0	0	0	0	0	0	0	0	0
Seita.1G027900	1.76	1.61333	0.156667	0.26	3.78	3.53	0.323333	3.94333	2.56667	0.333333	9.33667	5.04	4.2	5.13	15.0933	14.96	0.753333	0.636667	0.86
Seita.1G028000	111.82	22.37	9.15	4.09	24.7367	102.793	10.2	43.6767	52.91	56.7533	35.9933	47.1733	58.6333	54.6667	1.27333	1.31667	8.74333	17.19	33.01
Seita.1G028100	0.0566667	0.473333	2.18333	1.86333	3.98333	0.89	1.53	10.59	4.64	1.28	4.51333	2.12	0.553333	0.12	0	0	0	0.0533333	0
Seita.1G028200	0	0	5.34	0	0	0	0.34	0	0	0.113333	0	0	0	0.866667	0	0	0	0.15	0
Seita.1G028300	844.563	279.467	88.38	118.1	409.987	137.26	173.073	462.817	501.707	156.257	646.107	376.773	207.363	209.457	2.93333	2.97333	112.683	244.96	407.32
Seita.1G028400	25.7333	15.46	2.45	0.65	13.7433	6.45	5.29	2.37333	4.72667	7.27333	24.18	33.8633	58.8533	42.87	0.15	0.14	4.93667	7.30667	4.31667
Seita.1G028500	0.02	0.103333	0.0433333	0	0	0.03	0.113333	0	0	0.123333	0	0.136667	0.163333	0	0.03	0.03	0	0	0
Seita.1G028600	0	0	0.546667	0	0	0	0.0666667	0	0	0.05	0	0	0.62	0.773333	0	0	0.0433333	0	0
Seita.1G028700	0.953333	105.357	194.43	3.09	66.1667	94.32	8.06	0.476667	0.783333	9.34	2.78667	1.39333	22.7667	49.1233	0.0666667	0.0766667	2.47333	4.87667	0.453333
Seita.1G028800	0.05	9.41667	8.19667	0.146667	2.39	5.34667	2.65667	0.05	0.276667	0.946667	0.653333	0.0866667	1.67	4.29667	0	0	0.303333	1.40667	0.286667
Seita.1G028900	0.75	34.9133	27.5367	3.68333	8.01333	16.7233	116.623	6.51667	3.71	51.43	1.00333	8.41667	9.51667	6.89667	0.03	0.0633333	1.4	2.32333	1.10667
Seita.1G029000	9.24	10.3233	12.69	41.9667	27.36	21.0133	25.6533	31.3233	28.8733	18.84	39.9033	24.3967	19.0133	22.1433	2.05667	2.02667	10.01	10.28	8.3
Seita.1G029100	117.097	70.19	38.65	71.2133	167.39	144.137	347.1	116.3	121.297	75.09	95.9667	92.8733	59.68	61.1867	5.13333	5.07667	33.0767	82.9067	77.6433
Seita.1G029200	0.276667	1.06667	0	0	0	0.0366667	0	0.0466667	0.61	0	0	2.6	3.01333	0.67	0	0	0.0133333	0.06	0
Seita.1G029300	4.76333	0	0	0	0	0	0	0.0233333	0	0	0	0	0.0533333	13.5867	1.01333	1.01667	24.1067	73.12	19.2433
Seita.1G029400	0.0533333	3.46667	1.38333	0.913333	6.02333	6.17333	2.52	2.39667	4.72333	0.443333	2.24	6.48667	2.94	2.54667	0.0366667	0.0766667	0.65	3.02667	1.25
Seita.1G029500	0	2.53	4.85667	5.06667	7.46	9.68	3.68333	1.06333	2.69667	2.53333	1.10333	2.91333	2.16333	1.03667	0.166667	0.173333	0.19	3.54667	1.63
Seita.1G029600	0.0566667	0.856667	8.13333	0.0533333	0	0	3.65333	0	0.0333333	3.62667	0	2.4	0.446667	0.736667	0	0	0.206667	0.19	0.0833333
Seita.1G029700	0	0.85	0.95	0	0	0	0	0	0	0.03	0	0	0	0	0	0	0	0	0
Seita.1G029800	0	0	0.06	0	0	0	0	0	0	0	0	0	0	0	0	0	0	0	0
Seita.1G029900	0	8.99333	20.3667	0	0	0	0	0	0	0	0	0	0	0	0	0	0	0	0
Seita.1G030000	0	0.46	0.22	0	0	0	0	0	0	0	0	0	0	0	0	0	0	0	0
Seita.1G030100	0	2.16	28.09	0.153333	0.0633333	0	16.55	0	0.66	16.2633	0.02	13.58	0.12	0.236667	0	0	0.0333333	0.0666667	0
Seita.1G030200	1.47667	3.59	2.35	1.64333	0.78	0.2	2.68	1.06	0.943333	2.74667	5.04667	1.45	2.88667	6.02333	0	0	2.30667	2.03	1.16667
Seita.1G030300	3.14	5.23333	4.17667	1.66333	2.16667	0.693333	8.91667	2.8	2.37667	10.03	11.6	4.78	7.85667	12.25	0.0266667	0.0266667	1.95333	1.80667	1.70333
Seita.1G030400	2.21667	2.94333	1.10667	1.51667	1.17667	0.43	2.91333	2.42667	1.43667	3.55	6.19	2.79667	3.97333	6.22333	0	0	1.42667	1.65	1.89333
Seita.1G030500	14.9033	7.75333	2.23	1.31333	0.09	0.94	2.68	0.08	0.146667	0.676667	2.89667	1.75667	1.11667	1.23333	0	0	1.47333	2.22	2.88667
Seita.1G030600	68.5933	18.5567	0.35	0.226667	9.71	1.91667	0.206667	2.81667	1.60333	0.62	78.8333	26.8533	15.3433	2.93333	0.0833333	0.1	14.3667	8.84333	25.5667
Seita.1G030700	0.06	0.173333	0	0	0.753333	0	0	0	0	0.123333	0.0633333	0	0.16	0	0	0	0	0.11	0.14
Seita.1G030800	1.16333	1.33	0.273333	0	0.966667	0.0666667	0.133333	0.506667	0.143333	0.29	2.78	0.88	0.626667	0.523333	8.29333	8.73667	0.48	0.413333	1.57667
Seita.1G030900	20.94	15.0367	16.1667	13.17	11.86	10.2733	29.0267	9.14667	9.39333	10.96	7.85	9.72333	6.21667	8.30333	3.67333	3.82333	3.86333	14.5233	9.26667
Seita.1G031000	38.3267	10.25	10.6133	3.48333	29.3133	14.0567	17.5467	27.4067	22.8967	13.6367	43.6533	26.9933	21.3433	24.1133	0.77	0.726667	20.22	42.2767	37.2667
Seita.1G031100	14.3967	97.4633	12.8667	0.423333	0.0166667	0.43	0.126667	1.44667	1.25667	1.14	0.0333333	7.27333	3.33	9.46667	0.813333	0.676667	2.26667	0.953333	4.99333
Seita.1G031200	0.0533333	0	0	0	0	0	0	0	0	0	0	0	0	0	0	0	0.116667	0.44	0.213333
Seita.1G031300	31.2667	22.9767	19.0233	9.85333	35.14	24.8633	21.4867	45.7	33.4967	24.7067	30.42	41.2	41.7167	28.4333	0.23	0.236667	17.5867	36.1733	15.0133
Seita.1G031400	3.41667	13.9467	8.41333	37.4233	26.66	23.5867	16.96	6.5	2.4	0.37	0.943333	4.73333	0.44	0.206667	0.03	0.0466667	0.11	0.396667	0.48
Seita.1G031500	0.32	3.81333	15.4767	1.21333	0.09	0.12	15.8867	0	0	0.893333	0.03	0.09	0.316667	0.0866667	0	0	0.26	0.576667	0.84
Seita.1G031600	11.9967	19.6367	14.83	1.94667	14.24	10.8667	22.7633	18.7033	14.4	13.8967	11.97	19.5533	15.65	12.3367	0.07	0.05	1.49667	3.27333	1.72333
Seita.1G031700	248.15	40.61	26.1133	20.5533	29.75	29.9333	23.6133	29.2967	27.0967	35.1867	41.81	31.8633	43.4267	58.2167	0.653333	0.673333	32.21	61.1133	43.3233
Seita.1G031800	102.743	83.7333	25.5267	47.8467	81.3967	40.5533	80.0533	103.78	88.5767	63.16	240.92	107.813	81.1333	74.41	0.603333	0.54	29.4267	36.3367	59.02
Seita.1G031900	34.27	46.3933	30.1833	21.92	39.53	23.92	43.68	38.1867	31.99	30.1833	64.6967	46.1967	40.4733	41.8867	0.406667	0.353333	22.2167	29.9633	17.59
Seita.1G032000	24.5967	44.8067	64.2967	151.357	16.7133	25.5433	65.59	4.06333	7.44	33.24	14.1933	32.4567	35.8833	30.2333	0.13	0.116667	4.89667	17.8833	5.17667
Seita.1G032100	0	0	0	0	0	0	0	0	0	0.0833333	0	0	0	0	0	0	0	0	0
Seita.1G032200	0	0	0	0	0	0	0	0	0	0	0	0	0	0	0	0	0	0	0
Seita.1G032300	5.93	29.9633	45.0567	2.14333	50.6667	85.1567	199.33	44.1967	43.9533	238.98	40.43	162.717	198.67	185.223	8.62667	8.47667	9.63333	55.2567	12.7633
Seita.1G032400	33.56	28.62	14.9333	11.28	26.0633	16.88	21.4433	29.9733	24.2433	18.8533	55.7967	37.02	33.0767	36.3233	0.15	0.153333	10.43	21.87	19.8633
Seita.1G032500	105.06	91.5133	40.2367	73.5767	94.53	85.16	80.4633	82.1867	80.1933	55.6333	90.3133	84.03	67.5267	59.6	3.24667	3.18667	21.83	54.69	32.9267
Seita.1G032600	17.1267	9.95333	6.52	12.4833	9.01667	4.42333	25.58	12.1533	11.02	26.2133	26.6967	12.93	8.70667	9.45333	0.0133333	0.0133333	4.25667	7.74	11.99
Seita.1G032700	0.796667	0	0.213333	0.546667	0	0.18	0.09	0	0.04	0.42	0.08	0	0.133333	3.03333	0	0	0.06	0.216667	4.44333
Seita.1G032800	82.0767	38.33	15.9333	33.09	41.1467	24.6567	42.4833	64.9167	54.84	37.9333	101.39	75.0967	58.8533	61.09	1.96667	2.06333	20.15	52.6167	38.0967
Seita.1G032900	0	0	0	0	0	0.01	0	0.05	0	0	0.02	0.0433333	0.69	15.5267	211.597	212.9	0	0	0
Seita.1G033000	0.0133333	0.536667	0.16	0	0.0366667	0.01	0.01	0.273333	0.386667	0.01	0.0666667	3.91333	25.8433	9.77	0	0	0.04	0	0.00666667
Seita.1G033100	0.05	0.626667	0	0.21	0	0.0266667	0	0.0166667	0	0	0	0.03	0	0	0	0	0	0	0
Seita.1G033200	11.0633	0.856667	0.0433333	0.303333	11.0433	7.84333	0.0133333	20.7567	29.1167	0	0.13	15.58	0.673333	0	0	0	0.273333	0.113333	0.416667
Seita.1G033300	7.05	0.943333	0	0.41	0	0	0	0.153333	0	0.143333	0.213333	0.0666667	0.08	0	0	0	2.43333	2.82333	4.75667
Seita.1G033400	10.1467	8.53333	2.66	2.18667	11.1133	6.13	2.98333	10.9233	8.97	3.46333	23.12	9.52	7.81333	7.82667	0.586667	0.593333	4.93667	7.29333	8.48667
Seita.1G033500	0.0133333	0	0	0	0	0.0366667	0	0	0	0	0.03	0.0333333	0.0766667	0	0.04	0.02	0	0	0
Seita.1G033600	10.3	17.6733	1.81333	0.896667	18.2567	7.52667	0.593333	15.25	12.65	0.906667	75.4333	39.1133	69.2533	33.9533	0	0	11.34	12.35	2.75667
Seita.1G033700	0.196667	0.453333	0.0233333	0.0466667	0.163333	0.106667	0.0366667	0.153333	0.15	0.1	0.41	0.166667	0.14	0.286667	0.0133333	0.0133333	0.0766667	0.153333	0.356667
Seita.1G033800	4.84333	15.8267	6.71	62.6167	100.767	114.797	17.6833	45.0833	58.81	14.45	28.9133	29.09	7.22333	4.52	0.0633333	0.0566667	2.34	2.49667	5.07333
Seita.1G033900	12.73	57.13	20.4633	60.7867	154.79	103.633	15.3567	99.8233	88.5533	9.70333	73.9167	62.64	40.35	21.6167	0.16	0.08	7.91	10.2733	20.26
Seita.1G034000	32.4733	73.37	6.02333	278.147	152.777	377.45	24.43	71.78	72.8767	57.4433	47.4267	54.47	45.9667	52.8567	0.546667	0.506667	27.1633	35.37	111.34
Seita.1G034100	0.843333	0.506667	0	0.296667	0.06	0.05	0.04	0.0133333	0	0.0233333	0	0	0.103333	0.346667	0.973333	1.05667	0	0	0.0133333
Seita.1G034200	0.766667	4.82	0.97	0	0	0	0.0433333	1.58	1.02	0.44	0.106667	3.08333	5.68333	5.62667	0	0	0.22	0.0633333	0.0533333
Seita.1G034300	107.463	69.8133	27.77	24.9867	60.07	34.43	47.5067	63.7733	56.6133	37.65	59.22	75.2967	63.3333	68.3767	0.826667	0.896667	18.5267	58.0767	47.4967
Seita.1G034400	21.91	28.7733	25.7567	51.7	26.6	32.4233	26.5967	12.87	11.64	22.6233	21.11	17.6067	22.0133	29.15	10.5667	10.8267	10.48	11.7333	7.4
Seita.1G034500	5.57667	3.83333	6.67	2.16	7.15333	2.98333	6.05	7.64	5.06667	7.21	29.7433	9.38	11.3233	12.8333	0.13	0.11	3.77	2.82333	7.58
Seita.1G034600	3.89667	2.58	3.65333	3.32	0.846667	0.67	9.02667	0	0.203333	18.7	0	0.0633333	0.0833333	0	0	0	0.64	0.306667	0.09
Seita.1G034700	69.09	44.1	11.33	14.8067	47.0767	32.6133	12.1467	47.85	65.72	21.6	31.3267	61.5833	52.25	44.1867	2.35	2.32667	6.4	14.6733	7.72667
Seita.1G034800	0.0433333	0	0	0	0	0	0	0	0	0	0	0	0.0333333	0.616667	0	0	0	0.133333	0
Seita.1G034900	11.3333	26.9733	18.92	21.74	93.7133	14.3033	11.8467	186.933	164.493	105.453	93.5733	54.29	1.51	0.54	1.65	1.65333	3.48333	4.57	91.6433
Seita.1G035000	112.663	35.0333	48.6133	17.5567	88.9867	49.52	69.64	117.913	103.577	59.74	146.57	113.877	78	82.1933	2.63333	2.4	38.1767	74.9633	54.69
Seita.1G035100	16.7867	15.5433	2.70333	8.51667	19.09	16.56	5.11	18.0667	19.65	5.17667	30.0233	20.44	11.4467	9.56667	0.53	0.593333	5.77667	7.53333	7.58333
Seita.1G035200	1.48	3.62333	12.1233	1.51333	3.1	0.863333	4.51333	4.39	1.45333	3.39667	3.04	2.21	7.20667	3.86333	1.16	1.08667	1.05	0.916667	1.63667
Seita.1G035300	4.51	4.93667	2.43667	1.97667	8.91	4.43667	4.35667	10.6667	6.76333	2.08333	21.6567	7.81333	10.32	7.3	0.0533333	0.03	2.45333	3.43333	2.79667
Seita.1G035400	17.3667	88.3067	172.4	566.157	84.1333	183.44	242.52	18.8767	36.9933	22.2033	9.98667	7.40667	3.25333	4.57667	0.516667	0.5	1.36	25.4267	23.27
Seita.1G035500	0.55	1.53333	7.35667	13.4533	1.07333	1.55333	6.69667	0.836667	1.43333	0.703333	0.22	0.6	0.323333	0.14	0.0333333	0.0333333	0.233333	1.46667	2.09333
Seita.1G035600	0	0.526667	1.51	1.9	0.0866667	0.736667	1.06	0	0	0	0.156667	0	0	0	0	0	0	0	0
Seita.1G035700	5.33333	34.86	29.26	66	14.7333	26.8667	36.14	8.58667	11.7233	15.16	7.67333	7.32	8.47333	10.31	0.443333	0.426667	1.28333	3.64	2.84667
Seita.1G035800	0.546667	1.63667	7.5	14.19	3.55667	3.80667	14.2867	1	0.896667	2.79	1.03	1.56667	1.32333	1.4	0	0	0.546667	0.966667	0.733333
Seita.1G035900	82.8267	233.18	269.197	465.883	238.883	658.14	202.4	112.337	155.983	189.387	89.1833	139.8	130.143	111.89	0.0866667	0.15	6.88667	15.34	10.9433
Seita.1G036000	3.76333	26.94	57.5	45.35	22.5933	56.1733	25.12	8.48	15.5033	26.78	6.69667	10.08	11.0233	8.04	0.0466667	0.0533333	0.67	2.26667	1.31667
Seita.1G036100	1.45667	0	0.67	0.25	0.05	0.0833333	0	0.193333	0.0833333	0.45	0	0	0.0266667	0	0	0	0.09	0.0533333	0.153333
Seita.1G036200	0.446667	0.05	0.0333333	0	0.0433333	0.0133333	0	0.0333333	0.103333	0.0333333	0.193333	0.0566667	0.0833333	0	0	0	0	0.0733333	0.26
Seita.1G036300	0.02	0.0133333	0.0266667	0.0166667	0.0733333	0.02	0.06	0	0.01	0	0.0133333	0	0	0.01	0	0	0.06	0.0266667	0.02
Seita.1G036400	0	0.34	2.8	26.52	0.98	0.966667	3.11333	0.19	0.753333	0.366667	0	0.176667	0	0.173333	0	0	0	0.703333	0
Seita.1G036500	0.106667	4.79	19.5933	95.7233	2.38	5.82667	19.1633	0.146667	0.456667	0.566667	0	0.443333	0.16	0.08	0	0	0.156667	1.85333	0.326667
Seita.1G036600	0	0.03	0	0	0	0	0	0	0	0	0	0	0	0	0	0	0.01	0.0233333	0
Seita.1G036700	4.74333	41.12	3.89	8.37333	8.15333	3.84	2.77333	8.82333	4.76	5.06333	8.93	10.4067	11.41	9.31333	0.483333	0.37	1.90333	4.39333	3.35667
Seita.1G036800	0.0166667	0	0	0	0	0	0	0	0	0	0	0	0	0	0	0	0	0	0
Seita.1G036900	45.6933	0.223333	0	0	0	0	0	0	0	0	0	0	0.0366667	0.05	0.0866667	0.0766667	21.4067	11.8433	39.4233
Seita.1G037000	1.63	5.89	0.69	0.283333	1.45333	0.77	0.15	0.463333	0.293333	0.07	3.65	0.856667	0.953333	1.28667	0.813333	0.776667	0.61	0.743333	0.97
Seita.1G037100	0.146667	0	0	0	0	0	0	0	0	0	0	0	0	0	0	0	0	0.0633333	0
Seita.1G037200	1.13667	1.49333	0.246667	0.296667	1.13333	0.483333	0.796667	1.40333	0.94	0.703333	4.05	2.08333	1.17333	0.636667	0.0333333	0.0333333	0.2	0.356667	0.423333
Seita.1G037300	0.333333	1.25	0.0733333	0.183333	0.266667	0.0533333	0.123333	0.293333	0.186667	0.156667	1.24333	0.316667	0.29	0.196667	0.0266667	0.0266667	0.303333	0.683333	0.213333
Seita.1G037400	7.78333	9.26	3.25667	11.3233	11.1333	8.87	6.97667	7.50667	6.34333	4.94333	14.4167	7.64	6.84	7.64333	0.06	0.0466667	3.26667	6.87	3.20333
Seita.1G037500	0.463333	1.77667	0.0366667	3.15	1.13333	0.403333	0.563333	1.18	0.556667	0.53	3.28	1.04	0.613333	0.823333	0	0	0.92	0.843333	0.153333
Seita.1G037600	0.07	0.11	0.11	0	0	0	0	0	0	0.333333	0	0.0833333	0	0.163333	0	0	0	0.0333333	0.0533333
Seita.1G037700	76.58	60.65	44.3033	26.1567	63.3633	50.66	37.3133	47.91	43.4633	31.5267	72.8933	57.5567	70.5333	87.3133	1.22	1.24	14.4	30.4467	22.77
Seita.1G037800	9.42	22.8033	21.2	4.18667	10.4833	6.49667	4.7	13.0333	10.01	5.59	29.4	15.2833	37.8267	59.5067	1.47333	1.34333	17.22	13.7667	12.7067
Seita.1G037900	0.71	1.58667	3.03333	0.5	1.03667	0.936667	1.03	0.66	0.7	0.993333	2.23	1.12	1.17333	1.41	0.323333	0.336667	0.813333	1.41667	1.95333
Seita.1G038000	0.146667	0.13	0	0.133333	0.0166667	0	0.0566667	0	0.0733333	0.0733333	0	0.0866667	12.0367	21.4233	90.6667	90.4233	0	0.0266667	0.0233333
Seita.1G038100	2.87667	2.01667	0.2	0.87	0.97	0.34	0.52	1.05	1.03667	0.513333	6.5	2.35333	2.30667	2.04667	0.24	0.213333	2.58	5.23333	2.26
Seita.1G038200	78.3467	65.8733	29.9033	46.0567	78.2567	74.4633	44.6667	75.0333	79.8667	42.88	60.8033	89.82	71.87	73.2367	7.47667	7.56	33.1667	58.79	31.4867
Seita.1G038300	0	123.453	6.18	3.52667	4.16	0.496667	0.413333	0.883333	0	4.37667	0	0	2.01	1.85667	0.426667	0.413333	0.0133333	0.246667	0.166667
Seita.1G038400	34.88	8.14333	1.7	0.666667	0.4	1.49333	7.93333	0.0366667	0.266667	1.52333	0.786667	2.96333	7.96333	10.2333	0.23	0.26	2.38	12.4967	8.96
Seita.1G038500	0.146667	0.0433333	0	0.0866667	0	0	0.0233333	0.04	0	0	0.26	0	0	0.106667	0.05	0.05	0	0.0333333	0.0533333
Seita.1G038600	2.5	1.47667	0.0866667	0.393333	0.12	0.26	2.89333	0	0	0.0133333	0.03	0.0166667	0.246667	0.84	0.103333	0.143333	0.133333	1.08333	0.446667
Seita.1G038700	1.15333	0.346667	0	0	0	0.0166667	0.0666667	0	0.0333333	0.03	0.0366667	0	0.18	0.846667	0.0333333	0.0366667	0.0333333	0.43	0.0666667
Seita.1G038800	0.0266667	3.19	0	0.25	0	0	0	0	0	0	0	0	0	0	0	0	0	0	0
Seita.1G038900	1.82	0.826667	0.0933333	0.86	0	0.133333	0.323333	0	0	0	0.0733333	0	0.07	0.306667	0	0	0.34	0.0633333	0.0766667
Seita.1G039000	6.67	0.476667	0	0.563333	0	0	0.0233333	0	0	0	0	0	0	0.0233333	0	0	0	0.0533333	0
Seita.1G039100	0	0.666667	0	4.37667	0	0	0	0.08	0	0	0	0	0	0	0	0	0	0	0
Seita.1G039200	0.06	0.05	0.26	0.106667	0.296667	0.07	0.06	0.0466667	0.04	0.373333	0.653333	0.426667	3.31667	17.3933	0.05	0.05	1.36667	6.08333	0.79
Seita.1G039300	0	0.01	0	0.0133333	0	0	0	0	0	0	0	0	0.0766667	0.256667	0.163333	0.16	0	0.0233333	0
Seita.1G039400	0.0133333	5.31	4.78	1.02	0.56	0.363333	5.22	0.04	0.0666667	1.51	0.0166667	0.0333333	0.58	1.55667	0.23	0.276667	0.113333	0.743333	0.0266667
Seita.1G039500	0.553333	4.07667	0.163333	0.106667	0.123333	0	0.133333	0.35	0.236667	0.146667	0.273333	0.386667	0.216667	0.146667	0.0733333	0.0366667	0.113333	0.463333	1.84667
Seita.1G039600	6.87333	5.51667	1.64333	1.02	4.11333	1.36333	2.77333	4.1	3.46	2.74	9.73667	4.65	4.08333	3.91333	1.07667	1.06667	2.60333	4.39	4.69
Seita.1G039700	6.10333	1.85667	0.13	0.06	0.296667	0.06	0	0.573333	0.04	0	0.31	0.503333	0.783333	0.77	0	0	0.336667	0.443333	0.14
Seita.1G039800	0	0.0533333	0	0.13	0	0	0	0	0	0	0	0	0.02	0	0.0233333	0.0466667	0	0	0
Seita.1G039900	40.4733	12.73	0.48	12.9667	19.1233	4.59667	10.22	25.9533	26.3933	10.9267	20.65	19.93	9.15333	8.07	0.0933333	0.193333	6.54333	8.44333	12.2167
Seita.1G040000	10.63	6.21667	2.26333	25.2567	0.226667	0.89	5.93667	0.14	0.773333	1.88333	0.256667	0.616667	0.21	0.61	0	0	2.49	7.11	11.2033
Seita.1G040100	10.7267	29.09	16.6967	302.73	8.88	25.7833	184.95	4.70333	13.77	49.6967	2.44333	1.73667	2.24	3.93333	0.72	0.77	1.71667	21.0367	15.6533
Seita.1G040200	85.2933	54.1833	23.47	26.9233	100.4	70.2333	40.5633	88.4867	93.1533	30.41	68.4	93.8033	72	63.29	1.84333	1.96	22.59	44.9967	22.7067
Seita.1G040300	39.55	40.3733	16.5233	27.6767	50.6367	33.6433	23.6767	40.8033	38.7167	19.5233	50.9233	48.0133	41.5067	43.84	50.5	50.5767	16.0433	34.1	15.11
Seita.1G040400	15.3567	0.283333	0.0333333	30.8833	0.6	0.0233333	0	0	0	0.12	0.326667	0	0	0.27	0.09	0.09	5.36333	9.26667	2.58333
Seita.1G040500	20.3067	41.9533	13.5	25.6	37.0433	25.1733	19.96	35.4967	26.6467	19.2567	90.2967	41.0733	44.45	42.9267	1.47	1.5	21.0167	19.4333	17.3967
Seita.1G040600	20.6733	26.14	16.0067	19.5567	23.3267	13.7067	17.5933	16.5	14.62	14.7933	29.6067	19.61	19.6167	23.5567	1.84667	1.69333	16.6767	27.6933	14.3767
Seita.1G040700	2.78333	4.27333	0.613333	0.806667	1.12333	0.676667	0.653333	1.64333	1.58667	0.193333	1.28333	2.74333	1.76667	1.20667	0	0	0.323333	0.593333	1.98333
Seita.1G040800	4.49333	20.45	44.55	9.64333	26.3367	10.7133	4.5	43.4267	32.9433	7.43333	11.3367	17.3233	20.2733	30.7867	14.44	14.65	8.13333	14.24	4.29667
Seita.1G040900	0.216667	22.14	238.863	19.7933	9.17333	170.607	246.77	7.49333	34.5467	393.563	0.133333	34.25	62.1533	19.4167	1.15667	1.07	0.156667	3.98667	0.116667
Seita.1G041000	3.10333	1.22	1.84	1.05667	0.72	0.69	2.53	0.613333	0.646667	2.81	2.84667	1.03333	1.44333	1.52	0.04	0.03	0.713333	2.02667	1.44667
Seita.1G041100	0.9	1.13333	0	0.456667	0	0	0	0.06	0.123333	0	0	0	0.11	0.423333	1.36667	1.41	0.16	0.333333	2.04667
Seita.1G041200	40.0133	40.9933	26.07	20.79	32.14	20.0033	51.4167	34.9333	26.2333	33.55	84.74	42.33	42.8167	39.8133	0.536667	0.466667	17.4733	44.5467	33.63
Seita.1G041300	66.7067	30.4367	23.0933	7.37667	49.83	29.42	150.38	95.56	78.7733	131.983	62.41	63.0133	40.2233	35.2433	0.453333	0.546667	15.2533	43.9267	95.8167
Seita.1G041400	0	0.99	0	1.6	0.0133333	0.0566667	0	0.0133333	0	0.0666667	0	0.0333333	0.133333	0.263333	0.0433333	0.03	0.00666667	0	0.0166667
Seita.1G041500	3.32333	8.43667	2.24667	12.79	0.32	4.05333	1.27667	0.163333	0.8	2.26333	0.116667	1.49333	4.41	3.72333	0.15	0.156667	0.313333	0.473333	1.43
Seita.1G041600	1.13	1.37	2.70333	1.17	0.196667	0.946667	29.5333	0.283333	0.303333	7.5	0.28	2.85	2.71	2.29	0	0	1.08333	1.22667	4.59
Seita.1G041700	3.02	6.07	133.05	0.653333	9.54333	6.9	56.1233	26.3067	9.52667	15.9067	0.393333	13.2	3.62333	2.35667	0	0	3.27	1.56667	7.66
Seita.1G041800	0.12	0	1.55667	0	0	0	0.0333333	0	0	0	0	0.0166667	0.0766667	0	0	0	0	0	0
Seita.1G041900	4.82	0.3	36.9167	0	0	0	7.1	0.0366667	0.0166667	11.7267	0.0666667	0.243333	1.12333	0.206667	0.0166667	0.0166667	0.02	0	0.02
Seita.1G042000	0.773333	0.883333	23.54	0.0933333	0.0566667	0.513333	0.143333	0.21	0.126667	4.86	0.0266667	0.356667	4.56	5.28667	0	0	0.0966667	0	0.02
Seita.1G042100	0	0	0	0	0	0	0	0	0	0	0	0	0	0.04	0	0	0	0.01	0
Seita.1G042200	0.07	0.163333	0.176667	0	0.95	1.63667	0	0.293333	0.536667	0	0.02	0.576667	0.376667	0.05	0.02	0.01	0	0	0
Seita.1G042300	0.04	0.57	0.103333	0.08	0.0866667	0.133333	0.21	0.96	1.80667	0.78	0.846667	0.543333	0.196667	0.576667	0.0366667	0.0366667	0.28	0.466667	0.243333
Seita.1G042400	10.86	23.9067	34.5133	58.44	15.7833	21.4	104.3	11.3567	15.7267	119.54	2.07667	8.47667	11.73	22.6567	4.22	4.1	2.48	11.23	13.7933
Seita.1G042500	27.3033	17.5367	4.75667	3.99667	16.7367	14.6133	9.61	15.9867	16.8933	12.88	22.8067	20.63	18.63	21.43	0.206667	0.23	9.78	21.81	10.4267
Seita.1G042600	190.54	120.537	59.7033	47.1233	143.857	102.353	80.6467	150.917	151.47	71.9533	143.983	160.42	145.38	154.75	3.18333	3.10333	36.9	72.8233	76.37
Seita.1G042700	14.0733	8.14	0	0	0.2	1.11333	0	1.47333	8.27	0	0.176667	5.11333	38.2967	38.54	6.94	6.58	0.3	0.146667	1.07667
Seita.1G042800	3.40667	13.3733	0.32	63.5967	11.4967	10.13	0.11	0.676667	1.74	0.32	21.48	5.65333	2.82667	2	0.11	0.0933333	1.68667	1.65667	1.67
Seita.1G042900	0	0	0	0	0	0	0	0	0	0	0.0833333	0	0	0	0	0	0	0	0
Seita.1G043000	0	0	0	0	0	0	0	0	0	0	0	0	0	0	0	0	0	0	0
Seita.1G043100	0	0	0	0	0	0	0	0	0	0	0	0	0	0	0	0	0	0	0
Seita.1G043200	8.83667	13.8567	9.90667	0.213333	0.783333	2.03333	4.25333	1.18667	1.26	6.04667	4.33667	2.25667	17.1567	16.7533	4.99	5.05667	2.68	2	0.78
Seita.1G043300	59.19	30.4967	41.6867	8.78667	39.0233	16.56	40.6067	42.8333	34.6367	49.3967	91.8067	46.2833	49.66	58.9667	0.216667	0.213333	26	36.9733	56.9967
Seita.1G043400	3.3	7.26333	2.98	11.02	8.07333	7.61	9.02667	7.99	7.84667	8.28	11.6567	10.56	5.54	2.98333	3.66667	3.91333	2.81	1.64667	4.70667
Seita.1G043500	25.7867	31.9833	21.2733	17.6533	25.8367	4.33	46.1267	38.2667	28.6133	31.4533	88.1	26.5367	13.51	10.8533	9.33667	9.29667	10.1933	23.7867	19.44
Seita.1G043600	9.54333	13.46	11.6133	9.36667	11.9467	11.5767	19.71	9.46333	9.73333	18.68	8.46333	9.09667	15.19	19.2133	0.323333	0.316667	2.47333	5.01	5.15667
Seita.1G043700	4.71333	9.94667	2.42333	4.45667	16.7367	21.16	5.11667	7.74667	11.6033	5.82333	4.93667	3.65667	6.58667	4.07	0.253333	0.296667	0.456667	0.96	5.72
Seita.1G043800	12.41	9.48333	66.5067	0.0566667	0.14	0.33	0.903333	2.06	1.46	7.91333	3.39333	4.58667	53.01	52.7033	0.99	0.93	5.48333	1.50333	1.67667
Seita.1G043900	1.55667	16.9533	4.03333	10.22	0.376667	2.03667	0.543333	0.0833333	0.716667	0.533333	0.0933333	1.45333	3.07667	4.22333	0.0833333	0.05	0.886667	1.11667	1.78
Seita.1G044000	18.1767	12.6167	8.97	2.42	9.3	5.46333	7.75	12.0233	10.4467	7.92	28.8567	14.2367	15.72	15.01	0.0533333	0.0366667	7.1	16.4867	9.47667
Seita.1G044100	176.257	93.09	16.43	22.17	67.78	16.39	31.5667	101.537	95.28	45.5267	200.42	85.0867	50.3133	48.8133	3.31333	3.09	17.6333	54.4333	35.6
Seita.1G044200	0.0833333	0.0533333	0.206667	0	0	0	0	0.03	0	0.01	0.2	0.0266667	0.1	129.55	0.18	0.2	1939.32	2560.78	731.36
Seita.1G044300	21.6967	21.2633	4.36	13.2033	14.5667	5.72667	9.92667	19.5933	15.82	9.57333	39.06	21.16	14.1533	14.63	0.126667	0.123333	13.2433	16.8233	8.29667
Seita.1G044400	2.47	4.32	1.56667	0.956667	4.39	2.51667	4.47667	5.18333	3.87	3.88667	9.14	5.17333	4.76	3.77	0.346667	0.38	1.97667	4.64	2.42667
Seita.1G044500	21.0533	314.06	389.903	12.7267	13.4033	19.1967	22.0067	4.01667	2.40333	37.2567	5.21	10.2767	13.7133	15.3	17.2633	17.3367	16.6233	22.74	40.4
Seita.1G044600	2.53333	3.98333	2.22333	6.30667	2.39	2.29333	3.45333	2.52333	2.32	3.54667	3.37667	2.10333	2.44	3.46	0.236667	0.256667	0.883333	1.94	1.31333
Seita.1G044700	2.69333	13.4433	3.64667	3.63333	4.08333	6.86667	4.13667	4.73667	7.26667	5.28333	5.43	21.9067	23.5133	10.6	0.366667	0.326667	1.67333	12.0767	1.75667
Seita.1G044800	4.42333	7.29	0.583333	3.29333	7.62333	6.49	0.246667	10.3567	12.6633	2.59333	9.64	13.5033	5.91	4.45333	5.65	5.54	3.74	4.54	4.33
Seita.1G044900	0.13	1.1	0.256667	1.33333	0.606667	0.69	1.32333	0.896667	1.37333	3.04333	0.35	0.163333	0.236667	1.15667	50.9267	50.3333	0.596667	2.08667	3.37667
Seita.1G045000	8.72	37.0833	37.1067	118.533	37.1767	61.2533	129.623	31.79	48.5433	145.29	11.7967	11.67	3.43333	3.7	22.5433	22.3933	11.3967	18.5033	25.3733
Seita.1G045100	34.7667	38.1933	54.9	14.2267	43.31	53.7967	61.84	25.9633	28.8933	71.3633	70.2867	44.43	46.65	48.5367	1.09667	1.12667	16.8033	39.7	17.9533
Seita.1G045200	1.24333	0.69	0.09	0.18	0.796667	0.446667	0.0566667	0.173333	0.35	0.366667	1.95	0.573333	0.736667	2.26333	0.06	0.0633333	61.3033	19.48	98.3167
Seita.1G045300	4.13	3.67667	3.33667	0.66	2.28667	1.74667	6.69667	2.27	1.23667	3.24667	5.10667	2.29333	2.70667	3.58	0.98	1.02	2.15	5.79	2.95667
Seita.1G045400	5.53333	1.04333	0.04	0.0566667	14.61	8.51333	0.593333	12.39	8.44333	0.356667	1.05	4.84	5.48	0.506667	0	0	0.0266667	0	0
Seita.1G045500	22.27	98.69	41.63	33.8567	206.527	247.223	114.62	190.663	175.513	57.6433	67.51	114.193	39.7833	35.9233	7.49333	7.35667	11.0867	18.99	18.01
Seita.1G045600	0.0233333	0	0.22	0.163333	0	0.123333	0.27	0.196667	0.196667	0.526667	0.0466667	0	0.19	0.123333	1.89667	1.83	0.0333333	0	0.0166667
Seita.1G045700	22.8933	17.67	1.33667	3.25667	30.3367	18.1567	1.23333	29.02	26.2	3.94667	48.3567	40.5267	37.7967	26.6533	13.08	13.24	5.42	7.79667	3.39667
Seita.1G045800	2.31667	8.43333	14.67	0.626667	5.43	7.77667	5.68667	2.53333	3.24333	5.60333	1.40333	4.28333	7.97	6.22667	0.303333	0.286667	0.633333	0.203333	0.613333
Seita.1G045900	69.63	44.0767	12.4267	8.19667	55.2133	36.8967	16.73	40.0233	42.8567	9.29667	41.61	45.74	37.9167	28.1867	0.726667	0.71	22.3133	46.5833	27.5533
Seita.1G046000	236.773	96.7467	46.18	25.73	153.89	97.7	109.42	132.337	124.843	71.7333	144.1	158.503	119.2	115.73	1.83667	1.99333	51.15	141.53	66.6167
Seita.1G046100	0.126667	0.163333	0.0133333	0.0466667	0.05	0.04	0.04	0.04	0.04	0.04	0.0733333	0.106667	0.276667	1.45333	16.8067	16.8867	0.0333333	0.1	0.29
Seita.1G046200	41.9133	9.24667	2.09	1.47667	8.45	2.70333	5.37333	13.8333	12.0667	3.92667	19.1267	11.19	12.6233	14.6667	0.443333	0.47	4.47333	11.82	17.5833
Seita.1G046300	16.4133	15.5333	4.45333	1.27333	13.9033	9.18	4.17333	12.2167	8.13	4.63333	12.35	11.3733	11.3633	13.3267	0.0633333	0.09	7.05333	21.7567	11.7233
Seita.1G046400	2.86	3.76667	2.44333	0.363333	1.34667	1.01667	12.79	1.73333	2.03333	27.36	22.6233	3.68333	3.01333	4.87	0	0	6.09333	7.54333	2.96667
Seita.1G046500	0.25	0.1	0.01	0.02	0.0433333	0.0333333	0.176667	0	0.0466667	0.0433333	0.146667	0.123333	0.23	0.35	0	0	0.0666667	0.0266667	0.383333
Seita.1G046600	60.6933	21.6033	7.58667	4.37	19.6767	10.4833	12.95	22.06	20.6733	6.86	28.4533	22.4133	17.9533	20.4267	7.89	7.96667	8.51667	24.9767	23.4867
Seita.1G046700	2.48667	0.03	0	0	0	0	0	0	0.0466667	0	0	0	0.0466667	0.75	59.8633	59.2067	0.05	0	0.37
Seita.1G046800	72.4967	13.9633	2.4	1.88	0.48	2.08	3.73333	0.6	2.53333	13.1633	0.0733333	6.03667	18.5067	22.9933	4.11667	4.13667	0.546667	0.776667	0.343333
Seita.1G046900	92.6833	68.7	16.95	25.7333	62.27	63.9433	36.9133	45.5367	57.62	33.5167	45.6067	71.6333	57.3533	54.1567	3.66667	3.66667	18.9833	51.0067	17.7667
Seita.1G047000	20.5367	23.9267	3.41	1.63333	11.21	23.88	23.8067	4.98667	18.6233	17.28	1.83667	37.2733	29.6833	30.7133	0.166667	0.106667	13.0767	20.69	32.75
Seita.1G047100	2.81	5.68333	0.00333333	0.203333	4.01333	0.0233333	0	10.0167	8.26	0	13.3367	5.24667	1.8	1.61333	0.0133333	0.0133333	0.396667	0.74	0.103333
Seita.1G047200	0	0.03	0.0533333	0	0.0333333	0.01	0	0.04	0	0.0133333	0.02	0.0333333	0	0	0	0	0.0133333	0	0
Seita.1G047300	0	0	0	0	0	0	0	0	0	0	0	0	0	0	0	0	0	0	0
Seita.1G047400	0.243333	0.736667	0.743333	0	0.0333333	0.3	0	0.04	0.156667	0.233333	0	0.0366667	0.553333	0.41	0.72	0.653333	0.0533333	0	0.166667
Seita.1G047500	5.63333	0.666667	0.0733333	1.12333	2.70667	1.03333	7.00333	3.56	3.29667	5.2	6.43333	4.31333	2.28667	2.21667	0.0533333	0.08	0.866667	1.39333	4.24
Seita.1G047600	0	0	0	0	0	0	0	0	0	0.04	0	0	0.0566667	0.226667	0	0	0	0.0366667	0.126667
Seita.1G047700	0	0	0	0	0	0	0	0	0	0	0	0	0.913333	0.276667	0	0	0	0	0
Seita.1G047800	9.86	14.55	3.59333	9.78333	49.9967	25.9267	20.1033	76.3133	62.1533	17.27	35.75	43.58	26.6667	19.9467	0.296667	0.27	5.99667	8.76667	4.64
Seita.1G047900	0	0	0	0	0.19	0	0.106667	0.333333	0.166667	0	0.573333	1.4	2.82333	10.24	0	0	0	1.00333	0.166667
Seita.1G048000	1.29333	0.363333	0.06	0.0266667	0.0766667	0.11	0.07	0.0733333	0.126667	0.216667	0.323333	0.946667	3.04	6.69	10.0133	10.6	12.0967	21.6467	11.01
Seita.1G048100	16.2933	14.5	11.34	3.89	23.0433	23.2767	14.98	24.6033	24.9867	9.75667	34.8467	33.87	25.35	26.1767	180.457	179.26	5.27	9.99333	7.41
Seita.1G048200	0.193333	1.47667	0.25	0.556667	2.65	7.57	0.603333	1.53	2.33	0.443333	1.33333	1.97667	2.28	1.16	0.95	0.866667	0.173333	0.23	0.35
Seita.1G048300	5.49667	6.72	5.49333	1.53	17.09	8.35	8.12	25.68	17.43	8.07	19.4867	13.44	7.57	6.67333	0	0	1.76333	4.02667	3.98
Seita.1G048400	11.01	7.58333	6.24667	3.79	5.00667	3.53667	7.63667	4.29667	3.71	6.86333	12.8	5.55667	6.99667	8.64333	0.806667	0.86	3.06	8.61	11.81
Seita.1G048500	33.85	17.1067	7.43667	6.21	19.9633	16.9667	12.2667	26.54	26.65	11.5333	26.4033	26.4233	22.2733	19.42	0.503333	0.593333	8.99	18.24	17.8833
Seita.1G048600	0.793333	0.53	0.07	0.28	0.31	0.196667	0.363333	0.423333	0.36	0.223333	1.34333	0.256667	0.216667	0.71	0.0633333	0.09	0.613333	0.486667	0.526667
Seita.1G048700	0.0433333	0.03	0.156667	0	0	0.05	0	0.0533333	0	0.546667	0.07	0.223333	0.0866667	0.0266667	0	0	0	0	0
Seita.1G048800	0.56	4.56333	0.02	0.876667	2.34333	0.786667	0	0.416667	0.243333	0	2.70333	1.61333	1.48	0.926667	0	0	0.2	0.05	0.16
Seita.1G048900	13.79	9.19	3.33	4.55	10.6967	9.76	10.36	13.0033	10.98	5.83	22.48	11.9833	8.98	10.43	0.196667	0.2	3.80333	6.86	10.4767
Seita.1G049000	44.23	77.2033	48.25	18.26	41.82	40.3533	34.6467	28.05	32.09	68.69	76.1733	85.6333	112.443	104.103	0.44	0.4	81.05	145.123	84.6533
Seita.1G049100	0	0.04	0.19	0.07	0	0.153333	0.0166667	0	0	0	0	0.17	9.83	54.4733	1495.48	1490.6	0	0	0
Seita.1G049200	4.60333	30.9733	11.24	3.52667	5.41	9.19333	8.38333	3.55333	3.11333	8.97667	12.4033	7.82667	13.3133	13.9867	0.953333	0.926667	4.57667	8.97	8.52
Seita.1G049300	0	0	0	0	0	0	0	0	0	0	0	0	0	0.53	9.29667	9.22333	0.21	0.796667	0.146667
Seita.1G049400	34.46	37.0933	29.0467	11.75	22.4433	15.5367	37.52	31.6367	30.83	47.9133	38.64	30.9633	34.06	36.4967	1.79333	1.75333	17.28	25.7567	15.75
Seita.1G049500	29.7933	43.4	16.1733	5.93333	10.5367	10.1767	18.1133	13.0333	11.2833	15.7067	29.26	21.8233	29.9033	31.0967	2.94667	3.10333	12.4	28.7067	13.9167
Seita.1G049600	31.81	10.5867	4.65	4.14	19.3067	15.85	9.92	13.25	12.0767	6.02	27.7933	17.01	15.76	18.6133	4.12333	4.11333	19.3633	55.21	17.0833
Seita.1G049700	196.323	191.827	129.823	174.32	261.06	252.477	303.85	206.22	183.307	182.84	185.153	209.633	174.52	209.013	29.3433	28.4367	56.69	124.333	114.637
Seita.1G049800	57.1333	131.653	93.3433	120.43	112.273	142.92	158.3	112.19	111.493	90.1233	82.9567	109.587	121.53	113.263	9.85	10.1967	37.3833	63.9733	79.6033
Seita.1G049900	19.5933	19.9667	5.61	14.2667	14.89	32.6467	13.98	13.59	12.4933	18.84	13.6933	14.9667	19.7367	21.7667	2.76	2.65667	4.95667	8.16	10.5567
Seita.1G050000	4.26	6.99	0.19	0.36	7.51	2.53	0.49	8.94667	5.94333	0.27	22.97	12.1167	7.83	5.32667	8.48667	7.92333	2.09333	2.70667	1.37
Seita.1G050100	197.013	154.3	113.71	165.67	215.233	212.733	315.96	166.577	143.297	173.633	222.48	173.157	202.567	231.127	70.7467	70.3667	47.0267	122.14	105.453
Seita.1G050200	4.14333	25.8467	2.18667	11.77	0.123333	0.463333	4.72333	0.91	0.766667	4.94	2.56	1.96	6.36667	6.59	0	0	3.28333	4.98333	4.87667
Seita.1G050300	23.5933	9.04667	0.99	2.20333	8.21667	3.20667	2.55667	8.13333	7.32	3.80667	12.6833	13.0767	9.39	8.84667	1.03333	0.963333	5.34	10.7633	3.27667
Seita.1G050400	0.186667	11.34	8.29	6.13333	0.22	1.26	2.88	0.453333	0.61	4.64667	0	2.88	5.97333	12	1.82667	1.84667	0.813333	2.87	1.65333
Seita.1G050500	0.123333	0.44	0	0	0	0	0	0	0	0.0433333	0	0.25	0.22	0.286667	0.126667	0.126667	0.0333333	0.453333	0.213333
Seita.1G050600	31.8133	38.04	9.15333	15.07	28.3967	22.0367	17.7967	26.78	27.4067	13.7233	35.3667	30.6633	24.7533	24.7367	0.853333	0.876667	8.76667	12.1733	12.8833
Seita.1G050700	144.243	204.683	128.11	0.61	310.39	197.403	2033.56	531.733	777.383	1032.36	110.603	760.94	1871.39	1743.43	1.76667	1.77667	33.4767	4.45667	3.59333
Seita.1G050800	1.33667	0.283333	0.0633333	0.0133333	0.14	0.153333	0.143333	0.213333	0.183333	0.0466667	0.54	0.516667	1.06333	3.46333	0.0466667	0.0466667	0.98	4.13667	0.896667
Seita.1G050900	0.00666667	0	0	0	0	0	0	0	0	0	0	0	0.0566667	0	0	0	0	0.0133333	0.02
Seita.1G051000	3.00333	3.66333	0.573333	1.52333	3.18667	1.61	3.32667	3.17667	2.70333	1.58	6.33	3.54	4.13667	4.9	2.07333	2.11333	3.60333	5.05	5.02
Seita.1G051100	15.8833	11.0167	7.69	2.69	3.64	3.82333	12.5567	6.09667	6.00667	14.8633	18.44	14.0633	14.3267	14.6733	1.28333	1.35	8.17333	24.96	6.90667
Seita.1G051200	13.6633	15.5033	6.15	2.61	10.57	3.56333	4.24	10.1733	5.82333	4.87667	40.21	16.9433	14.2533	18.3067	1.44	1.43	9.45	17.5767	16.3033
Seita.1G051300	124.233	107.987	21.63	48.6033	95.6867	87.8033	64.0633	93.6267	96.41	62.0367	78.6933	108.863	95.86	92.0267	20.2	20.1233	23.4367	46.2567	30.0867
Seita.1G051400	0.0966667	0	0.0166667	0	0	0	0	0	0	0	0.0233333	0.02	0	0.04	0.656667	0.606667	0	0	0.05
Seita.1G051500	0.02	0	0	0	0	0	0	0.09	0.193333	0.07	0.0233333	0.0266667	0.0266667	0.523333	1.27333	1.31	0	0.02	0.0333333
Seita.1G051600	0	0	0	0	0	0	0	0	0	0	0	0	0	0	0	0	0	0	0
Seita.1G051700	33.3367	29.1733	14.12	16.55	46.5	45.3733	16.2867	33.9367	34.21	14.94	37.11	32.2133	33.66	38.7467	7.77667	7.67667	10.8933	21.6433	16.4733
Seita.1G051800	45.83	33.1767	12.2533	8.27667	34.74	23.7767	16.6033	30.1967	28.9333	11.0167	50.5433	32.5833	29.6333	25.3	0.19	0.18	6.60667	14.3467	9.86667
Seita.1G051900	14.4933	18.2067	10.6367	5.23333	12.4667	7.76667	14.8633	14.19	12.3	13.9433	30.0367	21.7967	20.79	22.4333	2.99	3.01333	10.51	23.0267	14.7267
Seita.1G052000	23.0767	12.84	19.6833	3.52	20.0667	16.99	17.3933	13.6867	10.6767	23.72	26.6333	26.4833	31.4733	44.9633	0.506667	0.56	26.4633	63.4033	23.91
Seita.1G052100	7.73	7.22667	1.84667	3.23667	6.30333	6.45667	2.65333	5.96333	4.73	2.39667	12.95	7.31667	7.61333	6.94	0.103333	0.13	1.43333	4.6	1.57
Seita.1G052200	5.43	6.87667	0.0366667	1.37667	4.17	0.466667	0.28	9.61333	6.09	0.34	28.6767	10.48	3.67	2.67667	0.00333333	0.01	0.81	2.24333	0.313333
Seita.1G052300	0.33	0.85	0.0566667	1.01	0.41	0.166667	0.23	0.516667	0.373333	0.2	1.84667	0.77	0.41	0.433333	0.0166667	0.0166667	0.263333	0.29	0.116667
Seita.1G052400	9.46	12.5167	1.71	11.1367	10.6267	9.72	7.65	10.0033	8.57	4.14667	9.5	8.67667	6.33	6.45	1.55333	1.52667	1.58	3.03	1.37333
Seita.1G052500	10.73	34.44	0.19	1.46333	0.793333	2.47667	0	0.12	0.833333	0.176667	0.363333	4.78667	3.39333	2.35	0	0	0.623333	4.11667	2.22
Seita.1G052600	9.87667	6.19	0	0.403333	8.98	0	0	20.1967	14.1733	0	43.8967	16.1667	4.7	5.19667	0.0166667	0.0333333	1.25	2.7	0.243333
Seita.1G052700	58.6467	54.7467	20.27	28.12	62.25	44.8433	29.2467	53.2767	48.94	23.1	77.9133	47.2267	39.8333	49.2167	1.42667	1.48667	31.4733	63.6533	41.0267
Seita.1G052800	0	0	0	0	0	0	0	0	0	0	0	0	0	0	0	0	0	0	0
Seita.1G052900	0	0	0	0	0	0	0	0	0	0	0	0	0	0	0	0	0	0	0
Seita.1G053000	0	0	0	0	0	0	0	0	0	0	0	0	0	1.59	0	0	0	0	0
Seita.1G053100	0.1	6.42667	0.00333333	0.503333	0.02	0.0266667	0	0.02	0	0	0	0.02	0.0133333	0	0	0	0	0	0
Seita.1G053200	0	0	0	0	0	0	0	0	0	0	0.0433333	0	0	0	0	0	0	0	0
Seita.1G053300	0.113333	0.866667	0.0633333	10.18	0	0	0	0	0	0	0	0	0	0	0	0	0	0.17	0.0266667
Seita.1G053400	0	0	0	0	0	0	0	0	0	0	0	0	0	0	0	0	0	0	0.0266667
Seita.1G053500	0.436667	6.58	79.6767	7.74667	0.09	0.39	41.1333	0.03	0.0666667	1.49333	0.09	0.193333	0.133333	0.21	0	0	0.136667	0.67	0.583333
Seita.1G053600	0.5	2.97667	33.7467	4.50333	1.25	0.683333	8.97333	0.446667	0.513333	0.96	2.08	1.27333	0.443333	0.396667	0	0	0.293333	1.14	0.69
Seita.1G053700	11.8533	21.5467	3.61	13.9933	20.0367	11.8467	5.28333	25.3133	21.5633	6.28333	56.2933	34.7367	23.6	19.6067	4.46667	4.2	7.81	11.0667	8.19
Seita.1G053800	9.32333	20.1967	34.65	60.37	47.8933	72.22	133.7	30.79	49.63	30.54	13.3867	22.28	8.41667	10.4933	1.25333	1.32333	2.10333	8.52	8.03
Seita.1G053900	6.57667	30.6967	166.453	0.393333	9.70333	9.97333	47.18	47.91	48.1767	507.107	12.4567	50.4133	56.6167	29.8367	5.23	5.65333	1.54333	1.71333	2.65
Seita.1G054000	183.49	128.757	2.68333	2.74	927.12	134.84	0.163333	1489.79	1218.48	14.8067	178.447	509.603	135.813	23.17	0.0466667	0.0233333	15.5533	24.9567	8.16667
Seita.1G054100	7.13333	13.0633	4.22667	5.25333	11.8867	5.60333	4.54667	14.92	10.9733	8.88667	22.3433	14.3433	10.18	10.6	0.0766667	0.08	19.9467	39.3	10.72
Seita.1G054200	15.38	12.6667	6.40667	4.36333	12.6733	12.99	7.78333	8.39333	7.7	8.85333	15.5433	16.7033	13.4067	14.0867	1.6	1.46	7.07333	15.1267	7.06
Seita.1G054300	0.0566667	19.74	0.396667	49.9433	2.30667	1.81333	0.106667	4.7	1.29	0	4.29	6.89667	12.8467	13.2233	0.796667	0.706667	11.0367	23.2433	5.6
Seita.1G054400	2.77	174.247	9.53333	103.84	19.3267	29.9133	0.266667	8.09	2.75667	0.0366667	2.23333	4.54667	21.8767	22.9533	2.94667	2.82667	3.25333	1.71	0.486667
Seita.1G054500	15.0933	11.13	3.40667	29.7667	10.5567	12.39	10.7367	6.04333	7.18	6.30333	6.25333	6.80333	7.11667	9.64333	15.07	15.2633	4.62667	12.8633	7.44333
Seita.1G054600	0.75	0.673333	0.223333	0.0766667	1.14667	0.263333	0.1	1.39667	0.676667	0.17	11.53	0.95	1.27667	1.15333	0.263333	0.27	0.27	1.04667	0.316667
Seita.1G054700	1.4	1.91667	0.426667	0.403333	3.19667	2.17667	1.07667	1.91667	2.38333	2.17	7.72333	4.76	3.63333	6.04333	4.60333	4.52	2.13667	7.28667	2.62333
Seita.1G054800	41.56	18.2867	13.12	10.69	32.5433	32.9	25.62	22.7667	25.06	50.6533	27.0433	30.7967	13.11	16.1067	4.43667	4.43667	7.56	44.7433	19.4467
Seita.1G054900	37.91	15.8067	7.27333	4.1	12.9967	10.0633	6.25	10.8	9.75333	8.77667	33.91	15.82	17.7833	16.7433	0.503333	0.516667	9.37333	20.0633	12.5467
Seita.1G055000	15.4433	12.0667	25.3933	4.57667	18.6433	15.9833	12.1533	13.62	13.7533	9.33667	18.7767	15.61	16.0167	16.8933	1.36667	1.38667	3.38	5.99667	6.14667
Seita.1G055100	2.17333	1.01	0	0.0866667	1.23333	0.943333	0	0.336667	0.926667	0	0.15	0.32	0	0	0	0	0.566667	0.703333	1.38333
Seita.1G055200	4.94	30.0833	38.04	14.91	30.1667	36.9433	5.76667	27.68	25.4933	14.4733	10.07	17.61	18.9	22.8	4.25	4.52667	2.61667	2.87	4.71333
Seita.1G055300	21.2233	28.0667	1.05333	15.4667	28.85	19.3967	0.973333	29.32	35.0533	2.12333	49.6867	32.91	22.5933	18.41	0.0333333	0.04	8.00667	14.3967	6.05
Seita.1G055400	25.27	17.0467	6.41667	4.28667	10.76	12.09	10.6067	8.06333	7.67333	7.40667	16.9767	8.33	11.1167	11.99	0	0	4.62	10.2967	10.17
Seita.1G055500	36.05	20.3967	1.17667	31.7333	6.38	14.04	1.23333	1.37333	1.66333	4.11667	1.38	1.36	1.19	0.936667	0.863333	0.876667	0.766667	1.15667	0.946667
Seita.1G055600	4.30333	4.83667	0.746667	13.0167	1	0.653333	0.9	0	0.0933333	1.04333	0.756667	0.213333	0.226667	0.966667	0.0933333	0.0466667	0.326667	0.07	0.456667
Seita.1G055700	0.0166667	12.45	0	0.193333	0.02	0.0266667	0	0	0.02	0	0.06	0	0.00666667	0.04	0.0133333	0.02	0.0666667	0.116667	0.116667
Seita.1G055800	0	0.14	0	0.09	0.546667	0.18	0.413333	0.0666667	0	0.476667	0.106667	0.573333	0.296667	0.36	0.736667	0.893333	0.193333	0.68	0.0766667
Seita.1G055900	15.49	24.4533	11.3033	58.98	16.81	24.8	14.14	18.18	20.8867	14.97	30.8	22.73	25.0533	24.9067	20.74	21.0567	6.8	9.03667	16.59
Seita.1G056000	28.04	24.6133	1.63333	186.817	27.1833	81.79	1.30667	20.5233	55.4733	2.16	6.08333	47.2	36.74	46.7633	6311.85	6300.21	2.96333	4.17333	19.5267
Seita.1G056100	0.02	0.103333	0	0	0.106667	0	0	0	0.0633333	0.03	0	0	0.0266667	0.0266667	0.06	0.0633333	0.556667	0.976667	0.213333
Seita.1G056200	4.64	13.1167	6.31667	0.0433333	0.743333	1.2	0	1.98	3.05	0.28	2.36333	9.96	12.9767	12.5367	0	0	23.04	21.02	21.6767
Seita.1G056300	0.02	1.25	0	0.123333	0	0.873333	0	0	0.486667	0	0	0.243333	0.2	0.22	0	0	0.08	0.223333	0.0166667
Seita.1G056400	0	0	0	0	0	0	0	0	0	0	0	0	0.0933333	0.0166667	0.436667	0.403333	0	0	0
Seita.1G056500	18.8467	12.8567	6.99	3.5	17.1767	8.81667	9.00333	17.4133	14.15	7.51	18.25	17.1533	14.0733	12.7367	0.43	0.373333	4.66333	10.2	6.71333
Seita.1G056600	3.28333	9.39333	1.54667	1.66667	3.21333	1.3	1.66	8.37667	4.59	2.01333	12.8233	5.02333	2.22667	11.0333	0.366667	0.383333	1.69	2.85667	3.21667
Seita.1G056700	41.5267	38.6933	96.12	0.193333	13.0167	30.6667	174.18	34.3	57.9233	345.243	19.5133	45.9967	49.32	42.2333	0.253333	0.32	4.59	3.34	1.84333
Seita.1G056800	0.826667	0.443333	0	0.26	0.333333	0.19	0.18	0.18	0.356667	0.516667	0.793333	0.263333	27.53	58.0767	1096.79	1090.18	0.12	0	0
Seita.1G056900	5.35667	9.06	1.74667	5.28	8.17333	3.67333	2.46667	5.78	3.93667	1.43667	12.05	5.05667	5.39667	5.89333	139.75	139.277	1.72667	2.60667	3.86
Seita.1G057000	3.46	2.96	0.28	13.1267	0.32	1.36667	0	0	0.483333	0.16	0.16	0.146667	0.62	0.0366667	1.06	1.00667	0.39	0.206667	1.02667
Seita.1G057100	58.57	118.28	285.99	36.3833	0.143333	0.38	24.4233	0.206667	0.246667	32.97	3.47	3.66667	33.16	49.1233	254.853	253.993	12.5467	18.1433	96.52
Seita.1G057200	8.19333	6.71333	4.77667	2.75	5.49667	2.67	3.28333	9.88667	8.38667	6.79	24.0267	12.4167	10.1733	9.83333	6.33	6.95333	2.72667	3.92667	4.49
Seita.1G057300	78.68	679.757	134.14	94.2667	436.92	674.44	1.05	315.033	464.24	8.28333	124.093	139.467	302.767	544.323	2.89	2.81333	56.99	65.66	70.9833
Seita.1G057400	140.33	112.08	19.0133	548.65	473.677	415.22	48.8833	423.487	486.603	8.99667	184.53	182.09	131.63	92.3933	1.98333	2.08667	40.1633	47.1	168.373
Seita.1G057500	99.5167	118.4	355.72	21.87	59.26	68.8233	147.927	84.57	104.247	306.22	89.7533	79.7367	127.473	117.653	7.01333	7.02333	52.58	102.44	50.09
Seita.1G057600	21.3	40.01	32.74	26.8233	37.2133	24.81	21.1233	37.4567	34.76	24.7533	53.1033	42.8633	38.7633	36.79	0.4	0.346667	15.4133	20.2333	29.7
Seita.1G057700	0.0866667	0.12	0.106667	0.236667	0.17	0.3	0.153333	0.21	0.196667	0.273333	0.236667	0.24	0.576667	4.74	93.8833	93.6933	0.0333333	0.116667	0.193333
Seita.1G057800	0	0	0	0	0	0	0	0.05	0	0	0	0	0	0	0.346667	0.41	0	0	0
Seita.1G057900	8.60667	12.69	2.43	3.03333	11.1067	4.63667	3.03333	12.42	10.98	1.8	29.0567	10.5	8.52333	6.84333	1.94333	1.91667	5.73	4.53667	7.2
Seita.1G058000	0.11	5.27667	12.28	0.05	1.82333	0.54	3.79	3.08	2.72	19.8267	6.95	3.84667	3.78667	1.69333	0.09	0.0933333	0.14	0.223333	0.106667
Seita.1G058100	3.88	4.02333	1.19333	0.686667	2.52	1.04	0.26	2.44333	1.86	1.23667	4.21	3.17667	3.55333	3.26333	0.02	0.0233333	1.52667	1.85333	1.91667
Seita.1G058200	2.61333	13.6033	10.6833	3.29333	5.72	6.91667	8.11333	4.83	6.34667	6.27333	3.19333	5.36333	13.4167	14.3767	0.0966667	0.0866667	1.42	2.79333	1.44667
Seita.1G058300	45.2967	57.4867	18.3	4.48	26.2367	27.8033	49.9933	36.6733	40.63	58.98	41.4867	55.5967	98.9967	114.087	1.05667	1.14333	18.9567	42.86	40.98
Seita.1G058400	1.09667	1.49667	0.256667	0.123333	0	0.0133333	0.0833333	0	0	0	0.0166667	0.0533333	0.753333	0.46	0.0133333	0.0133333	0.14	0.43	0.586667
Seita.1G058500	4.80333	9.36333	7.93	1.18	0.283333	1.87333	4.55667	0.253333	0.883333	1.36333	0.2	0.686667	3.34	4.64	0.293333	0.3	1.82333	2.07	4.48667
Seita.1G058600	92.97	14.0533	8.88	6.26333	20.7633	8.38333	21.1	31.48	33.06	18.93	32.7433	30.31	20.1767	20.2867	0.0533333	0.0533333	9.50333	21.74	23.76
Seita.1G058700	18.8867	18.62	0.823333	8.63667	17.6667	15.9267	6.91333	11.9233	13.6667	7.24667	16.6567	22.9567	27.8267	24.98	0.09	0.11	5.53	18.2167	4.11333
Seita.1G058800	8.52667	31.2667	3.10333	32.89	1.40333	3.18667	2.92333	2.65333	4.67667	5.87	1.90667	20.33	13.8433	16.91	0.26	0.203333	14.68	8.21667	33.3433
Seita.1G058900	3.76333	3.19	9.22667	1.39333	2.99333	4.45	5.25	4.73667	5.6	6.78333	3.59667	5.37	7.55667	8.79667	0.94	0.843333	2.16667	3.38333	1.88667
Seita.1G059000	0	0	0	0	0	0	0	0	0	0	0	0	0	0	0	0	0	0	0
Seita.1G059100	0	0	0	0	0	0	0	0	0	0	0.02	0	0	0	0	0	0	0	0
Seita.1G059200	0.283333	3.12667	0	0.02	1.49333	0.88	0	0.596667	0.0266667	0.01	0.09	0.226667	0.0966667	0	0	0	0.01	0.01	0.0433333
Seita.1G059300	0.0333333	5.60333	0	0	0	0	0	0	0.0466667	0	0.03	0	0.0166667	0.0133333	0	0	0	0.05	0.143333
Seita.1G059400	11.23	17.9933	9.44	8.11667	15.2767	12.1533	14.1933	15.2133	11.2467	10.9	31.7	17.7633	18.09	18.77	0.33	0.42	9.26	12.21	8.35
Seita.1G059500	2.32333	1.59667	0	0.0366667	0	0	0	0	0	0	0	0	0	0	0	0	0.186667	0.35	0.37
Seita.1G059600	15.64	2.05667	0.0333333	18.6467	1.82	2.68333	0.766667	1.39	2.51	0.186667	0.146667	2.3	1.04667	9.36333	0.106667	0.126667	4.69667	17.87	19.0933
Seita.1G059700	0	0	0	0.216667	0	0	0	0	0.07	0	0	0	0.236667	0.543333	0.16	0.08	5.39333	27.33	9.07667
Seita.1G059800	18.68	17.83	9.15333	21.96	20.9933	19.8567	18.2733	14.0633	13.3633	20.3833	26.1033	16.4767	13.3033	15.0933	1.79333	1.94333	4.88333	9.36333	6.00667
Seita.1G059900	109.097	27.2167	29.6533	8.67667	99.8667	42.54	58.6267	112.947	107.11	30.1967	121.003	133.283	76.5133	74.84	0.37	0.346667	22.9433	30.44	29.9333
Seita.1G060000	608.207	49.7067	52.8233	34.2033	78.5833	30.9333	43.17	52.9467	44.58	145.613	52.27	62.7367	99.4967	112.113	0.8	0.866667	30	81.5	54.5167
Seita.1G060100	0.82	0.743333	3.02333	0.18	0.723333	0.116667	0.986667	3.58	1.71667	1.08667	1.44667	0.793333	2.5	1.36667	0	0	0.06	0.0866667	0.206667
Seita.1G060200	67.6467	30.6833	17.8767	18.82	34.42	25.44	16.17	30.25	28.81	16.65	34.0233	30.0433	27.6667	31.8867	1.25	1.34	10.2767	20.59	12.28
Seita.1G060300	50.7467	57.0333	38.1533	33.48	73.3467	67.6567	52.06	58.1433	57.06	39.26	62.1333	69.8067	54.6267	67.19	17.57	17.8133	42.3167	87.4667	48.1067
Seita.1G060400	9.04333	3.63	3.35333	0.79	2.11333	0.733333	2.65667	3.27667	2.28	1.36	36.9433	6.72333	9.77667	9.61667	2.84333	3.29333	10.25	11.32	10.41
Seita.1G060500	2.90667	68.3733	97.4767	131.383	27.11	38.0167	67.3633	14.6067	26.4933	24.3067	4.87	7.74667	8.32	7.87667	0.873333	0.993333	1.55	20.3067	10.82
Seita.1G060600	25.6267	54.0633	89.3367	29.2233	37.0867	41.3167	61.9	40.0733	33.9033	71.3333	36.54	49.8533	61.4533	59.0667	1.94333	1.84667	14.0833	23.2533	20.83
Seita.1G060700	7.53333	15.89	47.3767	23.24	7.64333	12.8	14.74	6.73333	7.14333	38.0667	13.19	10.07	8.11667	7.87333	0.27	0.32	2.58333	4.96667	4.58
Seita.1G060800	3.01667	12.1867	3.14333	0.866667	14.95	9.91333	1.41	13.98	14.0433	4.27667	22.6367	18.2367	16.4467	14.41	0.0633333	0.0466667	3.45	7.41333	1.69
Seita.1G060900	85.7633	59.5367	12.2333	18.91	58.16	29.2333	20.4833	59.2733	54.1233	19.1067	72.12	52.41	53.7233	48.7333	1.65333	1.67	7.59	20.67	22.6533
Seita.1G061000	1.21333	11.0367	0.17	12.0833	0.19	0.0866667	0	0.163333	0.04	0.0333333	0.453333	0.08	0.0366667	0.256667	0.0433333	0.09	0.0533333	0.586667	3.42333
Seita.1G061100	10.45	6.63333	3.28667	1.99	4.40333	2.03333	5.36333	9.67	7.7	7.07667	5.39667	4.10667	4.22333	4.29667	1.04	1.25	1.13	1.82	7.39667
Seita.1G061200	19.1133	43.2633	51.86	22.2467	28.79	18.61	8.80333	21.77	15.7433	17.6833	50.25	19.4433	13.2767	13.67	1.83333	1.91333	3.09333	6.05333	3.50333
Seita.1G061300	4.66667	7.57333	5.95333	0.516667	2.47	0.513333	0.76	4.62667	3.35667	1.78667	9.05333	5.61667	21.2467	47.8667	0.143333	0.16	7.24	3.95333	8.33667
Seita.1G061400	0	0.456667	0	0	0	0	0	0	0	0	0	0.313333	0.366667	0.166667	0	0	0	0	0
Seita.1G061500	16.9467	19.8733	12.3933	6.55333	15.3667	13.4533	17.4733	20.7633	20.4533	29.0667	20.61	19.6267	22.8633	20.0867	0.0366667	0.0566667	8.55333	17.3467	6.7
Seita.1G061600	0	0	0	0	0	0	0	0	0	0	0	0	0.24	0	0	0	0	0	0
Seita.1G061700	0	0	0	0	0	0	0	0	0	0	0	0	0	0	0.09	0.09	0	0	0
Seita.1G061800	0.106667	2.89333	7.11	0.0233333	1.36333	0.303333	2.22	2.52333	2	7.39	4.02667	2.78667	3.14	13.4567	676.447	677.307	0.253333	0.213333	0.07
Seita.1G061900	28.4033	30.5733	25.1067	7.65	12.11	12.3967	19.1067	10.3467	10.16	20.0233	14.1267	13.0967	36.6167	47.1	1.09667	1.07	13.0233	19.03	14.34
Seita.1G062000	8.64333	1.59667	2.66333	0.376667	1.58667	1.69667	0.256667	0.846667	0.323333	0.283333	0.226667	2.43333	3.97	3	0.0533333	0.04	0.456667	0.716667	0.316667
Seita.1G062100	60.6167	234.337	1023.22	1630.1	1048.71	1170.64	1117.09	478.93	481.393	686.093	64.2967	155.7	11.0833	9.57667	4.33	4.24	4.63333	26.9633	63.0733
Seita.1G062200	2.94	8.04667	2.81333	1.69	0.413333	0.153333	1.31	0.456667	0.39	0.663333	0.316667	0.323333	0.953333	4.32333	1.75	1.83	5.51333	4.01667	4.63333
Seita.1G062300	1.16667	1.29667	1.77667	2.08333	0.293333	0	2.23	1.32667	0.536667	1.05	0.0933333	0.196667	0.346667	1.54667	0.556667	0.693333	2.97	2.37667	1.49
Seita.1G062400	8.5	6.37	9.46667	70.36	26.0433	31.4467	13.3133	25.5667	35.7367	56.61	5.42667	28.32	5.21333	4.68	33.2933	33.24	3.47	5.18667	6.26333
Seita.1G062500	20.6533	45.98	14.73	32.4667	62.72	64.75	6.99333	59.5433	67.7433	22.9367	32.08	49.46	23.62	17.64	0.276667	0.3	6.77	10.4667	5.25
Seita.1G062600	1.06	5.24333	0.483333	0.416667	0.39	0.3	0.306667	1.76	1.94	0.753333	1.50667	1.97	3.36	3.50333	0.17	0.173333	0.186667	0.16	0.296667
Seita.1G062700	52.67	33.8833	37.3767	11.0967	41.61	35.53	164.357	55.9933	64.13	185.167	50.9567	49.0467	45.7167	45.7033	1.2	1.21	16.7667	37.18	22.64
Seita.1G062800	0	0.163333	0	0	0.15	0.253333	0	0.103333	0.19	0	0.45	0.233333	0.536667	1.40333	0	0	0	0.08	0.0166667
Seita.1G062900	0.0166667	1.75	0.146667	12.4667	29.59	28.2833	0.5	13.51	16.4133	1.59667	33.3133	13.0467	15.1367	55.0867	0.07	0.0966667	0.953333	10.53	5.15
Seita.1G063000	0	0.0566667	0	0.123333	0.38	0	0	0.886667	0.703333	0	1.00667	0.586667	1.43667	4.55333	0	0	0.09	0.36	0.03
Seita.1G063100	0	0	0	0	0	0	0	0	0	0	0	0	0.343333	46.91	0	0	4.54	17.87	0.106667
Seita.1G063200	39.19	56.63	42.47	9.96	107.537	69.2333	41.3133	121.623	101.567	25.84	76.6067	73.1067	43.9767	47.6767	0.0433333	0.02	16.1333	25.8567	21.2967
Seita.1G063300	28.1	16.93	21.5967	7.07	23.7867	15.0233	24.8067	27.3	22.27	20.9767	42.9667	30.8667	29.4633	33.4333	0.543333	0.52	19.16	20.7	20.61
Seita.1G063400	12.4367	17.3	11.15	14.3933	25.33	34.59	15.7467	21.8833	26.6	12.5933	19.64	30.37	24.0467	26.8933	0.896667	0.963333	17.2967	26.8967	9.23333
Seita.1G063500	0.946667	5.97667	3.86333	18.0167	6.33333	12.2	14.9867	6.19333	8.44333	6.8	4.13333	5.33667	3.85333	5.94667	1.23667	1.28667	0.98	2.79	10.89
Seita.1G063600	5.13333	21.3833	12.4467	11.3533	42.2433	14.8433	2.47333	26.56	25.4233	5.18667	61.92	17.96	13.1367	21.7267	14.23	14.0167	63.71	168.483	48.8967
Seita.1G063700	5.28667	6.32333	0.0466667	0.106667	3.80667	0.08	0.0766667	7.50333	2.42	0.0666667	40.9867	9.57	2.72	1.68667	0.0333333	0.0333333	1.51667	2.78333	0.306667
Seita.1G063800	31.1267	16.5933	0.653333	4.05667	17.2833	3.97333	2.22667	27.1433	22.0167	1.99333	55.9	26.6567	12.5567	11.4533	0.86	0.856667	3.56333	9.11	5.46667
Seita.1G063900	0.59	4.47	0.116667	147.14	8.46667	11.12	0	3.65	7.05333	0.453333	0	0.97	0.836667	0.46	0	0	0	0	0
Seita.1G064000	0.436667	0.423333	0	13.94	0.0966667	0.533333	0	0.29	0	0	0	0.506667	3.3	0.54	0	0	0	0	0
Seita.1G064100	3.47667	32.1467	35.9367	1073.44	17.3133	60.8567	17.9133	14.5967	20.86	30.99	0	20.6767	9.52	1.94667	3.61333	3.72333	0.02	0.04	0.04
Seita.1G064200	32.6233	25.03	33.0033	8.64667	28.1967	21.4	26.12	30.69	31.44	37.6867	37.98	26.8767	18.8867	21.5967	37.42	37.53	8.57	19.4167	37.6467
Seita.1G064300	3.26667	0.54	1.41	0.0133333	0.153333	0.35	2.31667	0.26	1.21	2.07	0.0766667	1.31333	1.51667	2.82667	2.64333	2.7	3.16667	12.4	2.98667
Seita.1G064400	220.05	71.3533	373.217	0.323333	69.5633	3.39	126.86	61.7033	65.18	153.15	317.897	147.997	112.557	92.3433	0.906667	0.9	5.33333	9.17333	35.7833
Seita.1G064500	2.02	0.766667	1.92667	0.27	1.62	2.31667	1.08667	0.91	1.33333	1.53	3.88333	2.91	1.69667	1.31	0.26	0.153333	4.3	8.79	5.10667
Seita.1G064600	6.52	2.96	0.0433333	0	3.52667	0.836667	0	18.8733	19.7933	0.0833333	0.673333	30.6333	4.33667	3.29667	0.76	0.693333	0	0.0333333	0.236667
Seita.1G064700	2.30333	1.84	4.17	15.3467	33.33	30.66	15.41	75.4533	64.1967	9.21667	4.19	11.1933	2.82333	3.06	75.9767	75.3067	0.986667	1.50667	3.62
Seita.1G064800	22.62	17.37	3.05667	5.39667	18.67	6.86667	8.26	28.3667	21.2367	5.81333	53.4867	26.3133	18.7167	17.3967	0.446667	0.373333	5.76333	9.2	9.95
Seita.1G064900	124.55	130.73	45.78	146.13	135.92	133.34	107.773	107.78	121.717	64.8267	116.217	117.5	87.7967	75.82	1.94333	1.99333	49.0733	98.17	68.5533
Seita.1G065000	7.72667	26.31	14.3833	43.9733	21.96	21.6333	25.5767	16.71	22.3433	14.7133	27.0167	14.81	16.86	14.74	1.75333	1.50667	5.17	13.2933	12.1367
Seita.1G065100	0	0.09	0.0366667	0	0.0433333	0.0966667	0.246667	0	0.153333	0.0866667	0.0433333	0	0.103333	0.09	0	0	0	0.19	0.0433333
Seita.1G065200	1.48333	7.46	0.273333	0.136667	7.13667	12.81	1.06333	2.24333	2.15667	1.1	2.22333	1.84	1.78	2.37333	0	0	0.34	0.616667	0.116667
Seita.1G065300	87.2	11.2667	260.263	2.54667	13.3	23.1233	197.48	21.4267	34.5733	237.45	2.29333	43.0233	37.79	56.7033	6.06333	6.03	4.19	10.4433	16.78
Seita.1G065400	0.57	0.82	2.91667	0.31	0.473333	0.64	3.23333	1.25667	1.26	3.69	1.82	1.88333	1.68	1.99667	0.15	0.126667	0.7	0.606667	0.73
Seita.1G065500	12.6567	5.88	2.78667	4.81333	7.29	8.29	33.7233	5.88667	6.53333	23.12	8.34	9.97	8.98667	16.7567	0.2	0.176667	7.68333	14.5967	7.99333
Seita.1G065600	36.25	33.7367	24.1933	12.95	42.7633	43.5667	75.7667	29.7333	28.4567	56.8833	55.2333	57.6567	40.4767	34.63	1.16	1.16667	25.5467	52.5633	24.5933
Seita.1G065700	7.41667	2.3	18.92	0.17	0.273333	2.39	25.98	0.393333	0.58	8.34667	0.0833333	4.95667	14.2433	12.73	0.233333	0.2	0.95	2.14333	0.81
Seita.1G065800	68.3567	587.037	105.547	688.02	173.233	749.917	15.33	167.827	427.03	29.6533	35.9133	206.343	374.51	674.61	3.48333	3.42	22.5733	26.16	80.7667
Seita.1G065900	82.1933	77.6167	15.1633	31.62	59.5433	17.02	41.9567	82.75	58.0233	36.76	122.493	84.5467	67.6767	55.4067	0.183333	0.186667	25.9567	76.87	28.2033
Seita.1G066000	0.0566667	0.16	0.0366667	0.453333	0.0966667	0.05	0.366667	0.36	0.433333	0.0933333	0.193333	0.28	3.49667	5.84333	1.55333	1.56667	0.223333	0.783333	0.613333
Seita.1G066100	0.236667	0.646667	0	0.07	0.28	0.02	0.09	1.14	0.92	0	2.42333	1.18333	0.463333	0.536667	4.8	4.88333	0.366667	0.203333	0.636667
Seita.1G066200	0	0	0	0	0	0	0	0	0	0	0	0.123333	0	0	0.07	0.0466667	0	0	0
Seita.1G066300	0.643333	20.85	0	0	1.88333	0	0	8.87333	11.9467	0	19.6233	44.8867	15.61	1.56667	0	0	0.386667	0.236667	0.22
Seita.1G066400	6.07333	4.29667	2.00667	1.72	0.263333	0.503333	2.32333	0.456667	0.386667	1.54333	0.433333	1.15	5.7	22.4167	0.116667	0.1	0.996667	3.57667	2.44
Seita.1G066500	33.6733	30.5367	33.9767	7.87	47.9567	35.3967	21.01	47.9367	39.8567	21.85	49.3467	53.15	58.89	50.2033	0.41	0.443333	7.03667	14.4333	7.95
Seita.1G066600	42.0633	16.1833	5.86667	25.1433	33.0233	18.63	13.39	23.6333	20.2667	9.97	25.7067	16.1367	11.41	13.67	0.09	0.15	10.1667	31.8	25.0267
Seita.1G066700	88.7	22.6067	8.05667	18.4633	45.0067	22.56	17.1833	41.4733	37.07	11.0267	44.11	27.8533	19.8167	22.39	0.213333	0.166667	15.09	46.75	39.6933
Seita.1G066800	10.8733	12.2167	1.48667	3.21	9.97667	5.99	4.55333	11.7167	10.6	6.49333	21.2467	9.33667	7.90333	7.39	0.456667	0.433333	6.07	6.50667	4.09333
Seita.1G066900	7.94667	5.15	0	4.44667	6.77	0.933333	0	13.08	21.1867	0.236667	0.293333	14.49	1.75667	0.636667	7.08667	7.09	0.0433333	0	0.166667
Seita.1G067000	17.84	34.5167	28.2467	59.2433	38.8633	38.9333	49.9	34.1767	36.5267	74.4167	45.56	48.4633	29.6767	34.6467	2.31	2.34	15.4267	39.1633	10.3733
Seita.1G067100	1.63	7.15333	0	0	6.83	1.98333	0	4.56333	3.51	0	1.20333	2.00333	1.64333	0.606667	0	0	0.206667	0	0.253333
Seita.1G067200	27.6067	58.0067	12.98	28.42	38.13	36.43	20.6	34.77	36.0833	24.4267	52.7633	39.98	62.1267	80.98	0.83	0.82	12.4133	26.43	25.81
Seita.1G067300	11.8733	27.32	4.15333	6.17	37.92	18.0033	1.22333	25.8233	21.3567	4.73333	37.7967	31.71	37.7167	37.3667	0.176667	0.196667	10.2433	13.3867	4.20667
Seita.1G067400	19.5933	29.9167	199.563	134.183	26.9367	25.25	106.103	12.5533	12.54	29.45	2.07	4.62333	13.17	12.4067	8.09	7.94333	2.23	5.01	5.19667
Seita.1G067500	0	0	0	0	0	0	0	0	0	0	0	0	0	0	0.163333	0.166667	0	0	0
Seita.1G067600	0.0533333	0.0466667	0	0.346667	0	0	0.02	0	0.0366667	0.19	0.0166667	0.0366667	0	0.446667	0.49	0.486667	0.216667	0.473333	0.55
Seita.1G067700	15.5733	14.0233	11.9733	8.82333	22.56	21.2467	22.17	19.1733	21.02	14.38	24.9467	20.0767	20.4233	21.6367	1.32	1.28	10.9733	15.0233	17.4067
Seita.1G067800	672.38	391.143	167.653	155.85	404.863	291.037	173.447	446.887	497.767	236.703	375.093	415.1	351.83	308.71	22.2967	21.7567	90.86	176.68	194.16
Seita.1G067900	87.4333	50.16	8.63333	18.0233	50.9767	15.08	33.04	66.8533	50.9233	20.64	72.2767	46.6933	33.9867	22.27	0.0333333	0.07	13.74	36.88	20.97
Seita.1G068000	3.71333	1.77667	2.55333	2.16667	3.53667	1.77	1.72	6.31667	4.73333	2.87333	8.24667	5.81333	16.9067	46.8	1140.65	1140.78	2.22	1.98	9.91667
Seita.1G068100	24.0967	22.3467	8.03	12.4733	33.7233	14.4033	13.3767	30.6467	26.7433	12.7533	80.8833	34.1667	44.6933	41.6233	0.37	0.33	14.6733	11.86	24.8033
Seita.1G068200	28.4033	31.42	8.66333	16.4967	27.3067	20.41	9.36	22.7733	22.24	8.51	17.8533	21.0767	20.7033	19.8367	0.19	0.183333	4.98667	9.58667	4.97333
Seita.1G068300	369.62	181.063	81.4567	44.75	231.56	131.713	119.747	241.613	302.747	135.2	156.907	235.63	179.217	143.553	8.58667	9.02333	30.8133	79.2167	42.0467
Seita.1G068400	0.05	0.393333	0.0366667	0	0.186667	0.0866667	0.246667	0.04	0.0833333	0.31	0	0.12	0.0933333	0.17	0	0	0.04	0	0.0266667
Seita.1G068500	0.476667	2.48	3.51333	0.406667	8.61	10.3667	2.06667	3.69	7.02333	2.94	0.886667	5.82333	3.51	3.62333	0.0233333	0.05	0.3	0.46	0.353333
Seita.1G068600	45.8167	102.33	71.64	67.26	43.47	52.3967	13.6967	19.5233	19.7467	28.76	35.0567	24.45	99.4867	145.367	1.99333	1.99667	19.0567	43.6567	47.9633
Seita.1G068700	0	0.42	8.35333	0.0666667	0.0966667	0.0766667	5.21333	0.03	0.0266667	8.51333	0	0	0.276667	0.216667	0	0	0.09	0	0.02
Seita.1G068800	19.6367	111.76	24.1233	30.4433	16.8867	15.6167	15.23	3.92667	4.11333	29.71	0.46	2.38667	31.9867	33.8233	0.546667	0.606667	1.24667	0.3	0.256667
Seita.1G068900	0	0	0	0	0	0	0	0	0	0	0	0	0	0	0	0	0	0	0
Seita.1G069000	0.0166667	0.06	0.01	0	0	0.02	0	0.02	0	0.0166667	0	0.02	1.02333	4.83333	508.72	508.923	0	0	0
Seita.1G069100	7.50333	5.27333	0.653333	0.23	11.3733	1.48667	0.85	17.5367	13.0967	3.04333	50.21	18.5733	8.51667	7.2	0.253333	0.276667	8.43	12.3567	21.6833
Seita.1G069200	38.66	33.9733	38.3767	26.5433	78.8133	94.3433	61.5733	78.53	84.9067	65.1467	64.7267	68.68	52.83	53.0867	0.36	0.383333	15.7433	47.71	23.16
Seita.1G069300	5.67333	23.5333	6.99667	11.1867	33.2467	49.2267	11.02	25.42	25.4733	21.2567	28.2867	30.4233	33.8433	28.3767	0.0666667	0.05	6.51	12.9533	5.97333
Seita.1G069400	5.95333	11.9233	17.91	1.45667	13.74	12.8967	8.22	7.38	7.23	18.3067	3.53333	13.7267	19.6467	13.9333	0.17	0.186667	0.983333	0.76	0.54
Seita.1G069500	20.13	24.7933	51.4433	16.23	41.74	28.7233	38.5333	28.0467	25.4267	35.0167	52.37	22.8933	24.5433	33.6133	2.45	2.43667	47.9933	52.1267	46.6033
Seita.1G069600	42.3933	39.14	35.1133	136.623	39.73	41.2233	114.103	19.7	24.2867	67.3467	10.43	17.8267	18.15	21.31	0.366667	0.3	5.8	19.4	9.49
Seita.1G069700	8.57667	2.49667	0.443333	3.08667	7.67	5.15333	32.9967	9.53667	8.40667	23.6767	10.0933	8.39667	2.47	1.81	0.0533333	0.0666667	1.28	3.23333	3.12
Seita.1G069800	2.44	1.74333	0.426667	0.85	4.91	6.64333	0.236667	2.48667	4.29667	0.53	1.03	2.18333	0.733333	2.21	0.216667	0.22	0.396667	0.48	0.786667
Seita.1G069900	62.71	75.95	128.817	40.2667	84.77	63.4167	62.16	64.54	68.53	48.7833	115.937	63.31	119.657	165.573	2.84667	3.01333	51.41	108.15	72.7167
Seita.1G070000	0.463333	6.32	0.61	0.556667	0.37	0	0	0.6	0.403333	0.846667	2.69667	1.12333	0.4	2.17667	0.406667	0.423333	0.396667	0.643333	0.586667
Seita.1G070100	0.116667	1.16	0	0.113333	0.72	0.386667	0	0.68	0.326667	0.07	5.70667	1.56333	1.09333	0.39	0.05	0.0333333	0.01	0.01	0.05
Seita.1G070200	7.3	22.5133	6.02333	45.85	10.1533	18.2633	24.1833	3.76333	5.57333	5.84333	1.04	4.55	2.20667	3.45667	0.536667	0.523333	1.19667	9.52	4.56667
Seita.1G070300	0	0.04	0	0	0	0.0333333	0.0333333	0	0	0	0	0	0	0	0	0	0.02	0	0
Seita.1G070400	7.11	5.34	1.20333	1.71667	8.88333	13.0967	18.2967	8.5	9.07667	25.0933	7.1	9.59	5.1	5.18333	0.08	0.0733333	1.83	4.68333	4.19667
Seita.1G070500	0	0	0.00666667	0.01	0.00666667	0	0	0	0	0	0	0	0	0.0166667	0	0	0.0233333	0.01	0
Seita.1G070600	0	0	0	0	0	0	0	0	0	0	0	0	0	0	0	0	0.07	0	0
Seita.1G070700	21.8967	13.7433	6.12	3.77667	12.3833	9.89	17.1867	9.83667	7.16	20.0433	34.23	9.17333	6.25333	5.23333	0.583333	0.596667	9.62333	22.3967	21.81
Seita.1G070800	20.87	13.6067	0	0.32	36.0767	1.21333	0	84.26	52.2433	0	140.053	14.9767	4.08	0.686667	0	0	2.80667	5.46	4.96333
Seita.1G070900	14.2933	24.5	18.9033	15.9967	33.5567	23.5	15.1133	30.6933	31.0167	19.99	41.96	25.1667	23.7567	27.0233	1.5	1.52	7.54	16.28	10.05
Seita.1G071000	0.31	0	0	0	0	0	0	0	0	0	0.04	0	0	11.0133	0.1	0.103333	8.99	18.7033	3.42667
Seita.1G071100	0	0	0	0	0	0	0	0	0	0	0	0	0	3.67	0	0	8.08333	35.3633	4.21667
Seita.1G071200	0	0	0	0	0	0	0	0	0	0	0	0	0	16.8433	0	0	2.03333	9.79667	0.13
Seita.1G071300	0	0	0	0	0	0	0	0	0	0	0	0.183333	0	1.16667	2.66333	2.21	1.18667	2.25333	0.113333
Seita.1G071400	0.08	0	0	0	0	0	0	0	0	0	0	0	0.376667	32.7133	0	0	74.36	42.4967	34.6
Seita.1G071500	0.106667	0.163333	0	0	0	0	0	0	0	0	0	0	0.0766667	3.3	0.14	0.146667	0	0	0
Seita.1G071600	158.793	123.517	19.7633	51.1467	106.203	67.6067	27.9833	140.457	124.527	40.56	111.627	119.153	99.6967	93.5133	1.38	1.42	35.9067	59.6933	42.6433
Seita.1G071700	0.316667	2.11667	0.243333	1.38667	3.89333	9.27667	0.09	4.13333	9.77	1.89667	5.14	9.80667	23.56	27.3933	7.28	7.14333	0.616667	1.17333	0.336667
Seita.1G071800	0.65	1.81333	0	0.3	6.84333	4.71	0.123333	0.633333	0.38	0.153333	0.51	1.91	5.09333	3.29333	0	0	1.78667	3.00333	3.28
Seita.1G071900	51.8867	66.66	32.7	19.8067	62.9233	28.13	36.1067	64.6867	53.7	30.3533	139.88	95.3533	66.04	69.6033	0.7	0.616667	33.4	73.6233	31.5033
Seita.1G072000	0.0233333	0	0	0.08	0	0	0	0	0	0	0	0	0.03	0.113333	0.45	0.473333	0.0566667	0.286667	0.283333
Seita.1G072100	0.0766667	0.2	0	0.0566667	0.0133333	0	0.0133333	0.00666667	0.02	0.02	0.166667	0.0333333	0	0.0966667	0.12	0.136667	0.04	0.12	0.0833333
Seita.1G072200	0	0	0	0	0	0	0	0	0	0	0	0.0666667	10.3433	50.5467	0.0333333	0.0166667	4.28	39.79	7.16667
Seita.1G072300	1.40333	0.04	4.62333	0	0.113333	0	1.97333	0.0333333	0	3.24333	0.563333	0.0766667	0.333333	0.216667	0	0	0.213333	1.03667	3.22667
Seita.1G072400	0.366667	0.646667	0.0666667	0.43	1.47667	1.41667	1.17333	0.383333	0.216667	0.22	0.13	0.0333333	0.663333	1.13667	2.54333	2.45667	0.71	1.24333	1.78333
Seita.1G072500	0	0	0	0	0	0	0	0	0	0	0	0	0	0	0	0	0	0	0
Seita.1G072600	29.28	13.1033	10.1	4.96	23.9967	16.1433	15.6667	23.39	21.78	11.8967	30.3967	28.38	26.5567	28.9433	0.43	0.386667	11.4133	20.3767	21.4967
Seita.1G072700	91.2167	61.1067	2.04333	18.9033	82.39	102.61	1.83333	123.663	142.067	5.99	84.0867	92.6267	110.32	123.417	0.136667	0.08	23.42	48.5533	39.5967
Seita.1G072800	0	0.04	0	0	0.0166667	0.0166667	0	0.0366667	0.133333	0	0.0766667	0	0	0.113333	0.0166667	0.0166667	0.0766667	0.0333333	0.236667
Seita.1G072900	2.64667	0.586667	0.0566667	0.0566667	0.563333	0.406667	0.03	0.333333	0.313333	0.0266667	0.316667	0.39	1.37667	4.79667	2.70333	2.71	3.35667	7.87667	7.62
Seita.1G073000	1.90667	0.456667	0.6	0.186667	0.45	0.973333	40.2133	0.756667	0.66	70.52	1.49667	3.17	1.59667	0.73	0	0	0.32	0.456667	0.77
Seita.1G073100	22.1067	19.9333	12.05	5.52333	15.64	12.3467	63.56	16.0333	15.15	69.7067	24.56	21.2933	26.6	28.36	0.23	0.216667	12.9733	28.7333	13.1167
Seita.1G073200	0	0	0	0	0	0	0	0	0	0	0	0.5	0	0	0	0	0	0	0
Seita.1G073300	2.28	2.8	1.24333	0.836667	4.38	2.55667	2.99	2.66333	2.69667	2.78333	5.34667	5.35667	7.4	10.2467	0.26	0.246667	3.85	7.58667	4.22
Seita.1G073400	268.997	499.263	694.37	83.37	140.95	70.6567	77.9233	200.457	230.083	145.53	151.817	215.157	674.503	753.907	4.91	4.95667	74.0367	194.623	53.2367
Seita.1G073500	959.323	457.203	100.617	159.353	326.653	159.53	202.587	390.11	443.9	162.97	412.75	338.84	295.363	285.663	2.29667	2.32333	108.47	187.233	468.79
Seita.1G073600	3.66	5.52333	8.72333	0.28	2.36667	2.16667	13.7033	2.41333	1.9	17.7567	6.14	4.48333	11.1433	10.8733	0.07	0.0633333	1.15	2.50667	2.14333
Seita.1G073700	15.7667	11.5567	5.11667	2.50333	12.39	5.45	6.00333	12.3433	8.30667	5.74	22.9267	12.07	7.56667	6.78667	0.0566667	0.0766667	4.66333	9.76667	6.41333
Seita.1G073800	43.3967	67.3933	34.2067	4.58	34.61	28.7067	82.4967	59.7867	81.8567	169.627	40.5433	57.0733	47.54	35.9267	0.473333	0.503333	9.14333	17.1933	6.91
Seita.1G073900	6.97333	4.56333	25.5567	2.06667	2.29333	2.11333	28.2967	4.15667	3.61667	36.1	4.92333	3.72	6.85667	10.8967	0.3	0.306667	2.91333	4.70333	6.62667
Seita.1G074000	38.43	39.49	12.82	16.7067	58.87	33.4167	38.1567	32.32	36.7867	19.75	54.2267	43.01	28.4667	20.7467	0.83	0.853333	10.09	24.1	20.1633
Seita.1G074100	3.62333	7.94667	2.87333	11.93	7.76667	8.56333	5.2	7.43333	7.55	5.13333	6.35333	8.04333	8.00667	7.96333	0.106667	0.106667	2.29333	4.09	1.95333
Seita.1G074200	30.24	16.9067	0.0433333	0.646667	8.44	7.71	0.126667	3.72667	4.17667	0.136667	15.3467	14.8967	11.12	7.24333	0	0	1.52667	1.96	2.80333
Seita.1G074300	0	0	0	0	0.09	0	0	0.1	0	0	0	0	0	0	0	0	0	0	0
Seita.1G074400	0	0	0	0	0	0	0	0	0	0	0	0	0	0	0	0	0	0	0
Seita.1G074500	0	0	0	0	0	0	0	0	0	0	0	0	0	0	0	0	0	0	0
Seita.1G074600	0	0.0466667	0	0	0	0	0	0	0	0	0	0	0	0	0	0	0	0	0
Seita.1G074700	4.7	3.50333	0	0.25	3.03667	0.15	0.0266667	6.85	4.94667	0.0233333	16.45	4.37	1.85	2.51	0.0266667	0.0266667	0.263333	1.94667	0.18
Seita.1G074800	94.2867	0.716667	0.03	0.303333	0.516667	0.396667	0.136667	6.70667	6.05333	0	2.59333	2.85	0.0166667	0.12	0.02	0.0433333	0.09	1.25667	0.2
Seita.1G074900	1.97333	5.34333	1.02333	1.89333	4.62333	1.31333	0.833333	6.46	4.20667	0.96	11.8667	3.46	3.46667	3.02667	0	0	1.03667	1.94667	0.993333
Seita.1G075000	0.236667	0.536667	0.0166667	0.17	3.60667	0.693333	0.303333	4.66333	4.72333	0.94	8.04	3.25333	1.30667	1.24	0.296667	0.343333	0.293333	0.786667	1.00667
Seita.1G075100	5.35	8.03	3.74667	8.18667	7.24667	9.59667	4.9	7.43	6.69333	5.41333	9.97	7.51333	9.9	9.47667	27.58	26.8	3.30667	9.87333	7.13333
Seita.1G075200	0	0	0	0	0	0	0	0.663333	0	0	0.3	0	0	0	0	0	0	0.1	0
Seita.1G075300	54.8633	23.9133	57.8567	7.14667	97.07	177.74	181.59	54.0033	98.9067	109.713	56.26	96.3933	72.5133	76.9967	2.9	2.82333	16.71	23.1367	35.62
Seita.1G075400	4.63333	1.70667	0.173333	2.53667	2.20333	0.993333	0.546667	1.46667	1.37333	1.51667	2.5	1.77667	0.57	0.36	0.0366667	0.0566667	0.563333	0.99	1.30667
Seita.1G075500	44.0133	40.59	12.6133	12.6633	34	19.7133	18.55	42.1667	37.0233	21.3	63.8	55.4167	43.38	50.83	0.47	0.456667	21.2567	45.7033	16.75
Seita.1G075600	6.07333	5.15333	0.386667	0.256667	7.41667	6.80333	9.71	2.45333	3.71333	21.7033	6.56	5.54333	16.91	18.3067	0.666667	0.72	2.14	2.45667	6.69333
Seita.1G075700	19.7767	25.6033	15.54	15.79	21.95	16.2933	27.92	20.7	16.9967	18.6167	49.0667	28.8133	33.4833	37.5033	3.57	3.55333	17.9767	21.46	13.86
Seita.1G075800	134.103	141.427	10.81	18.9167	104.65	56.51	17.57	108.247	94.37	10.3567	133.873	164.77	118.34	108.07	3.80667	3.78667	31.3567	69.8767	19.2533
Seita.1G075900	0	15.7067	0	0	0	0	0	0	0	0	0	0	0	0	0	0	0	0	0
Seita.1G076000	2.28	0.463333	0.0133333	0.77	1.35	0.473333	1.90333	1.73	2.04333	1.69667	1.45333	1.45667	0.706667	0.646667	0	0	0.13	0.396667	0.673333
Seita.1G076100	12.5833	23.0933	13.7133	8.56333	6.67333	8.75333	15.9267	6.84	4.29667	15.21	26.9367	10.5333	18.01	16.84	0.04	0.0266667	5.39	7.74667	1.96
Seita.1G076200	24.8633	37.74	16.7033	14.3767	36.6133	30.87	19.96	35.51	24.15	18.8867	60.0067	42.9967	46.0633	48.0767	0.363333	0.43	15.41	20.82	14.5033
Seita.1G076300	8.57667	20.33	1.46333	2.72333	4.53333	6.65333	1.32667	17.1033	0.813333	0.64	31.0033	28.5467	22.05	16.84	0	0	3.08667	1.85	3.11667
Seita.1G076400	0.186667	1.41667	8.33667	6.29667	1.39	3.38	15.1067	0.72	2.96333	8.44667	1.53	1.37333	0.0733333	0.293333	0.0366667	0.0366667	0.23	6.43333	2.77667
Seita.1G076500	23.01	56.0267	61.25	163.63	3.98333	2.65333	89.1767	1.57667	0.9	9.20667	0.453333	1.03667	0.04	4.33333	205.333	204.603	0.166667	2.64333	8.08667
Seita.1G076600	0.06	3.63	0.803333	1.41	0.08	0.0933333	0.71	0.176667	0.0866667	0	0	0.596667	0.183333	0.556667	0	0	0	0.14	0.113333
Seita.1G076700	0	3.4	10.3233	0.206667	0	0	5.12333	0	0	6.08	0	0	1.01333	1.3	0	0	0.0466667	0	0.13
Seita.1G076800	0.43	0.103333	0.416667	0	0.0433333	0	0	0.266667	0.126667	0.333333	0.27	0	0.18	0.296667	0	0	0	0.24	0.4
Seita.1G076900	13.3867	16.49	0.26	1.29667	13.1067	2.50667	0.856667	12.3567	7.57333	3.44	25.08	22.3867	12.6067	7.04333	0.57	0.52	7.98	6.55	9.07667
Seita.1G077000	0.673333	3.59667	0.606667	1.19	0.95	0.553333	0.283333	0.696667	0.403333	0.18	3.9	0.8	0.923333	0.63	0.02	0.01	0.466667	0.33	0.403333
Seita.1G077100	3	10.9133	21.57	172.8	16.8633	14.1933	21.1533	2.57667	6.99667	36.5767	2.44333	3.16	1.88667	2.54	0.0233333	0.0366667	0.436667	2.76	1.11
Seita.1G077200	25.6867	27.4533	2.30667	25.0133	45.6033	21.68	2.96	31.04	22.7733	1.90333	34.6667	51.5133	20.5933	14.3367	0.18	0.176667	2.11333	2.47333	7.34
Seita.1G077300	47.7133	32.2567	10.6633	23.81	22.93	42.23	14.7867	14.71	30.4533	17.02	7.43333	27.2067	35.2833	30.4	26.09	25.98	10.3667	20.0467	16.48
Seita.1G077400	0.2	0.51	0.17	0.153333	0.58	0.49	0.483333	0.693333	0.29	0.45	0.84	0.543333	1.00667	1.08667	0.07	0.0966667	0.323333	0.373333	0.52
Seita.1G077500	8.20333	4.46	1.54667	1.89667	8.55333	6.83667	6.45667	9.99	8.50667	7.34667	9.19	8.14667	6.57667	7.87333	1.36667	1.47	2.92333	5.17667	7.33333
Seita.1G077600	0	0	0	0	0	0	0	0	0	0	0	0	0	0	0	0	0	0.02	0
Seita.1G077700	8.56333	6.69667	0.0933333	0.0566667	1.68667	0.786667	0	1.23667	2.44333	0.113333	2.86333	2.16667	2.00333	2.04	0	0	0.36	0.713333	0.526667
Seita.1G077800	45.7733	40.6467	69.67	36.18	185.92	219.563	39.56	270.72	227.663	68.2033	43.07	135.41	81.6767	73.5267	0.763333	0.773333	22.2933	34.3	23.3833
Seita.1G077900	1.2	0	0.0466667	0.0266667	0	0.06	0	0.313333	0.08	0.0433333	0	0.21	0.326667	0.55	27.8133	27.9167	1.18	0.84	0.483333
Seita.1G078000	7.00667	17.1567	4.05333	9.66	12.5167	8.68667	4.39333	10.7033	8.64	5.60667	12.8233	11.7267	9.36333	10.57	0.136667	0.13	2.9	4.58667	1.85
Seita.1G078100	2.47333	0.453333	0.336667	27.3733	20.76	15.5533	5.82667	13.6433	12.2	5.46333	1.27333	2.74333	0.0833333	0.37	14.0633	13.5333	0.55	0.696667	0.41
Seita.1G078200	0.476667	0.08	4.99333	0.613333	0.0933333	0	620.513	0.383333	0.16	555.19	0	0.533333	0.25	0.723333	0.983333	0.823333	0.67	2.03	5.86667
Seita.1G078300	255.563	77.58	28.03	27.3533	87.16	34.2867	101.13	100.26	110.03	99.13	73.8367	80.62	39.84	39.4	0.633333	0.676667	11.5433	37.1133	32.6067
Seita.1G078400	6.89333	11.2067	0	2.19	18.9133	8.67	1.76333	23.9133	33.14	2.58667	19.63	12.31	1.47333	0.04	0.12	0.176667	0.303333	0.656667	0.866667
Seita.1G078500	0.97	10.3	0.0166667	2.66333	30.8633	66.45	0	10.91	20.9667	0.153333	1.29667	14.12	4.23	0.853333	0	0	0	0	0.0133333
Seita.1G078600	1.7	1.19667	0	2.30333	0.226667	0.413333	0	0	0.163333	0.0366667	0	0.11	1.8	1.88667	0	0	2.43667	2.71	0.843333
Seita.1G078700	3.85333	16.6933	7.81333	20.17	6.63667	12	11.8	5.65667	5.43	8.81667	3.55667	8.63	5.91333	7.69667	1.74	1.73333	2.07667	3.87333	6.34
Seita.1G078800	67.1067	294.02	275.37	270.04	152.967	242.14	228.17	186.473	171.52	154.733	131.687	215.087	239.807	384.563	48.3867	48.88	107.347	180.783	200.147
Seita.1G078900	169.49	473.833	388.63	625.33	438.463	648.353	453.32	475.833	455.163	320.673	269.227	645.547	489.147	545.74	56.0567	55.8967	179.047	316.94	345.827
Seita.1G079000	2.57333	8.02333	2.08333	0.68	8.80333	5.02333	0.14	3.29	6.37333	7.79667	0.91	10.31	19.18	9.38	0.133333	0.106667	0.103333	0.17	0.183333
Seita.1G079100	0	0	0.113333	0.0533333	0	0	0	0.04	0.11	0	0.07	0	0	0	0	0	0.19	0	0.0466667
Seita.1G079200	51.3967	40.7667	26.14	23.55	58.84	32.8033	39.4567	67.81	45.7067	38.5267	165.51	73.1867	84.64	81.5667	1.06667	1.01333	39.9633	35.79	31.1767
Seita.1G079300	3.77333	5.22667	1.73333	2.78667	5.21333	3.20667	3.33	5.33	3.99333	3.31	8.98333	4.29333	3.27667	3.55	0.03	0.0333333	2.03333	2.61	2.27
Seita.1G079400	8.43667	8.73667	6.33667	7.94	9.29	9.96667	7.88667	8.91667	9.5	8.80333	7.35	11.04	10.45	12.2133	0.256667	0.23	2.88333	4.6	3.19667
Seita.1G079500	487.75	37.14	1.27333	33.11	73.5133	1.73	0.92	23.9633	10.4067	1.01333	39.0167	1.88	0.836667	13.09	0.54	0.64	91.6933	110.98	53.8367
Seita.1G079600	0.06	0.346667	0.12	0	0	0	0.51	0.0233333	0	0.26	0	0	0	0	0	0	0.0633333	0.0233333	0.416667
Seita.1G079700	162.003	23.3767	175.04	3.02	0.476667	0.693333	3163.97	0.45	0.373333	2861.39	0.743333	7.34333	95.66	116.56	0	0	93.48	157.967	1957.03
Seita.1G079800	0.06	0.466667	0.0466667	0.206667	0.15	0.193333	0.0333333	0.29	0.223333	0.04	0	0.943333	2.30667	6.32	16.4467	16.8633	0.0133333	0.03	0.0766667
Seita.1G079900	43.5733	59.1767	41.7267	82.5967	69.0333	63.2133	83.7767	53.6767	52.3767	47.1733	72.19	48.96	35.36	41.78	12.91	12.67	55.9467	139.21	59.6
Seita.1G080000	0.143333	0.743333	0.0833333	0.683333	0.556667	1.19667	0.33	0.446667	0.246667	0.803333	0.0533333	0.876667	0.276667	0.633333	1.18	1.24	0	0	0.05
Seita.1G080100	9.55	10.4867	3.99	4.91333	10.2133	6.03667	9.60667	12.96	9.64333	8.96667	26.21	15.7567	10.7033	10.5233	0.08	0.08	4.77333	8.78	4.35
Seita.1G080200	62.4133	10.1833	3.20667	14.8767	13.5	3.96333	14.6133	10.76	10.0233	6.79	17.97	9.89667	7.83333	9.01333	0.0333333	0.07	5.89	11.6867	7.71667
Seita.1G080300	0	0	0	0	0	0	0.0833333	0	0	0	0	0.74	0.263333	0.0666667	0	0	0.206667	0.326667	0.0533333
Seita.1G080400	17.4633	51.78	0	2.73333	0.816667	0	0	0	0.43	0	0	0	0	0.596667	0.986667	1.13333	0.0733333	0	0.196667
Seita.1G080500	11.9633	14.2533	11.64	4.00667	11.7467	12.4533	5.69	13.6567	14.2567	5.87667	16.7867	22.22	39.8033	54.8933	0.97	0.89	8.65667	13.0433	7.23
Seita.1G080600	12.5467	0.35	0.01	0.2	1.03	0.1	0.0266667	6.47333	6.16	3.36667	8.48333	13.4067	1.28333	1.35667	0.186667	0.146667	167.96	114.59	270.917
Seita.1G080700	9.95667	9.01333	2.27667	2.67667	16.9433	6.11667	3.93333	18.2967	16.94	8.88667	44.5767	21.2667	14.17	11.97	0.186667	0.24	9.86333	12.1633	17.76
Seita.1G080800	32.8367	49.1533	26.7333	10.4667	23.15	22.8133	26.6867	21.79	22.0967	25.27	44.48	25.76	41.5367	70.4633	2.41333	2.36333	17.1633	56.3	35.34
Seita.1G080900	1.08667	72.1333	0.34	7.98	41.33	375.153	0	25.0433	138.647	1.83	0.516667	70.3367	47.2667	127.347	0.0933333	0.11	0.233333	1.41333	3.8
Seita.1G081000	18.1667	21.8	2.57333	3.35	10.6	2.32333	5.93333	19.2867	13.72	8.83333	53.6667	22.15	15.35	13.4733	0.0233333	0.0233333	3.76	8.47667	6.33667
Seita.1G081100	59.3933	27.6267	3.81667	19.7733	58.7267	41.0567	3.13667	84.8267	67.53	6.85	108.47	53.4733	17.4233	6.83333	9.33	9.39	2.21333	3.35333	5.01667
Seita.1G081200	97.71	46.05	19.59	24.0333	67.9433	29.13	36.5833	68.9833	65.0033	22.24	80.9233	70.19	45.3633	40.36	0.616667	0.633333	14.8667	41.3733	27.0267
Seita.1G081300	15.15	10.7667	0.163333	1.27333	23.9567	0.946667	0.11	31.2933	27.5567	1.25667	50.5933	10.56	5.38	6.94	0.02	0.0233333	2.08667	6.45333	0.623333
Seita.1G081400	32.39	56.38	214.507	418.617	95.2633	141.803	128.727	59.0733	74.2167	133.79	19.9	50.6267	39.2933	36.06	7.18333	7.17667	8.57333	16.3133	33.7067
Seita.1G081500	0	0	0.0733333	0.03	0.02	0	0	0	0	0.0233333	0	0	0	0.166667	0	0	0.463333	0.773333	0.21
Seita.1G081600	0	0.57	0	0	0.0933333	0.136667	0	0	0.0433333	0	1.01667	0.04	0.0666667	0.11	0	0	0.0533333	0	0
Seita.1G081700	0.87	1.33667	1.15667	1.03	1.55333	1.37667	0.853333	0.843333	0.36	0.633333	3.41333	1.19667	2.06333	2.36667	0.373333	0.326667	0.9	1.83667	1.49667
Seita.1G081800	11.46	17.7933	12.66	57.2433	13.14	17.7433	9.32333	8.50333	9.16333	14.6733	19.76	12.31	14.8733	13.4467	0.18	0.143333	4.65	6.76333	5.51667
Seita.1G081900	0	0.0233333	0	0	0	0	0	0	0	0	0	0	0.0366667	0	1.07333	1.04333	0	0	0
Seita.1G082000	4.06	6.65	60.24	0.773333	1.85333	1.98667	35.4267	4.49	4.32667	32.8867	8.26667	4.69	7.8	8.69667	0.14	0.153333	3.84667	4.63667	1.49333
Seita.1G082100	1.08	6.36333	0	1.63333	0.0466667	0.05	0.146667	0	0	0	0.03	0.0933333	0.363333	0.0666667	0.0533333	0.0266667	0.0166667	0.07	0.0133333
Seita.1G082200	0.29	2.56333	0.0533333	1.12667	0	0	0.616667	0.15	0	0.26	0.136667	0.286667	0.513333	0.33	0.16	0.08	0	0.39	0.196667
Seita.1G082300	0.01	0.763333	0	0.0666667	0	0	0	0	0	0	0	0	0	0.0133333	0	0	0	0	0
Seita.1G082400	0	0.22	0.143333	0	0	0	0	0	0	0	0	0.01	0	0	0	0	0	0.01	0.0333333
Seita.1G082500	0	0.203333	0.33	0	0.02	0	0.183333	0.0233333	0.103333	1.75	0	0.9	0.673333	0.96	0.233333	0.29	0.0533333	0.0533333	0.156667
Seita.1G082600	0.0266667	4.47	0.49	0.18	0.0833333	0.0566667	0.213333	0.01	0.0833333	0.02	0.15	0.583333	1.46	3.37333	0.01	0.01	0.253333	0.993333	0.406667
Seita.1G082700	4.78	3.33667	0.493333	1.20333	3.11667	0.706667	0.893333	6.25667	4.1	0.826667	30.3	8.73667	3.78	2.83667	1.68333	1.55667	2.08667	2.87	2.54
Seita.1G082800	0.726667	0.993333	0.0633333	0.0466667	0.723333	0.13	0.11	0.966667	0.52	0.203333	4.99333	1.7	1.93333	0.843333	0	0	0.29	0.603333	0.203333
Seita.1G082900	3.73333	3.96667	1.34667	0.743333	3.81	1.65333	0.713333	4.04	2.62667	1.02333	11.7333	3.52667	4.49	3.92667	0.246667	0.293333	1.76667	2.51667	0.953333
Seita.1G083000	4.59667	3.48333	1.61	0.726667	3.25667	1.44333	1.16	4.40667	2.37333	1.69333	10.5933	7.88667	9.06	7.26	0.2	0.16	1.87667	2.93	1.97667
Seita.1G083100	2.36333	3.05667	0.783333	1.07333	2.10667	1.59	0.82	2.09667	1.94	0.873333	10.0767	4.86667	4.15667	4.01	0.313333	0.273333	1.83	2.31	1.52
Seita.1G083200	1.09333	0.85	0.0466667	0.19	0.04	0.0666667	0	0.153333	0.11	0.0166667	0.293333	0.323333	0.136667	0.206667	0	0	0.273333	0.44	0.08
Seita.1G083300	3.19	1.34667	0.11	0	0.363333	0.203333	0.103333	0.673333	0.24	0.423333	2.42	0.626667	1.46667	0.776667	0	0	0.86	1.18333	0.87
Seita.1G083400	2.36	1.03	0	0.0466667	0.193333	0	0	0.126667	0.13	0	2.50333	0.496667	0.863333	0.393333	0.0633333	0.0633333	0.41	0.663333	0.23
Seita.1G083500	30.1167	28.2467	9.25667	9.59333	23.3533	12.4667	14.1367	23.97	20.6933	11.77	42.7433	28.9	19.1733	20.8367	0.12	0.106667	17.7467	25.1067	12.8133
Seita.1G083600	0	0	0	0	0	0	0	0	0	0	0	0	0	0	0	0	0.126667	0.226667	0.113333
Seita.1G083700	0	0	0	0	0	0	0	0	0	0	0	0	0	0	0	0	0	0	0
Seita.1G083800	0	0	0	0	0	0	0	0	0	0	0	0	0	0	0	0	0	0	0
Seita.1G083900	0	0	0	0	0	0	0	0	0	0	0	0	0	0	0	0	0	0	0
Seita.1G084000	2.6	1.69333	0.166667	0	1.22667	0.103333	0	2.24667	1.23333	1.22667	5.31	1.63667	2.57333	1.96	2.47333	2.48333	1.80667	6.80333	3.13333
Seita.1G084100	0.0366667	0	0	0.143333	0.0133333	0	0	0.0166667	0	0	0.0933333	0	0.0766667	0.09	0.193333	0.18	0.0733333	0.32	0.0533333
Seita.1G084200	0	0	0	0	0	0	0	0	0	0	0	0	0	0	0	0	0	0	0
Seita.1G084300	0.463333	0.11	0	0	0.0166667	0	0.0866667	0.2	0.0366667	0.0433333	1.26667	0.256667	0.0566667	0.0933333	0	0	0.0433333	0	0.06
Seita.1G084400	0	0.0633333	0.02	0	0.05	0.14	0	0	0	0	0	0	0.06	0.01	0	0	0	0.01	0
Seita.1G084500	2.69667	0.896667	0.216667	2.22333	1.34667	1.30667	1.20333	0.843333	0.766667	0.306667	2.26333	1.35333	1.10333	1.10667	1.11667	1.11333	0.346667	0.613333	1.02667
Seita.1G084600	0.35	2.97	0.853333	1.36	4.06333	1.71667	2.52	3.81	3.17	1.18667	14.9233	5.19333	2.85667	2.85	0.0466667	0.0366667	0.603333	1.39667	0.206667
Seita.1G084700	0	0	0.726667	0	0	0	4.86	0.0166667	0	3.38667	0.0366667	0.0166667	0.156667	0.206667	0.07	0.0533333	0.25	0.313333	0.01
Seita.1G084800	0	0.646667	10.9233	0.11	0.24	0.296667	0.826667	0.103333	0.29	0.826667	0.106667	0.14	0.23	0.09	0	0	0.0333333	0	0.163333
Seita.1G084900	0	0.616667	2.43333	0.676667	0.193333	0.0933333	0.516667	0.02	0	0.186667	0	0	0.0466667	0.0666667	0	0	0.0266667	0.0166667	0.02
Seita.1G085000	0.0366667	0	0	0.08	0.1	0	0	0	0	0	0	0	0	0	0	0	0.0366667	0	0
Seita.1G085100	0.0433333	0.333333	0.04	6.86	0.04	0.153333	0	0	0.0533333	0.0433333	0	0	0	0	0	0	0.02	0	0.0233333
Seita.1G085200	0	0.226667	0	1.69333	0.0633333	0	0	0	0	0	0	0	0	0	0	0	0	0	0
Seita.1G085300	0.47	0.48	0.166667	6.92	0.226667	0.176667	0.0766667	0.333333	0.246667	0.213333	0.973333	0.313333	0.363333	0.323333	0.283333	0.266667	0.00666667	0.13	0.1
Seita.1G085400	0.103333	0.42	0	0.64	0.04	0.04	0.00666667	0.0633333	0.0833333	0.0533333	0.133333	0.146667	0.0766667	0.0633333	0	0	0.0333333	0	0.0333333
Seita.1G085500	1.00333	1.18667	0.0266667	2.45667	0.906667	0.24	0.756667	1.67667	1.4	1.04	3.67667	2.11333	1.12667	0.933333	0.33	0.326667	0.156667	0.29	0.393333
Seita.1G085600	0.273333	0.283333	0	3.53	0	0.00666667	0.02	0	0.00666667	0.0133333	0.02	0.0266667	0.0566667	0	0	0	0.01	0.0466667	0.00666667
Seita.1G085700	0.296667	1.13667	0.143333	0.04	0.14	0.0733333	0.42	0.166667	0.113333	0.0533333	0.3	0.323333	0.343333	0.206667	0	0	0.116667	0.11	0.103333
Seita.1G085800	0.85	1.04667	0.103333	1.01333	1.05	0.18	3.90333	1.41667	1.33667	0.956667	3.54	1.48	1.22333	0.653333	0.166667	0.18	0.326667	0.72	0.24
Seita.1G085900	3.84333	6.05667	0.08	0.16	2.66333	4.09	0.203333	2.24333	2.77667	0.456667	7.61333	8.91333	6.27333	3.49	0	0	0.92	1.29333	0.563333
Seita.1G086000	16.4167	12.57	22.4167	0.03	5.32	6.43	85.8133	16.7067	22.63	135.36	5.71667	20.46	17.8233	13.68	0.0466667	0.0233333	0.513333	1.17333	0.32
Seita.1G086100	6.97667	12.0633	4.09667	5.82333	14.6067	6.26333	7.22667	24.0733	17.07	13.7367	53.3	35.7533	36.1967	25.2	0.0533333	0.0333333	8.36333	16.1	5.06
Seita.1G086200	34.4033	23.1267	5.81333	5.72333	19.4033	6.83	9.82333	23.13	16.4467	10.8333	49.15	23.38	17.6767	17.5767	1.31	1.45667	7.05667	17.76	10.96
Seita.1G086300	37.2633	67.3667	47.94	59.78	45.0767	54.6033	70.6	61.5767	59.9967	45.86	52.6	82.9233	59.0867	76.0933	12.67	12.67	45.4033	94.3933	79.3733
Seita.1G086400	0	0.756667	0	0.02	0	0	0	0	0	0	0	0.0633333	0.353333	0.51	0.406667	0.42	0	0.02	0.0333333
Seita.1G086500	0.276667	0.0166667	0	0	0.0866667	0	0	0.14	0.173333	0	0.563333	0.13	0.22	0.746667	0.04	0.0566667	1.21333	1.67667	0.66
Seita.1G086600	56.7067	34.4367	14.78	10.88	35.0067	20.99	15.7167	36.7133	31.3	16.0233	61.25	50.43	35.82	39.35	2.75333	2.83667	14.7833	34.4033	10.9867
Seita.1G086700	0.263333	1.55	0.106667	0.916667	0.08	0.373333	0.0833333	0	0.446667	0.27	0.05	0.13	0.0466667	0.273333	0.853333	0.923333	0.0266667	0.146667	0.81
Seita.1G086800	0.0233333	0.0433333	0	0.0466667	0	0	0	0.0466667	0.0466667	0	0.1	0.06	0.776667	2.93333	49.67	49.3	0.00666667	0	0.0233333
Seita.1G086900	9.21	28.0233	2.84333	13.9767	9.94	84.51	1.06333	5.83	47.86	12.0733	0.183333	19.84	20.35	42.2367	0.266667	0.24	0.393333	1.63	2.84667
Seita.1G087000	0.38	0.373333	0.02	0.21	0.736667	1.40333	0.03	1.20667	1.25	0.123333	1.61	0.656667	0.09	0.44	0.426667	0.486667	0.156667	0.256667	0.3
Seita.1G087100	0.57	1.87333	0.26	6.47667	4.91667	22.6867	0.376667	5.00333	5.87667	0.696667	5.24	1.96333	1.00333	1.11333	0.483333	0.536667	0.626667	0.963333	0.896667
Seita.1G087200	4.38	23.9733	38.24	69.0033	17.2533	41.6367	16.1967	12.67	18.9867	13.67	9.81	12.53	19.97	34.2033	0.75	0.746667	8.6	36.0367	22.01
Seita.1G087300	34.36	39.0933	22.1367	15.8833	25.6867	25.16	16.8767	16.92	14.8833	18.2867	31.12	29.6133	40.8633	51.11	2.96	2.96	17.5133	30.6567	20.72
Seita.1G087400	6.13667	16.6433	1.56667	3.76333	18.6533	20.26	1.58333	8.75667	8.06667	3.14	19.23	10.03	9.15333	11.1033	0.0833333	0.0533333	6.45	14.86	4.99333
Seita.1G087500	50.1467	20.16	0.313333	4.94	25.8333	29.31	5.62333	21.8633	29.3733	5.66	20.6733	26.2467	12.3133	10.76	21.4567	22.0433	3.86667	10.92	7.64
Seita.1G087600	0.146667	0.0866667	0.03	0.236667	0.07	0	0.02	0	0.106667	0.05	0.02	0.0333333	24.54	185.643	17854.8	17863.3	0.216667	0.22	0.143333
Seita.1G087700	16.2367	11.7433	6.57667	5.70333	17.4867	12.4367	12.3567	17.8467	13.1867	10.0767	24.8167	17.9433	19.5633	19.9267	1.58	1.55333	7.13	10.68	12.5433
Seita.1G087800	0.113333	0.18	0	0	0	0	0	0.0733333	0.21	0	10.0333	2.12333	1.80667	0.253333	0	0	0	0.0733333	0.0433333
Seita.1G087900	5.04667	10.0167	0.23	2.87667	0.323333	3.58	0.76	0.493333	0.546667	2.67	0.286667	0.1	0.673333	0.373333	1.18	1.10333	0	0.963333	13.2133
Seita.1G088000	1.97667	28.48	3.24667	16.2333	0.12	0.283333	0	0.446667	0	0	0.283333	0.166667	0.02	0.08	1.50667	1.50667	0.09	1.08	17.4467
Seita.1G088100	0	0	0	0	0	0	0	0	0	0	0	0.66	0.34	0	0	0	0	0	0
Seita.1G088200	0	0	0	0	0	0.12	0	0	0.0633333	0	0	0.2	0.413333	0	0	0	0	0	0
Seita.1G088300	0	0	0	0	0	0.166667	0	0.296667	0.96	0	0	0.973333	0.18	0	0	0	0	0	0
Seita.1G088400	0	0	0	0	0	0	0	0	0	0	0	0	0	0	0	0	0	0	0
Seita.1G088500	24.42	20.2233	15.0067	7.75333	19.5467	12.43	17.16	23.0433	23.0667	16.9033	46.7867	34.2767	20.35	28.39	57.8367	58.5367	26.9933	42.0633	32.33
Seita.1G088600	2.88667	1.23667	1.89333	0.373333	1.75333	0.873333	2.26333	2.64667	2.49667	1.88	4.12333	2.77333	4.20333	4.96	0.306667	0.333333	2.36	2.79333	5.33
Seita.1G088700	75.6133	165.827	211.197	48.4267	127.99	112.717	66.7733	83.2867	77.98	60.99	153.31	130.523	160.297	159.293	27.57	28	56.8433	89.7133	53.28
Seita.1G088800	4.47333	4.25	1.62333	0.48	4.71333	2.67667	0.436667	5.36	3.98333	1.54	9.18333	8.18667	8.69667	8.24667	0	0	8.76333	20.7733	5.65667
Seita.1G088900	229.68	92.3267	128.583	62.2167	243.153	218.793	663.997	248.657	244.567	190.813	268.227	236.417	223.047	241.983	8.23667	8.56667	73.0167	125.62	128.617
Seita.1G089000	0.0566667	0.05	0	0.0133333	0.02	0	0.02	0.05	0.0366667	0.0666667	0.0266667	0.273333	0.29	0.323333	0	0	0.183333	0.116667	0.263333
Seita.1G089100	2.86667	0.676667	0.213333	0.0933333	1.49667	0.74	0.613333	1.69333	1.59667	1.09667	6.23667	2.78	2.34667	2.55	0.0166667	0.0333333	1.06667	1.91333	2.86333
Seita.1G089200	33.41	15.6367	11.6667	4.58333	16.1967	12.53	22.1533	23.8567	20.23	26.7867	28.5333	25.7333	32.2967	28.2733	0.34	0.26	6.86333	14.58	14.15
Seita.1G089300	9.44667	16.45	7.50333	17.9667	23.6567	21.5433	10.1833	29.09	28.3133	10.3267	16	19.37	14.4667	14.8267	0.58	0.603333	5.09667	7.43	3.61
Seita.1G089400	4.87667	15.7633	8.69333	27.66	16.2	16.3933	5.03	8.72	10.2333	5.86	14.9367	9.85	11.0333	11.9	2.43	2.35333	4.63667	8.39667	14.21
Seita.1G089500	10.5133	18.5233	44.42	0.19	3.19667	3.52333	3.04333	1.73333	2.88	21.7733	4.50333	13.4933	16.2133	17.1267	0.193333	0.17	1.34667	0.443333	1.13667
Seita.1G089600	38.23	20.84	20.31	24.51	39.39	34.5867	40.9267	35.2933	31.5333	33.4533	38.9267	38.7333	30.7967	27.3133	0.116667	0.0833333	16.2367	35.05	21.7667
Seita.1G089700	119.093	95.4033	37.1933	36.6167	108.453	64.83	53.1733	99.7267	98.9733	43.0633	151.65	123.103	80.1633	85.36	2.88333	3.03	48.3033	93.43	67.3333
Seita.1G089800	0.0866667	0.826667	0.0133333	0.183333	0.543333	0.34	0.0133333	0	0	0	0.0566667	0.0133333	0	0.0266667	0.03	0.03	0.03	0	0.02
Seita.1G089900	255.887	132.667	127.713	1127.69	219.29	206.48	128.687	144.213	142.197	75.8667	146.597	128.577	104.597	116.577	4.54667	4.44333	31.6867	65.8933	89.63
Seita.1G090000	15.4567	21.2967	13.4233	57.2667	22.5133	22.2367	33.45	16.4467	17.8667	21.6233	17.81	15.2433	14.4567	13.9567	1.92333	2.01333	9.32	14.9833	12.73
Seita.1G090100	35.5667	26.2333	14.66	19.3733	40.51	25.57	27.9467	45.3967	38.61	26.53	69.7633	43.1333	39.9333	44.9233	1.91333	1.79	12.53	16.92	17.5933
Seita.1G090200	14.7633	7.43667	4.90667	4.02	18.3067	16.9067	11.5333	22.87	20.27	10.0533	19.1967	21.1067	20.5333	20.9	0.396667	0.446667	6.41	14.13	6.92
Seita.1G090300	2.87	1.25	0.04	0.26	0.0433333	0.306667	0	0.313333	0.356667	0	0.296667	0.05	0.236667	0.603333	0	0	0.0333333	0.0466667	0.0433333
Seita.1G090400	3.35667	1.22667	0.0433333	0	0.346667	0.183333	0	0.806667	0.656667	0.0833333	0.126667	0.703333	0.826667	0.95	0	0	0.943333	0.533333	0.346667
Seita.1G090500	5.01333	3.54	2.36667	0.856667	9.17	2.93667	1.16333	35.3133	22.1467	2.30667	11.9967	19.8833	3.03333	4.93333	60.9667	60.6667	10.31	9.52	5.64
Seita.1G090600	18.63	14.7433	3.72667	6.39333	11.8967	3.56333	11.0867	19.8033	16.4067	7.28667	30.19	20.83	15.98	16.8333	0.196667	0.17	5.65	7.97667	7.5
Seita.1G090700	13.87	10.6467	8.75	9.52	7.67667	4.85667	11.4967	6.56	5.87333	14.7767	12.5867	9.21667	10.6867	14.0267	2.85	2.75	6.00333	11.2367	11.4
Seita.1G090800	18.7967	15.6767	3.76667	15.6033	11.5533	24.0633	12.38	3.8	3.58333	7.69667	13.87	6.87667	14.3267	27.2667	2.06	2.17667	9.16333	20.1367	8.74667
Seita.1G090900	2.33	14.9467	3.51333	5.16333	27.2	39.0333	0.566667	7.07333	3.10667	0.456667	29.05	8.84333	24.0367	22.2133	0.0166667	0.0166667	2.42333	3.38333	0.826667
Seita.1G091000	0.306667	4.74	3.66	1.88	5.00667	2.94333	4.66667	5.16667	4.66667	4.86	4.14333	4.63	4.43667	4.47	0.0966667	0.09	3.12	4.38	5.47
Seita.1G091100	41.8067	19.16	7.13	11.7133	14.2933	18.6367	30.3733	19.8133	20.6733	38.9633	6.07667	21.9367	17.1	15.35	5.25333	5.30667	3.65333	8.62333	12.5533
Seita.1G091200	0	0.216667	0.03	0.113333	0.1	0.07	0.0733333	0.0433333	0	0.0133333	0	0.0166667	0	0.0166667	0	0	0	0	0.0333333
Seita.1G091300	8.12333	5.81	3.48	0.6	8.67667	11.5267	0.756667	7.73667	5.08333	1.08667	11.3433	6.34667	7.04667	6.04	0.16	0.136667	2.11667	2.90667	3.35667
Seita.1G091400	0	0.0533333	0	0	0	0	0	0	0	0	0	0.02	0	0.0533333	0	0	0	0.02	0
Seita.1G091500	0	0	0	0	0	0	0.0866667	0	0	0	0	0	0	0	0	0	0	0	0.0533333
Seita.1G091600	2.35333	5.15667	2.62	0.603333	11.44	4.88	0.236667	8.72667	5.39667	0.853333	13	4.98	4.73333	2.55333	0.516667	0.453333	1.22333	1.29667	0.823333
Seita.1G091700	20.2	62.2133	28.6	5.83	35.3933	15.5267	14.65	54.3833	60.9733	31.27	71.5033	74.6567	63.5067	52.98	0.726667	0.716667	24.6733	56.4967	8.57667
Seita.1G091800	8.70333	27.54	2.02667	2.33	5.35333	3.10667	3.56	6.10667	5.98	2.80667	6.23	5.37333	8.11667	13.27	0.106667	0.11	1.16667	2.59	4.08
Seita.1G091900	10.1567	19.6	24.5967	8.65333	46.1267	48.8933	2.19667	30.9667	39.75	4.73333	52.4233	50.2567	70.6067	54.9467	0.04	0.04	5.72667	7.41	2.94
Seita.1G092000	20.11	15.9	2.37333	0.883333	14.1467	5.36333	1.08667	14.4233	10.7767	1.29	36.9433	15.8867	19.4533	22.23	0.02	0.01	7.25333	15.4333	6.92333
Seita.1G092100	60.3267	30.4733	5.56667	18.1067	21.32	6.47	27.9567	31.42	25.8067	14.5533	59.8933	26.3467	24.5933	27.9167	0.02	0.02	13.1967	27.51	20.77
Seita.1G092200	0.02	0.116667	0	0	0.0233333	0	0.116667	0.0966667	0	0	0.11	0.0666667	0.0233333	0.09	0	0	0	0.0633333	0.0566667
Seita.1G092300	179.237	31.95	27.7133	16.0567	67.0467	23.66	63.3533	81.9133	72.7267	40.4833	146.473	76.32	55.9533	80.8467	0.376667	0.383333	34.7933	77.5433	164.323
Seita.1G092400	45.06	51.9333	48.51	36.4833	40.0067	33.1633	45.3133	34.2567	37.29	66.5267	33.2767	37.8433	87.84	110.08	1.23333	1.00333	21.2667	44.8633	18.8333
Seita.1G092500	0.823333	28.0667	12.15	1.42333	2.20333	1.81333	0.95	2.98333	3.01667	1.9	3.20667	8.01333	6.34667	6.49667	0.116667	0.12	0.26	6.76333	0.66
Seita.1G092600	0.0733333	0.0533333	0	0.0166667	0.0333333	0	0.01	0.0366667	0.0533333	0.0466667	0.06	0.04	0.57	1.43667	4.04	3.88	0.0366667	0.0266667	0.11
Seita.1G092700	29.3633	9.61333	6.67333	2.88333	10.46	5.72	11.7767	10.5767	10.4867	9.22667	17.17	12.19	10.2233	12.1567	0.0533333	0.0666667	4.90333	16.0567	20.4233
Seita.1G092800	2.18	4.07667	111.57	0	0.856667	0.0266667	0.03	8.77	7.85333	0.44	3.05667	1.73	6.07	5.75333	0	0	2.32667	0.233333	0.98
Seita.1G092900	37.9933	58.9033	7.57667	7.26333	162.78	99.1667	0.45	185.503	148.17	3.14667	134.32	73.33	49.6067	35.61	1.71	1.76	57.4033	20.7367	39.6633
Seita.1G093000	4.82333	4.17667	0.08	1.20667	4.92333	0.993333	1.66	9.10667	6.39667	1.58667	19.9433	7.34333	3.16667	3.22667	0.926667	0.886667	1.09667	2.02667	1.14667
Seita.1G093100	38.1067	41.9533	67.5367	42.0233	49.11	65.0867	35.2767	44.16	48.73	46.2133	55.2067	36.92	36.05	29.6467	1.32667	1.50667	14.74	17.32	18.2567
Seita.1G093200	0.0866667	2.54333	266.28	0.16	0.166667	0.16	7.79667	0.156667	0.1	12.58	0.353333	0.243333	33.9967	49.08	0.66	0.656667	3.52333	0.18	0.313333
Seita.1G093300	9.22667	3.44333	6.78333	11.1833	7.12	4.01667	20.1733	10.9367	9.10333	26.11	14.8967	9.32	3.8	3.81	0.126667	0.113333	1.09333	1.61667	3.66333
Seita.1G093400	20.95	41.62	24.8767	36.1367	34.5333	27.9	27.3667	36.87	32.51	27.39	35.74	37.3	34.2633	38.58	3.03333	3.05667	13.2967	20.6733	9.72
Seita.1G093500	0.21	0.14	0	0	0.14	0	0.04	0.516667	0.463333	0.08	0.83	0.113333	0.0433333	0.136667	0.203333	0.25	0.05	0.146667	0.17
Seita.1G093600	0	0	0.0933333	0	0	0	0	0	0	0.0166667	0.0366667	0.0833333	0	0.0866667	0.63	0.646667	0.08	0.353333	0.0966667
Seita.1G093700	0.03	0.176667	0.0366667	0.18	0.04	0	0.0233333	0	0.0433333	0	0.02	0.103333	0	0.443333	0	0	0.1	0.416667	0.296667
Seita.1G093800	7.00667	7.64667	3.04667	0.893333	6.26333	3.44	4.31	6.5	5.14	5.74667	13.8067	7.89333	5.33	6.07333	0.176667	0.163333	2.39667	4.08667	4.37
Seita.1G093900	78.99	58.6167	134.85	2.42333	44.5133	67.0167	582.417	84.68	129.09	803.343	50.2	115.503	99.3567	71.1933	0.326667	0.36	10.0067	17.7533	16.98
Seita.1G094000	25.5233	46.8667	26.0033	19.3667	36.92	22.63	20.7333	29.8433	20.87	16.1167	69.59	34.29	43.2633	47.3933	3.09	2.98667	37.6333	69.8133	27.4967
Seita.1G094100	15.65	29.08	5.36667	11.3633	37.5833	25.61	11.8167	36.3633	34.0433	11.7067	35.22	36.8033	22.68	18.6433	3.80667	3.74667	6.55333	8.46667	4.35333
Seita.1G094200	0.256667	4.12667	0.12	1.48	0.0633333	9.63667	0.0233333	0.02	1.20333	0.0766667	0.16	0.5	0.563333	0.58	0.06	0.05	0.02	0.126667	0.02
Seita.1G094300	6.26333	17.6133	1.01333	4.62667	2.83333	3.43333	0.29	1.25	0.636667	0	2.28667	0.253333	0.2	0.873333	0.06	0.07	29.5167	8.31333	7.44333
Seita.1G094400	20.1733	1.81667	0	0	0.28	0.03	0	0	0.103333	0.0366667	1.7	0	0	0	0	0	7.73	2.85333	0.75
Seita.1G094500	5.85	14.99	46.43	2.86667	8.08	9.34333	18.8967	9.25	8.22	24.8033	22.6467	10.1367	22.1	21.93	0.266667	0.273333	112.347	161.45	39.8
Seita.1G094600	0	0.523333	0	0.1	0	0.0533333	0	0.0966667	0.1	0	0.0266667	0	0.333333	6.86667	96.16	96.1667	0.956667	2.06	0.746667
Seita.1G094700	2.67667	1.09667	0.53	0.493333	1.64667	0.8	2.46667	1.68333	1.41	2.23667	3.99667	2.41667	2.97333	5.04333	0.156667	0.186667	2.54667	4.14667	3.87
Seita.1G094800	23.1333	10.9567	4.47	5.03	7.12	3.20333	10.6433	9.65	8.78667	7.35333	16.3067	8.61667	8.1	9.08	0.986667	1.00667	3.48333	6.44667	9.77333
Seita.1G094900	105.773	27.47	15.22	11.15	35.2633	30.2033	29.8567	43.7633	35.3667	39.33	40.2333	45.5633	40.4667	42.75	0.506667	0.593333	31.5067	68.09	89.38
Seita.1G095000	125.487	125.077	103.217	129.643	186.52	296.367	149.303	189.9	195.92	107.93	55.81	75.2033	55.6633	82.9333	5.17667	5.27	38.0733	55.5667	88.1
Seita.1G095100	33.0133	12.6567	0.0733333	1.17	12.91	1.34	0.19	16.31	12.9067	0.626667	59.8567	11.37	4.68333	6.17333	5.64333	5.45333	8.19333	26.8833	13.22
Seita.1G095200	0.673333	1.05333	0.726667	3.37	0.833333	0.906667	0.656667	0.946667	1.42333	0.88	1.23	0.66	0.433333	0.243333	0.1	0.136667	0.313333	0.486667	0.513333
Seita.1G095300	9.83	17.44	2.26667	6.04	5.66	4.36	1.89667	5.40667	4.72667	2.18667	4.49333	2.45667	2.24667	2.5	0.0733333	0.0833333	5.11333	7.44333	3.98
Seita.1G095400	15.3133	62.1733	37.98	22.3	72.45	64.85	25.57	43.6767	42.86	19.5133	66.41	40.2033	35.36	32.74	2.61	2.79	22.0167	47.86	58.38
Seita.1G095500	21.3933	16.1233	38.7633	9.10333	21.89	37.61	23.1167	11.12	13.4033	8.45667	13.5233	5.98667	6.93667	5.49667	12.04	12.0767	3.82667	5.17	3.02333
Seita.1G095600	3.16	18.3767	148.613	165.707	81.41	178.767	184.91	9.78	21.1933	18.62	2.12667	4.59667	2.75333	3.44	7.88	7.69667	1.49	7.60667	19.99
Seita.1G095700	20.09	14.9133	15.53	6.01333	13.07	19.1067	14.05	10.55	12.0133	9.16667	17.59	13.22	28.3467	22.5333	0.383333	0.37	8.36667	7.57667	10.0233
Seita.1G095800	20.0133	15.88	5.28333	4.61333	8.93333	5.09667	14.74	16.5333	15.15	11.8	16.5933	18.1733	26.1967	25.4167	0.11	0.0966667	4.17667	5.36	11.34
Seita.1G095900	0.213333	0.23	0.03	0	0.346667	0.11	0	0.296667	0.0733333	0.02	0.45	0.573333	1.11	1.17	0	0	0.0266667	0.0366667	0.0666667
Seita.1G096000	20.1967	43.1467	14.35	21.96	36.7233	21.5367	34.59	47.2567	40.8033	28.58	108.9	45.7033	43.1933	45.7833	5.14	5.22333	20.76	11.0133	32.5133
Seita.1G096100	9.61	10.9633	6.86667	20.85	15.67	14.61	9.34667	12.98	11.9533	7.12667	9.90333	14.7	14.6467	11.5667	10.2267	9.81333	2.56	3.56333	7.44333
Seita.1G096200	188.863	154.993	49.4467	78.46	143.053	98.2067	87.8167	136.177	150.74	68.4433	181.543	149.223	123.01	123.597	6.82333	7.4	34.32	71.6567	67.33
Seita.1G096300	0.0166667	0.0533333	0	0.276667	0.276667	0.0566667	0.0233333	0.236667	0.24	0.01	0.31	0.63	1.31667	8.99333	384.337	383.067	0.00666667	0.06	0.0333333
Seita.1G096400	67.1167	61.3467	35.5333	118.36	113.097	97.17	56.99	123.56	112.777	54.9767	116.677	121.637	85.26	75.5167	25.71	26.1667	33.9567	89.9167	20.5967
Seita.1G096500	7.42333	17.2133	52.3	138.253	64.9233	81.5667	99.5433	16.9667	26.2967	79.5233	17.51	20.73	21.3133	20.8933	3.32	3.4	20.6867	37.1067	18.6133
Seita.1G096600	9.49333	4.89667	1.67333	2.67667	5.00667	3.06	3.90333	5.73667	5.14667	3.24667	9.39	6.41333	3.65	4.59333	1.53	1.55667	2.77	6.84	5.46667
Seita.1G096700	0.19	0.19	0.11	0.15	0.146667	0.05	0	0.133333	0.133333	0.113333	0.16	0.173333	0.376667	0.206667	0.08	0.0833333	0.176667	0.146667	0.793333
Seita.1G096800	443.623	371.003	118.7	34.3267	448.403	301.377	45.3667	214.647	60.85	85.5033	206.35	232.793	841.27	828.177	6.99	5.9	316.253	140.787	653.523
Seita.1G096900	35.3033	33.4233	16.03	3.05	41.0867	32.64	6.29	19.21	6.42667	8.52667	17.5567	22.06	87.6	75.12	1.13333	1.05	57.47	19.19	134.197
Seita.1G097000	0	0	0	0	0	0	0	0	0	0	0	0	0	0	0.08	0.17	0	0	0
Seita.1G097100	11.47	26.0633	9.29333	6.07	11.6233	8.88667	7.38	15.0133	10.0967	4.81333	53.5333	16.2867	28.0267	34.1967	0.0533333	0.04	7.18333	6.09333	6.77
Seita.1G097200	24.08	21.4467	7.45	7.92	15.25	10.7067	10.7933	16.69	14.4967	12.48	31.8067	27.1933	24.3533	24.4667	1.29667	1.29	6.32667	16.1933	11.25
Seita.1G097300	5.63667	3.61	0.706667	3.32333	7.48333	5.77333	4.83	11.35	8.6	5.67333	12.4767	12.23	5.61333	5.27333	0.0566667	0.0466667	0.926667	2.02667	1.49
Seita.1G097400	9.93667	3.91	15.0333	2.52333	13.4	8.39	8.25667	14.4867	12.9767	8.83333	26.7767	17.6933	11.15	9.41	15.2133	15.36	3.90667	4.13333	13.5867
Seita.1G097500	3.62667	3.34	0.686667	0.893333	3.30667	1.2	2.38667	3.51333	3.25667	1.64333	6.26	3.72	2.58667	2.34667	0	0	0.746667	1.15667	1.74
Seita.1G097600	1.44	2.10333	0	0.0366667	1.51	0.26	0	0.526667	0.276667	0	1.07	6.11	13.4733	8.25	0	0	0.04	0	0.02
Seita.1G097700	0.493333	2.09333	1.35	1.7	3.22333	1.50667	0.75	3.09	2.87667	1.78333	9.35	2.8	2.63333	4.70667	0.826667	0.793333	2.99667	2.81667	1.54667
Seita.1G097800	7.14	14.3367	98.1633	6.56667	11.36	14.34	2.31333	3.40333	5.52667	0.62	3.14667	5.04	20.48	41.1867	0.18	0.156667	3.90667	7.38667	0.996667
Seita.1G097900	21.4467	17.7067	8.50667	6.82	19	17.2667	15.4567	15.83	13.98	19.4867	32.0767	17.4433	16.5967	15.5933	0.146667	0.113333	6.15667	10.1233	11.1133
Seita.1G098000	416.82	247.907	82.1967	80.88	266.66	156.547	88.84	322.28	313.88	133.853	267.4	284.713	234.05	220.507	12.5967	12.1	62.09	171.457	93.3233
Seita.1G098100	0.27	3.31	0.0133333	0.456667	0.39	0.0833333	0.08	0.916667	1.08	0.08	1.38	0.43	0.113333	0.323333	0	0	0.146667	0.246667	0.166667
Seita.1G098200	0.21	1.52667	0	0.723333	0	0	0	0.01	0	0	0.0333333	0	0.0333333	0	0	0	0.186667	0.266667	0.0466667
Seita.1G098300	0.0433333	2.53333	0.02	0.256667	0	0.01	0	0.0433333	0.283333	0	0	0.15	0.17	0.03	0	0	0.0266667	0.03	0
Seita.1G098400	0.886667	1.6	0	0.07	0	0	0	0.02	0	0	0	0	0	0	0	0	0.0266667	0.0133333	0.0266667
Seita.1G098500	2.50333	1.17667	0	0.746667	0.416667	4.20667	0	0.283333	1.27	0.0733333	0.0133333	0.216667	0.0833333	0.436667	0	0	1.01	0.8	0.213333
Seita.1G098600	0	0	0	0	0	0	0	0	0	0	0	0	0.0533333	34.82	0	0	1.08667	2.06	0.986667
Seita.1G098700	0.793333	0	0	0	0.17	0	0	0	0	0	0	0	0.113333	59.5433	0	0	0.563333	9.22333	0.686667
Seita.1G098800	0.22	6.22667	12.7133	2.24333	3.84667	7.64667	20.3333	1.66333	2.8	12.0767	1.67	2.02	10.4867	16.9667	0	0	0.48	3.1	0.246667
Seita.1G098900	3.88	15.4533	0.796667	0.486667	83.8467	79.3267	0.243333	53.2867	38.3	1.24667	29.67	25.1733	28.1467	17.6333	0	0	2.52333	5.61	1.12667
Seita.1G099000	23.4633	15.6533	9.24667	12.24	21.1233	24.6067	12.12	17.5533	17.03	8.93333	36.9533	23.9633	25.3467	30.1333	12.2533	12.2233	35.84	99.0267	37.4333
Seita.1G099100	0.283333	1.40333	0	0.176667	7.04	11.3967	0	5.70333	13.88	0.06	2.76333	6.89333	3.22333	5.01667	0.0133333	0.0133333	59.67	83.2167	32.01
Seita.1G099200	214.633	70.56	97.27	41.3867	136.003	136.83	59.54	151.823	141.277	39.2833	51.2833	59.7167	20.73	36.45	21.58	21.4133	39.85	67.23	49.9867
Seita.1G099300	198.53	94.2467	16.27	29.25	70.7033	22.2867	68.44	124.347	96.0233	36.6267	329.703	124.34	95.09	88.08	0.82	0.716667	38.4867	98.6267	135.297
Seita.1G099400	25.8267	31.53	129.277	0.383333	16.6633	15.03	43.2633	20.7967	18.6567	79.0267	42.48	29.3933	67.4467	45.5767	0.14	0.123333	8.29333	4.27333	6.54333
Seita.1G099500	20.7467	4.75667	52.5967	0.346667	6.84667	10.8967	42.1933	2.66667	2.18	3.98333	2.03	2.12333	11.35	10.66	0.12	0.17	3.30333	0.98	1.17333
Seita.1G099600	5.43333	12.55	5.46333	15.9533	2.85667	4.59	14.8867	3.62667	5.16667	13.2233	4.93	6.53	6.32	9.82667	3.39333	3.57	1.76667	1.49	4.05667
Seita.1G099700	1.77667	6.16	3.58333	5.49333	0.676667	2.01333	7.71333	2.09	2.25	3.79333	0.88	3.09	2.56	5.35333	0.876667	1.00667	1.42667	0.74	5.77667
Seita.1G099800	9.58333	13.59	3.05667	4.17667	13.23	7.68	9.07	10.8833	8.95667	7.69667	21.0533	14.7133	12.8867	12.64	0.0566667	0.07	2.36	3.69333	3.77333
Seita.1G099900	2.48667	1.17333	0.0733333	2.09333	4.00333	1.77333	3.25667	5.84333	4.08333	3.48667	6.41	5.73333	3.13	2.64333	0	0	0.783333	1.14333	0.923333
Seita.1G100000	4.84	21.0933	42.3167	5.21333	7.86	3.24	11.9767	11.7767	8.73	43.0367	41.29	16.19	40.6767	44.4833	0	0	8.18	3.1	2.26
Seita.1G100100	2.19667	15.6867	32.94	4.06333	5.62667	2.59333	11.58	7.96333	6.80667	29.6533	31.7033	11.3967	31.94	28.99	0	0	7.06667	2.23667	1.89
Seita.1G100200	2.91	1.13	0.0433333	0.703333	1.31667	0.553333	0.246667	2.54333	1.36	0.4	6.40333	1.42667	0.976667	1.57	0	0	0.66	1.19333	3.77333
Seita.1G100300	0	0	0	0	0	0	0	0	0	0	0	0.376667	0.273333	0.17	0	0	0	0	0
Seita.1G100400	32.1133	26.37	14.45	16.7833	23.57	22.6133	23.0733	26.1733	24.3	29.2133	56.82	48.3533	45.99	35.7233	0.18	0.11	5.99	11.78	6.97333
Seita.1G100500	0	0	0	0	0	0	0	0	0	0	0	0	0	0	0	0	0	0	0
Seita.1G100600	19.3333	12.65	4.97333	4.61667	14.8533	16.2767	6.85333	15.4	14.7067	9.23667	17.1133	19.5633	14.1667	15.2467	0.326667	0.246667	3.18667	13.1	6.77
Seita.1G100700	14.3067	5.97667	5.29333	7.21667	12.58	7.49333	11.4333	12.34	8.86	10.9033	16.3067	11.82	9.04333	9.44667	7.22	7.16	5.7	18.7467	11.29
Seita.1G100800	8.21667	8.60333	4.2	0.676667	3.60333	1.50667	4.20333	4.38	2.40667	6.33333	14.1933	7.10333	8.22333	10.2333	0	0	2.94	4.62667	5.61333
Seita.1G100900	6.58	5.55	1.3	1.12	8.24667	5.37333	3.67667	6.35333	4.74667	2.32667	14.7133	5.69	4.58667	5.11667	0.04	0.0433333	1.51333	4.25667	2.6
Seita.1G101000	16.92	39.5633	47.01	6.47333	6.97	3.48	7.27333	7.23667	6.61667	37.0633	33.9033	15.06	43.4667	39.3	3.20667	2.93333	4.67333	7.41	1.74
Seita.1G101100	62.1567	51.1667	27.03	21.4333	51.1333	34.8333	28.0833	51.2067	49.59	26.9567	75.29	66.0767	57.14	56.3933	4	3.74333	18.46	49.9233	42.4367
Seita.1G101200	19.7	61.5033	79.3133	1.42333	7.62667	11.4033	30.3967	33.3767	31.5333	438.947	0.0533333	33.8067	157.507	96.4667	0.0466667	0.1	1.86667	0.45	0.773333
Seita.1G101300	43.62	49.1967	34.76	18.08	25.4233	19.3333	29.22	19.6433	23.2433	46.45	39.14	27.68	22.2367	25.0233	1.32333	1.36	18.5967	36.9433	23.9733
Seita.1G101400	0.05	0.0533333	0.0466667	0.0333333	0	0	0	0	0	0	0	0	0.84	7.62667	277.85	277.987	0	0	0
Seita.1G101500	42.35	36.5767	10.9467	17.5367	20.06	11.9667	58.6667	29.04	29.6667	37.83	37.84	26.2	29.5767	27.2067	0.0766667	0.06	8.00333	13.28	15.4733
Seita.1G101600	11.41	5.88	1.78667	2.58333	6.32	2.97667	5.07	8.98	7.64	5.52333	8.11667	7.27	4.57	5.22333	0.04	0.0333333	1.73	1.90667	4.05
Seita.1G101700	14.2433	19.2067	10.61	17.0633	9.18667	6.67	14.4433	8.28667	7.80667	17.1867	18.51	13.14	13.0133	11.95	0.57	0.553333	6.72333	9.53	6.96333
Seita.1G101800	28.32	33.59	13.2667	25.5867	29.32	29.5533	18.82	30.0733	27.2567	17.2633	40.38	32.7133	32.5267	30.5067	0.613333	0.61	8.93667	10.5233	14.5933
Seita.1G101900	3.47333	4.33	0.216667	1.73333	42.7133	60.5	0.79	17.0933	30.09	1.62	3.02333	23.4867	3.17	0.553333	0.0333333	0.0333333	0.01	0.196667	0.65
Seita.1G102000	2.22	0.873333	2.64	4.6	1.90333	1.71667	20.7467	2.07667	2.23333	20.8867	2.59667	1.96333	1.23	1.47	0.0533333	0.08	0.613333	1.24333	1.51333
Seita.1G102100	13.0933	28.89	53.0533	98.8833	37.85	38.8167	216.04	25.6333	32.0033	201.667	24.61	31.0033	29.8667	35.9067	0.46	0.426667	12.6233	18.3967	10.1967
Seita.1G102200	0.0566667	0	0	0.203333	0.07	0	0.366667	0	0	0.0933333	0.0166667	0	0.62	2.56	104.063	104.51	0	0	0
Seita.1G102300	0	0	0	0	0	0	0	0	0	0	0	0	0	0	0	0	0	0	0
Seita.1G102400	21.2367	23.4767	10.9867	8.04333	14.4567	10.3767	10.0833	15.1433	12.67	10.73	32.52	18.6133	18.62	19.2367	0.693333	0.643333	8.72667	19.82	12
Seita.1G102500	46.6067	108.963	171.49	6.08333	45.4167	35.1433	27.0333	60.2633	61.4933	113.713	70.7333	72.86	86.0767	86.6867	0.0466667	0.0233333	20.1333	23.0167	17.8967
Seita.1G102600	0.0433333	0.773333	0.47	0.08	0.396667	1.11333	0.266667	0.81	0.34	0.34	1.40333	0.503333	0.38	0.393333	0.0533333	0.0266667	0.446667	1.05333	1.08333
Seita.1G102700	0.35	0.17	0.126667	0.0133333	0.476667	0.19	0.153333	1.49667	0.846667	0.473333	7.44667	3.86667	7.36667	8.76	0.05	0.04	0.433333	1.17667	0.91
Seita.1G102800	0.0733333	0.0566667	0	0	1.07333	0.243333	0.05	2.34	1.79333	0.183333	2.44667	0.223333	1.33333	1.3	0.05	0.05	0.126667	0.423333	0
Seita.1G102900	21.4267	29.1733	27.4767	18.84	29.35	21.87	33.3633	34.8	27.62	34.8633	78.96	43.7367	62.49	50.4167	1.14667	1.15333	21.59	16.2967	29.4833
Seita.1G103000	0	0.0933333	0	0	0.0366667	0	0	0.0466667	0.0433333	0	0.0366667	0.02	0.296667	0.533333	1.33	1.31667	0.12	0.123333	0.126667
Seita.1G103100	6.55	10.0567	4.15667	6.73333	8.10333	7.03	4.82	6.54667	6.01	4.28	10.3467	9.82	9.02	9.15	0.05	0.0433333	3.68	4.49333	2.96
Seita.1G103200	115.043	75.0833	514.977	52.9867	130.107	175.02	121.063	113.69	157.573	351.553	132.407	114.537	206.137	197.107	4.9	4.91	32.8933	45.7933	42.8033
Seita.1G103300	11.0833	11.3533	25.2533	2.03667	5.66667	7.8	38.5	10.2733	13.5267	45.5367	7.49	9.74667	9.13333	7.92333	0.22	0.2	1.74	3.05667	2.16333
Seita.1G103400	0	0	0	0	0	0	0	0	0	0	0	0	0.1	0.123333	0	0	0	0	0
Seita.1G103500	79.2833	82.0633	96.4367	54.7767	70.2467	64.7733	92.1833	60.4967	60.01	107.893	83.2833	60.05	65.5167	85.6267	0.746667	0.753333	106.273	179.283	102.083
Seita.1G103600	11.94	27.83	0.01	9.11	0.5	0.453333	0	0.293333	0.31	0.0666667	1.12667	0.373333	0.573333	1.79333	0	0	2.87333	6.66	3.80667
Seita.1G103700	45.1667	38.4533	13.3933	74.72	7.50333	9.35667	0.47	8.14	10.37	0.166667	40.12	18.6567	57.72	63.0067	29.2033	29.7367	56.7733	75.1133	40.8267
Seita.1G103800	13.8667	49.2967	11.8633	16.1667	13.49	126.923	0.27	10.69	37.7667	6.88667	0.923333	25.6633	37.1933	32.18	0.0666667	0.0866667	3.36333	3.50333	4.87333
Seita.1G103900	0.0933333	0.0966667	0	0.28	0	0.316667	0	0.0133333	0.366667	0.0666667	0.15	1.50667	1.93	5.06	0	0	0.236667	1.08	0.23
Seita.1G104000	1.07333	0.816667	0.136667	0.0866667	1.38	0.796667	0	1.31333	1.24667	0	2.09667	0.9	0.42	1.16667	0	0	0.38	0.946667	0.943333
Seita.1G104100	0	0	0	0	0	0	0	0	0	0	0.0933333	0.143333	0	0	0.0266667	0.0566667	0.0166667	0	0
Seita.1G104200	0	0	0	0	0	0	0	0	0	0	0	0	0	0.05	0	0	0	0	0
Seita.1G104300	0	0	0	0	0	0	0	0	0	0	0	0	0	0	0	0	0	0	0
Seita.1G104400	0	0.0233333	0	0	0.0333333	0.02	0	0	0	0	0	0.0333333	0.02	0.0966667	0	0	0	0	0
Seita.1G104500	0	0	0	0	0	0	0	0	0	0	0	0	0	0	0	0	0	0	0
Seita.1G104600	0	40.8267	0	0	0	0.196667	0	0	0	0	0	0	0	0	0	0	0	0.0833333	0
Seita.1G104700	0.07	100.76	0	0	0	0	0	0	0	0	0	0	0	0	0	0	0	0	0
Seita.1G104800	0	68.1067	0	0	0	0	0	0	0	0	0	0	0	0	0	0	0	0	0
Seita.1G104900	0	22.6433	0	0	0	0	0	0	0	0	0	0	0	0	0	0	0	0	0
Seita.1G105000	0	0	1.51	0	0	0	0.243333	0	0	0.34	0.126667	0	0	0	0	0	0	0	0
Seita.1G105100	3.65	6.18667	1.44	1.61	7.42	4.51667	1.47	5.64667	4.54	1.18667	19.48	7.55	3.69	1.88667	0.883333	0.883333	1.79	1.42333	4.66667
Seita.1G105200	6.38333	10.3367	3.03333	2.24333	2.32333	4.44667	3.23667	1.88667	2.3	2.17667	17.1467	5.07667	5.54667	8.06333	0	0	1.3	1.65667	5.96333
Seita.1G105300	0.253333	34.6533	0	0	0	0	0	0	0	0	0	0.403333	0	0	0	0	0	0	0
Seita.1G105400	0	122.76	0	0	0	0	0	0	0	0	0	0	0	0	0	0	0	0	0
Seita.1G105500	0	868.323	0.236667	0.696667	0	0	0	0	0	0.54	0	0	0	0	0	0	0	0	0
Seita.1G105600	0	120.187	0	0.293333	0	0	0	0	0	0	0	0	0	0	0	0	0	0.146667	0
Seita.1G105700	0	19.4367	0	0	0	0	0	0	0	0	0	0	0	0	0	0	0	0	0
Seita.1G105800	0	50.5	0	0	0	0	0	0	0	0	0	0	0	0	0	0	0	0	0
Seita.1G105900	10.7733	3.38667	0	0.0933333	0.0633333	0	0	0.18	0.7	0	1.72667	4.38	0.56	0.106667	0	0	0.123333	1.45333	0.0233333
Seita.1G106000	0	0	0	0	0	0	0	0	0	0	0	0	0	0	0	0	0	0	0
Seita.1G106100	108.637	124.74	142.277	14.45	37.47	25.93	48.7433	48.13	51.0967	68.6133	73.7667	52.9833	74.3233	81.68	1.10333	0.993333	13.58	28.4567	34.3033
Seita.1G106200	0	3.28667	3.58333	0	0.12	0.02	0	0.373333	1.18667	3.14667	0.0333333	4.48333	1.88	0.03	0	0	0	0	0.0566667
Seita.1G106300	2.16333	6.71333	2.99	2.69333	4.06	4.18	3.11	3.33	2.76	2.03333	7.59333	4.17	5.97667	5.53667	0.233333	0.226667	2.22	2.75333	2.48333
Seita.1G106400	0.116667	5.1	0.0466667	0.423333	0	0.09	0	0.0566667	0.7	0	0.176667	0.0266667	0.15	0.1	1.66	1.69667	0	0	0.0333333
Seita.1G106500	12.82	47.8033	0	6.32	0	0.04	0	0	0.33	0	0	0	0.02	0.0366667	7.83	7.42333	0	0	0
Seita.1G106600	18.9567	23.78	12.6167	8.18333	32.9133	31.0333	20	27.2867	27.8467	19.1667	41.93	42.3967	29.4533	34.3067	1.42	1.42	11.8067	21.42	10.46
Seita.1G106700	47.8333	44.3333	21.82	23.4533	42.9367	44.9867	35.62	37.29	34.2433	29.32	58.7033	59.23	54.3767	59.3033	3.35	3.38	12.8367	33.56	23.3067
Seita.1G106800	24.6133	44.5033	46.6233	8.95	32.6833	17.71	7.18667	22.85	17.47	16.29	77.9767	37.2567	48.1633	43.4933	1.67333	1.65667	15.7233	25.1433	11.3
Seita.1G106900	5.18333	5.33	2.29667	0.79	2.66333	1.88	14.48	4.25333	3.60333	13.6733	10.5333	5.54333	4.60333	5.39333	0.0566667	0.0266667	2.96667	4.61333	3.11
Seita.1G107000	74.6433	28.0733	34.7267	13.6	86.8267	54.2333	65.02	75.0867	62.0633	40.5033	154.58	78.6667	67.3733	64.5167	1.73333	1.79667	46.55	53.33	36.38
Seita.1G107100	36.8767	18.25	1.36667	22.94	3.04333	1.35333	2.47	2.25	2.50667	2.43667	9.61	4.33333	6.58	7.75667	4.90667	4.72333	5.99667	7.55	4.71333
Seita.1G107200	26.8033	97.14	66.77	71.1933	30.7133	77.2567	128.223	41.1667	50.28	152.647	14.2667	44.2633	140.33	159.107	21.2867	21.16	6.39667	22.04	24.4067
Seita.1G107300	0	0	0	0.186667	0	0	0	0	0	0	0	0	0	0	0	0	0	0	0
Seita.1G107400	1	63.04	220.21	0.576667	25.5267	22.2	75.5667	63.49	72.1267	302.9	51.34	49.2233	90.9567	82.7433	0.0933333	0.12	4.64333	5.70333	1.37
Seita.1G107500	6.71	6.73667	3.02333	1.20333	6.48667	3.48667	2.54333	12.2533	8.72	3.28333	15.65	9.42333	8.87333	8.61333	0	0	5.68667	11.48	3.91667
Seita.1G107600	65.1967	51.9667	32.2367	24.9167	45.9867	44.2767	25.31	46.5967	46.84	23.8	36.9667	45.5933	81.5133	104.977	1.37	1.40667	27.8867	39.9533	27.86
Seita.1G107700	5.9	14.04	19.1	1.85	8.25667	6.01667	22.92	13.3533	11.9533	38.21	17.65	14.1133	20.5333	23.6767	0.906667	0.913333	4.17667	4.66333	2.63333
Seita.1G107800	0.05	0.17	0.05	0.296667	0	0.6	0.213333	0.586667	0	0.373333	0.403333	0.0666667	0.533333	0.316667	0	0	0	0	0.126667
Seita.1G107900	17.8667	28.87	11.75	16.2267	22.4267	15.49	13.1933	24.5633	18.2233	12.0433	52.59	28.1767	30.31	30.5567	0.903333	0.966667	8.40667	8.80667	9.74
Seita.1G108000	10.69	35.4533	71.3667	6.09667	13.91	10.6667	52.4033	21.7867	22.1167	70.18	29.6433	27.7533	36.4133	39.4533	0.206667	0.213333	5.51	7.29	4.85667
Seita.1G108100	0.52	0.626667	0.11	0.0166667	0.26	0.15	0.246667	0.596667	0.333333	0.596667	1.38	2.00333	2.1	4.08	1.97667	1.98	1.73667	14.02	2.70333
Seita.1G108200	120.073	98.3067	32.89	38.93	56.59	37.5667	76.4833	65.0933	59.6433	56.8367	112.71	91.1267	103.88	106.32	0.783333	0.92	28.34	70.7	57.6067
Seita.1G108300	3.44667	2.24667	0.613333	0.536667	2.41667	1.49333	2.75333	2.50333	2.27667	2.98667	3.26	4.02667	2.14667	2.98667	0.0133333	0.0133333	0.533333	1.70333	1.44333
Seita.1G108400	0.02	0.136667	0.0433333	0	0.483333	0.06	0.0566667	0.0566667	0	0.0733333	0.926667	0	0.0633333	0.146667	0.116667	0.12	0.186667	0.486667	0.206667
Seita.1G108500	0	0	0.89	0	3.63333	2.13667	23.4767	2.33667	5.16	37.87	0.03	13.9	1.08333	0.226667	0.0266667	0.0133333	0.0233333	0.0233333	0
Seita.1G108600	0.01	1.27667	0.17	0	0.226667	0	0.0233333	9.29667	4.02	6.99	3.46667	13.22	5.81	0.173333	0	0	0	0	0
Seita.1G108700	1.07	0.256667	0	0	0.496667	1.19667	0.0266667	0.576667	0.936667	0.306667	10.7167	3.25	0.963333	0.256667	0	0	0.0466667	0.0566667	0.0166667
Seita.1G108800	0.0666667	0.0366667	0	0	0.243333	0.08	0	0.0566667	0.116667	0	2.38667	0.473333	0.656667	0.0533333	0	0	0.0933333	0	0
Seita.1G108900	27.6967	42.06	22.4333	18.8767	43.6667	33.1933	42.7467	24.78	24.38	26.76	62.0267	29.3033	20.9133	19.8	0.366667	0.34	9.91333	21.4333	16.0067
Seita.1G109000	4.53	6.12	9.72333	4.24	7.12	9.83	18.5567	2.38333	2.45333	28.6967	9.12	19.3333	14.7767	12.8233	3.64	3.68667	23.1867	45.8733	9.13667
Seita.1G109100	9.39667	6.72667	16.9567	5.89667	11.7367	10.0833	8.76667	9.53	7.84	13.7233	13.61	10.9567	6.37333	5.16333	0.986667	0.94	10.9533	15.3733	9.96667
Seita.1G109200	4.05667	7.99	1.04	2.44	5.61667	2.25667	1.49	4.49333	4.85667	0.803333	10.65	6.26333	8.09333	8.29	1.12667	1.22667	2.19	1.95333	2.64333
Seita.1G109300	895.617	3148	2811.64	648.07	2092.78	3953.48	3378.4	2315.93	2213.81	4249.08	398.193	2177.9	2464.93	1969.76	100.277	99.9067	177.67	231.387	698.373
Seita.1G109400	13.2067	13.2133	6.05667	3.74	5.77333	3.87333	7.83333	6.27	5.34667	7.96333	18.5767	7.83333	7.38	10.1267	0.293333	0.25	3.65667	6.80667	5.67333
Seita.1G109500	215.107	292.02	145.083	128.48	217.207	240.303	144.083	167.477	223.343	179.127	181.657	378.233	317.867	236.697	23.1467	23.4367	63.5833	120.88	197.353
Seita.1G109600	40.71	23.2267	29.9533	10.3033	21.42	20.6267	66.13	23.2367	24.4933	62.7967	27.0633	25.9633	22.96	21.0767	0.58	0.713333	13.6267	31.3533	14.1833
Seita.1G109700	59.8367	11.24	6.42	3.74333	8.68667	5.67	15.64	14.2967	12.0767	17.4733	20.7733	14.09	19.3033	19.6667	0.106667	0.11	4.12	8.07333	9.58
Seita.1G109800	83.91	112.877	36.6867	26.6233	86.6367	75.7133	17.3533	80.8367	69.5133	32.4167	135.947	116.277	121.303	111.573	101.497	101.22	35.58	55.8867	25.7633
Seita.1G109900	8.85667	93.5033	62.2133	10.01	65.8767	103.443	45.1133	37.8433	12.3033	48.2433	0.973333	17.0333	5.9	8.93	0.256667	0.23	2.76	3.43667	2.4
Seita.1G110000	0.06	0	0	0	0	0	0	0	0	0	0.02	0	0	4.7	0	0	33.8333	48.3467	39.9
Seita.1G110100	0.453333	0	0	0.07	0	0.01	0	0	0.0266667	0.0133333	0	5.49	9.22	1.76	0.15	0.17	0.803333	0.356667	1.91333
Seita.1G110200	25.8633	16.3067	4.52333	6.05333	8.37667	3.84333	8.43667	9.13667	6.13	5.83	22.0067	9.37	8.25	11.1867	0.533333	0.45	6.09	12.3133	10.4767
Seita.1G110300	2.57333	1.24	0	1.97333	2.55667	1.02667	1.82	1.80333	1.60333	1.81667	3.50333	1.2	0.693333	0.986667	0.0333333	0.0166667	0.393333	1.04	1.01667
Seita.1G110400	0.483333	0.923333	0	0.0633333	1.86333	0.786667	0	1.37667	2.07	0	1.03333	1.87667	0.753333	0.0533333	0	0	0.0733333	0.0166667	0.0733333
Seita.1G110500	0.526667	4.76333	1.37667	4.63333	0.293333	0.133333	1.06667	0.116667	0.473333	0.6	0.103333	0.183333	0.42	0.403333	0.00666667	0.0166667	7.42333	14.7233	1.28
Seita.1G110600	2.86333	4.64333	2.58333	0.0633333	1.98667	0.94	11.3067	2.51	2.42333	13.7467	5.88333	4.73333	2.99667	3.78667	0	0	0.773333	2.01333	0.8
Seita.1G110700	1.99667	6.28	3.30667	0.0766667	1.9	1.27667	8.8	2.46667	2.17667	10.8933	6.24333	11.3267	17.8	10.0767	0.0333333	0.0166667	0.95	1.77333	0.893333
Seita.1G110800	32.8167	39.2267	15.4967	8.28333	26.5767	20.49	15.7333	24.16	18.9067	21.6167	37.5233	27.1467	29.2767	24.15	6.35667	6.24333	6.44	10.1733	5.66333
Seita.1G110900	10.6733	9	2.56667	3.89667	14.03	10.8033	6.18333	12.6467	12.1267	3.14667	15.0433	10.5667	7.93333	9.22	0.56	0.553333	5.14	5.20667	28.0567
Seita.1G111000	0.856667	1.72667	0.26	2.06333	1.39333	2.74333	1.30333	0.703333	0.723333	0.51	0.953333	0.52	0.793333	2.24	1.68	1.56	1.87333	3.23333	3.43667
Seita.1G111100	0.316667	6.18333	1.88667	9.44667	1.71333	11.2633	1.97667	0.243333	1.3	1.13333	0.503333	0.88	0.366667	0.53	0.186667	0.18	0.213333	0.716667	1.30333
Seita.1G111200	1.98667	11.1533	4.06	46.81	4.06	14.1833	5.64333	1.23333	3.55	2.16333	0.08	3.49667	2.76667	2.51667	1.17667	1.14333	0.266667	1.12333	1.8
Seita.1G111300	3.66667	0.646667	0.0766667	0.476667	1.22	1.61667	0.15	0.826667	1.21333	0.23	1.80333	0.716667	0.863333	1.28	0.126667	0.13	0.773333	0.946667	1.84333
Seita.1G111400	15.3533	13.6167	5.28333	2.64667	14.9133	10.1733	5.54667	14.4667	11.6833	5.64333	20.62	18.8867	14.6133	16.6267	0.506667	0.506667	9.62667	20.5233	8.24667
Seita.1G111500	23.9567	24.5833	70.3667	10.2067	16.45	49.7633	26.4067	5.55333	6.17	41.4333	6.03333	23.3267	31.3167	36.72	28.32	28.1633	18.89	38.7733	34.8167
Seita.1G111600	27.9667	23.5967	7.81	10.14	29.52	31.2433	8.56333	27.4967	29.96	13.8033	41.46	40.8367	34.1867	32.23	1.86	2.04667	7.05333	13.8533	5.48667
Seita.1G111700	0.0933333	0.963333	0.0933333	0.173333	0.776667	0.246667	0	0.58	0.98	1.28333	4.63667	0.876667	0.803333	0.156667	0.126667	0.133333	0.2	0.356667	0.15
Seita.1G111800	11.5367	0.0966667	0.143333	0.03	0.116667	0	0.0233333	0	0	0	0	0.2	0.483333	0.5	0.303333	0.333333	0.0133333	0.266667	1.22
Seita.1G111900	0.0633333	0	0	0	0.15	0.0433333	0	0.13	0.21	0	0.256667	0	0.0366667	0.553333	0	0	0.19	1.84667	0.863333
Seita.1G112000	10.9533	4.29667	1.12333	0.473333	8.60667	2.79333	1.21	9.91333	8.86	2.34333	24.7933	13.3533	11.6333	12.96	0.536667	0.536667	7.6	16.0833	5.81
Seita.1G112100	18.4233	22.99	51.5133	40.7133	33.53	72.1667	146.347	13.4	19.8933	56.2067	20.3	20.8733	18.3067	22.6267	38.9167	38.88	4.30667	11.0033	10.9333
Seita.1G112200	0	0.14	0	0	0	0	0	0.04	0	0.0133333	0.203333	0.07	0.263333	0.0333333	0.236667	0.26	0.113333	0.34	0.08
Seita.1G112300	8.43333	12.21	4.90667	3.04333	12.12	7.97333	5.39667	12.5033	10.9133	5.28667	16.38	12.6667	8.26333	9.63	0.29	0.33	5.76667	8.90667	5.47333
Seita.1G112400	7.38	8.91333	4.19667	4.08667	9.31333	7.19333	7.38333	6.69667	5.10667	4.78333	12.5633	6.53	4.55	4.62333	0.32	0.273333	1.86667	5.38	3.33333
Seita.1G112500	33.8767	19.54	36.3467	12.84	56.83	40.02	48.2233	47.17	42.5933	33.9667	91.1433	52.3	43.0633	38.33	2.49333	2.39333	24.3733	26.64	35.51
Seita.1G112600	2.81667	3.07667	1.11333	3.20333	4.52333	2.26	2.67667	4.04333	3.08667	1.95	5.55	3.39333	2.48	2.53333	0.0266667	0.0133333	0.903333	1.37	1.46667
Seita.1G112700	1.36333	1.08667	0.336667	1.67	2.10333	1.78	1.66667	1.53667	1.47333	1.47333	3.95333	1.76333	1.63667	0.963333	0.05	0.05	0.493333	1.17333	1.55333
Seita.1G112800	20.6833	9.78	0.0466667	0.78	12.5167	6.06667	0	12.9233	20.9667	0.333333	7.66	15.34	9.19333	10.72	11.2633	11.53	0.35	1.02	0.1
Seita.1G112900	1.77667	4	15.1033	0.363333	1.40667	2.68333	13.0567	1.83	2.92333	36.3333	2.24	3.55667	4.69	3.10667	0.0366667	0.0166667	0.67	1.93667	0.37
Seita.1G113000	7.35333	13.3	6.28333	5.77667	13.09	7.26333	2.32	10.5233	8.73	5.84333	41.8567	14.4433	10.53	7.6	0.11	0.12	1.05333	1.14333	0.883333
Seita.1G113100	114.963	82.6467	35.01	47.82	77.44	61.98	79.5933	60.6933	65.2733	39.8033	53.45	77.09	67.2367	81.7467	9.25667	9.33333	38.07	114.417	43.47
Seita.1G113200	42.1467	37.49	13.4233	7.57333	15.15	13.4	12.0733	16.2333	16.9967	10.6633	21.2333	26.9633	80.32	99.5267	0.35	0.336667	7.67333	16.41	11.86
Seita.1G113300	1.82	8.31333	17.2767	0.18	1.09333	0.656667	4.13	2.86	1.32333	9.75333	18.69	7.28	11.6333	8.33667	0.0233333	0.0466667	2.15	1.43667	2.84
Seita.1G113400	5.98	2.83	0.223333	2.89	1.39	0.976667	1.01333	2.34333	2.34	1.48333	4.3	2.68667	2.44667	4.76	0.293333	0.393333	5.28	15.6533	8.15667
Seita.1G113500	0	0	0	0	0	0	0	0	0	0	0	0	0	0	0	0	0	0	0
Seita.1G113600	0	0	0	0	0.0166667	0	0	0	0	0	0.00666667	0	0	0	0.01	0.01	0	0	0
Seita.1G113700	0	0	0	0	0	0	0	0	0	0	0	0	0	0	0	0	0	0	0
Seita.1G113800	0.28	0.553333	0	0	0	0	0	0.06	0	0	0.326667	1.18333	0	0.603333	0.16	0.223333	0.683333	2.56333	0.633333
Seita.1G113900	0.0266667	3.24	7.28667	0.0833333	1.66667	1.1	7.2	1.56667	1.39667	12.7667	2.35	2.85	5.86333	4.94	0	0	0.403333	0.31	0.0433333
Seita.1G114000	0.273333	0	0	0	0	0	0	0	0	0	0	0	0	0.25	0.0533333	0.0266667	1.33333	3.06667	0.69
Seita.1G114100	0	0	0	0	0	0.256667	0.153333	0	0.06	0.79	0	0	0	0	0.03	0.03	0	0.0266667	0.02
Seita.1G114200	0.0433333	0.11	0	0.266667	0.123333	5.51667	0	0.213333	1.93333	0	0	1.38667	0.823333	0.58	6.14667	5.82667	0.143333	0.23	0.133333
Seita.1G114300	1.01667	0.05	0.0366667	0.116667	0.446667	0.576667	0.0833333	0.253333	0.653333	0.36	0.28	0.156667	0.57	1.7	0.903333	0.926667	3.20333	6.18	2.68667
Seita.1G114400	0.213333	0.546667	0.633333	0.443333	0.336667	0.526667	0.546667	0.543333	0.57	0.926667	1.16667	0.25	0.546667	0.36	1.03667	1.01333	0.78	0.726667	0.423333
Seita.1G114500	6.87667	9.37667	1.01	8.97667	2.79333	5.22333	3.93333	1.19	2.16	1.65333	0.486667	1.84333	1.86667	5.75333	1.42333	1.58333	9.37667	20.9667	13.6033
Seita.1G114600	0.13	0	0	0	0	0	0	0	0	0	0	0.0533333	0	0.0366667	0.04	0.02	0.35	0.276667	0.12
Seita.1G114700	6.72333	5.74333	0	0.226667	0	0.0566667	0	0.0966667	0.37	0	0	0.6	0.823333	0.47	1.21667	1.16	0.13	0.00666667	0.0166667
Seita.1G114800	0	0	0	0	0.02	0	0	0	0	0	0	0	0.0533333	0.0966667	0.37	0.39	0	0	0
Seita.1G114900	0.656667	1.68667	0	0.83	0	0.06	0	0	0	0	0	0	0	0	0.0266667	0.0133333	0	0	0
Seita.1G115000	6.63667	1.35667	0.653333	0.226667	3.53333	1.57333	1.77333	1.41333	1.59333	2.27333	6.88667	1.97	2.22333	1.87333	0.303333	0.31	1.33	0.956667	1.64333
Seita.1G115100	2.61667	1.10333	0.22	0.533333	1.46333	0.236667	0.61	0.89	1.19	0.686667	4.55667	1.46333	1.14	0.596667	0	0	0.406667	1.13	1.34333
Seita.1G115200	3.61667	3.69333	0.963333	0.886667	2.02	1.31	2.46333	2.48667	1.70667	2.1	6.57667	1.57333	1.51667	1.66333	0	0	0.93	1.95	1.31333
Seita.1G115300	0	0	0	0	0	0	0	0	0	0	0	0	0	0	0.186667	0.0933333	0	0	0
Seita.1G115400	0.136667	8.69333	0.06	0.106667	0	0	0	0	0.0133333	0	0.0166667	0	0	0	0.0166667	0.0333333	0.15	0.59	0.626667
Seita.1G115500	118.99	19.7567	6.93333	8.60667	38.19	22.0233	39.41	41.2467	35.9133	39.8333	74.71	34.3233	28.5867	29.4967	0.06	0.08	15.7433	45.51	33.46
Seita.1G115600	31.5033	2.67667	0	0.123333	0	0	0	0	0	0	0	0	0	0	0	0	0.19	0.156667	0.0733333
Seita.1G115700	0	0.413333	0	0.22	0	0	0	0	0	0	0	0	0	0	0	0	0.0366667	0.196667	0.216667
Seita.1G115800	0.113333	1.44667	0	5.84667	0	0	0.0466667	0	0	0	0	0	0	0	0	0	0.04	0.07	0.03
Seita.1G115900	2.64	4.90333	1.64333	4.97333	3.42667	1.19333	10.2633	9.16	7.61333	2.30333	9.54667	15.8033	19.9533	13.08	0.743333	1.03333	2.2	1.03	6.41667
Seita.1G116000	0	0.146667	0	1.63333	0	0	0	0	0	0	0	0	0	0	0	0	0.02	0.0233333	0
Seita.1G116100	0.0933333	1.2	0.03	7.44667	0	0	0.15	0	0	0	0	0	0	0	0	0	0	0	0.0166667
Seita.1G116200	1.21667	0.0866667	0	0	0	2.18667	0.07	0	0.18	0	0	0.13	0.27	1	0	0	0	0.136667	0.29
Seita.1G116300	0	0	0	0	0	0.236667	0	0	0	0	0	0	0.0233333	0.223333	0	0	0	0.04	0.0533333
Seita.1G116400	13.4467	24.97	1.38	34.1033	53.1333	195.823	0.323333	23.2933	52.3033	1.34	5.42	26.89	43.34	95.4033	1.01667	0.976667	5.30667	21.21	8.92333
Seita.1G116500	11.0267	8.85667	2.09	0.203333	0.226667	13.38	0	0.0733333	0.273333	0	0.25	0.106667	0.413333	0.913333	0.493333	0.623333	0.0333333	0.0833333	0.0666667
Seita.1G116600	1.02	33.3933	115.163	0.243333	1.81	1.17667	0.92	0.36	0.223333	0.666667	0.68	0.273333	3.72	7.98	4.59667	4.51333	0.92	2.92333	1.72333
Seita.1G116700	5.60667	34.1667	7.72333	11.13	4.4	69.6967	16.6267	0.86	17.6333	3.24333	0.32	4.99	10.7067	9.93	0.546667	0.513333	5.23667	15.3833	7.57333
Seita.1G116800	51.57	41.12	19.9033	13.9967	37.39	28.19	27.6333	36.13	33.1933	18.3867	47.26	39.0633	36.0933	34.2867	1.12	1.10333	10.67	25.8967	25.4933
Seita.1G116900	54.7133	26.0867	12.4133	12.8467	24.0133	12.8267	25.9433	24.13	22.45	14.49	38.82	25.5967	23.2133	27.3567	0.596667	0.64	8.07	13.9667	32.1833
Seita.1G117000	10.05	5.13667	0.126667	0.426667	0.493333	0.153333	0.08	0.4	0.643333	0.0966667	1.03667	0.873333	1.21333	0.793333	0.0333333	0.0366667	0.18	0.123333	0.543333
Seita.1G117100	400.353	119.32	55.5533	38.2467	226.327	71.7667	111.683	286.18	258.617	103.33	385.06	256.187	145.537	158.503	0.293333	0.3	85.03	223.203	185.71
Seita.1G117200	5.73333	10.6633	58.6433	0	0.0333333	0.44	0.6	0.183333	0.2	3.34667	0.413333	0.453333	8.58333	9.04667	0.866667	0.866667	1.1	0.11	0.09
Seita.1G117300	12.5	9.67333	20.3933	1.76667	5.40333	4.7	49.31	9.54333	9.03	58.6267	12.9367	9.34667	10.86	11.7567	0.176667	0.2	7.08333	12.8767	3.7
Seita.1G117400	0.05	1.57333	0.186667	0.0866667	0.0866667	0.636667	0.0966667	0	0.28	0.05	0.0833333	0	0	0.11	0	0	0.06	0.113333	0.04
Seita.1G117500	279.07	1596.64	197.247	278.327	306.037	2588.93	637.077	119.947	601.307	9.98	1.09667	18.32	9.74333	68.3833	0.693333	0.75	64.82	191.463	191.447
Seita.1G117600	342.343	124.153	110.553	24.7067	264.497	136.443	194.277	154.713	137.793	98.35	200.873	179.7	516.72	787.817	4.50333	4.41667	112.027	137.263	70.8933
Seita.1G117700	0	0	0	0	0	0	0	0	0	0	0	0	0	0	0	0	0	0	0
Seita.1G117800	36.7167	17.4067	17.3033	3.3	31.5433	16.88	21.5267	36.4933	31.2033	15.4633	67.3467	39.3867	39.8533	38.14	1.10333	1.08	16.0133	15.9567	24.64
Seita.1G117900	3.20333	2.46	0.466667	0.53	2.63	1.27667	1.23667	4.18	3.75333	1	4.57667	3.53333	1.36333	1.46	0.53	0.473333	0.61	0.963333	1.07667
Seita.1G118000	0.04	0.0266667	0	0	0	0	0	0	0	0	0.0666667	0.0333333	0	0.0966667	9.29333	9.23667	0	0.11	0.00666667
Seita.1G118100	0.853333	0.646667	0.0533333	0.12	0.0266667	0.466667	0	0.153333	0.0833333	0.02	0.336667	0.233333	1.59	22.5333	2109.64	2106.87	1.67667	1.27333	2.10333
Seita.1G118200	0.0166667	0	0.09	0	0	0.0233333	0	0	0	0.0633333	0.03	0	0.63	1.52	1.25	1.25333	0.00666667	0	0
Seita.1G118300	5.70333	40.23	255.633	1.24667	3.51	7.36	28.1567	8.51	9.19667	110.037	11.7467	10.79	51.79	41.5767	1.11	1.16	4.94333	3.24333	1.10667
Seita.1G118400	45.4367	40.1333	7.45	16.81	51.2267	24.4633	7.51333	42.3033	41.7767	11.3767	61.84	35.4967	24.51	26.68	0.0733333	0.0733333	14.9	23.8933	21.5133
Seita.1G118500	40.6467	36.87	75.3933	29.0033	70.28	53.5267	57.4867	80.1933	69.87	53.52	58.51	62.9133	71.3133	81.1967	30.53	31.18	34.8633	80.91	39.81
Seita.1G118600	0.64	15.2567	2.61	0.543333	3.40667	5.57	3.18667	3.13	2.15333	5.64333	0.743333	1.37333	1.21	0.773333	0.00666667	0.00666667	0.09	0.0466667	0.03
Seita.1G118700	18.2567	11.1633	4.62333	0.89	38.02	7.64667	1.85	40.9367	33.2233	8.86667	92.9967	52.0033	39.55	20.79	0.08	0.0833333	8.76	30.2733	6.94
Seita.1G118800	89.3733	99.1233	33.91	54.5733	106.86	96.9067	50.0533	99.4167	94.3467	43.15	101.307	97.4633	84.31	80.0433	5.86333	5.36667	30.92	60.5267	50.4
Seita.1G118900	0.273333	0.21	0.126667	0	0	0	0	0.17	0	0	0	0.66	0.0933333	0.07	1.05333	0.986667	0.173333	0	0.543333
Seita.1G119000	0.436667	3.45667	2.62667	1.99333	3.63	1.26667	2.45333	4.80667	4.33	3.53	4.59667	4.7	2.82333	3.46333	1.26667	1.07333	1.82	2.46333	2.26333
Seita.1G119100	0.666667	2.78	1.24667	1.42	1.86667	1.22667	1.09667	2.73333	2.59667	1.4	3.71	3.22	2.74	2.35	0.173333	0.176667	1.47	1.19333	1.45667
Seita.1G119200	0.02	0.04	0.13	0	0.136667	0.0666667	0.0933333	0.106667	0.253333	0.0566667	0.12	0.146667	0.183333	0.366667	0.0666667	0.0666667	0.103333	0.173333	0.0933333
Seita.1G119300	1.13333	0.686667	0.376667	0.363333	0.833333	0.996667	0.636667	1.12333	0.913333	0.416667	0.75	1.47667	3.45667	6.69667	2.29333	2.32333	3.31667	6.47667	7.45
Seita.1G119400	944.427	511.21	148.133	231.05	520.69	184.31	288.873	653.643	605.007	219.48	1145.59	547.34	367.293	408.613	1.3	1.30333	154.453	275.92	616.103
Seita.1G119500	5.53333	20.65	13.2433	5.52333	31.82	18.11	14.28	38.9867	22.8167	29.22	59.9833	73.58	58.09	51.6233	3.12333	2.74333	29.7167	27.3767	11.85
Seita.1G119600	2.2	5.39333	3.70667	1.54	7.61667	3.61	6.17667	8.86333	7.57667	8.42	12.5733	17.7967	15.79	14.9567	1.95333	1.91333	9.75	11.0133	4.99667
Seita.1G119700	0.603333	6.09333	3.13	4.00667	2.07	2.19333	9.27667	0.976667	0.973333	2.71	2.10667	1.26	1.63667	2.21	0.01	0.02	0.546667	1.20667	0.57
Seita.1G119800	12.31	11.86	2.51333	3.89667	7.48667	4.2	3.16667	7.03333	5.93333	3.86333	9.11667	11.83	9.78667	8.66	0.33	0.326667	2.57667	6.49	3.48
Seita.1G119900	2.11667	4.14333	0.536667	1.21	4.68667	2.25	0.393333	4.19	3.02	1.00667	23.4333	6.7	5.65333	7.34667	0.0333333	0.04	5.71667	5.65	3.54333
Seita.1G120000	12.35	12.7067	2.74	1.77	6.13333	16.69	0.306667	2.09	3.79	1.91667	7.91667	10.6867	16.7967	11.32	0.0733333	0.08	4.42	4.13333	5.05667
Seita.1G120100	36.21	7.12667	2.70667	1.67333	8.57667	3.19333	8.03333	13.72	12.5467	5.58667	16.8267	11.4467	9.59667	10.44	0.05	0.0733333	2.52	6.53667	10.28
Seita.1G120200	0.09	0	0	0.166667	0	0	0	0	0	0	0	0	0	0	0	0	0	0	0
Seita.1G120300	0	0.133333	0.113333	0	0.103333	0.116667	0.0766667	0.13	0.226667	0.0633333	0.613333	0.07	0.15	0.126667	0	0	0	0.103333	0
Seita.1G120400	0.0233333	0.363333	0.0233333	0.19	0.343333	0.146667	0.0266667	0.19	0.326667	0.08	1.40333	0.233333	0.396667	0.216667	0	0	0.196667	0.07	0.103333
Seita.1G120500	2.66333	2.07667	0.01	0.766667	4.81	1.03667	0.04	5.47667	2.99667	0.1	23.2133	4.53	4.2	2.13	0.106667	0.11	5.33667	3.19667	3.2
Seita.1G120600	0	0	0	0	0	0	0	0	0	0	0	0	0	0	0	0	0	0	0
Seita.1G120700	0	0	0	0	0	0	0	0	0	0	0	0	0	0	0	0	0	0	0
Seita.1G120800	5.74	1.01	0	0.476667	0.923333	0.88	0	0.516667	1.60333	0	0.06	0.116667	2.33333	17.4367	708	710.027	0	0	0.23
Seita.1G120900	6.57333	11.72	4.17667	20.4533	11.1533	20.37	5.13	8.07667	10.9367	4.04	7.53667	7.76667	6.65333	6.74667	5.19	5.27	3.62	6.13	4.61333
Seita.1G121000	39.4067	44.1667	9.58	16.1933	31.76	16.2067	15.4433	26.3633	22.6633	11.4467	63.3767	36.5167	30.7667	34.54	0.476667	0.42	12.76	25.5733	17.2133
Seita.1G121100	5.48333	12.46	0.82	4.64333	5.56667	5.96333	12.8633	4.39333	3.82	10.0233	9.87667	5.09333	7.57667	6.09	0.146667	0.18	2.44	7.55667	4.10667
Seita.1G121200	0	0	0	0	0	0	0	0	0	0	0	0	0	0	0.0266667	0.0266667	0	0	0
Seita.1G121300	0	0	0	0	0	0	0	0	0	0	0	0	0	0	0	0	0	0	0
Seita.1G121400	0.0166667	0.0266667	0.0633333	0	0.0366667	0	0	0.02	0	0.0633333	0.0966667	0.03	0.1	0.0433333	0.01	0.01	0	0	0.05
Seita.1G121500	0	0	0.11	0.403333	0.586667	0.87	0.576667	0.21	0	0.356667	0	0.22	0.526667	0.3	0.736667	0.596667	0.0633333	0.0366667	0.303333
Seita.1G121600	12.9833	25.48	27.8933	47.2767	5.87	9.35667	46.7167	2.09667	2.25667	16.34	3.99333	9.93667	21.6233	28.5833	0.576667	0.573333	2.38333	6.91667	3.58
Seita.1G121700	0.19	1.02667	0.876667	0	0.513333	0.32	1.20667	0.913333	0.786667	0.98	2.02333	0.703333	1.21667	2.32333	0.443333	0.476667	2.28333	4.8	2.02333
Seita.1G121800	0	0	0	0	0	0	0	0	0	0	0	0	0	0	0	0	0	0	0
Seita.1G121900	1.50333	0.856667	0.493333	0.723333	1.31333	0.74	4.53667	1.91333	1.7	6.51333	1.97	1.78667	0.83	0.876667	0	0	0.21	0.583333	0.49
Seita.1G122000	1.16333	1.93	0.316667	0.25	0.806667	0.62	0.803333	1.52667	1.08333	0.54	1.49333	0.913333	0.873333	1.56	0	0	0.3	0.603333	0.243333
Seita.1G122100	4.32667	4.46333	0.61	1.47667	2.87667	1.02667	1.96333	3.02667	2.06	0.846667	6.19333	1.74	2.54	2.32333	0	0	0.61	0.753333	1.44
Seita.1G122200	0.0266667	0.0466667	0	0.336667	0	0	0	0.0766667	0.193333	0.0433333	0	0.0366667	0.17	0	0	0	0.283333	0.91	0.123333
Seita.1G122300	542.68	69.8933	37.92	59.52	124.097	191.027	103.85	120.267	162.6	77.0567	69.8133	97.95	79.4567	98.7533	1.73333	1.84333	33.1367	69.2167	54.3633
Seita.1G122400	14.12	12.2233	0.733333	20.91	8.46	15.8933	0.803333	8.05	28.1667	1.31333	6.27667	3.88333	5.81667	9.70667	0.11	0.0966667	2.74	7.18333	2.35
Seita.1G122500	1.14667	0.27	0.17	0.156667	0.99	6.99667	0.156667	2.93	11.8133	0.363333	1.30333	1.13	0.783333	1.14	1.86333	1.7	0.02	0.286667	0.156667
Seita.1G122600	0	0.67	0.07	0	0.826667	0	0	0.333333	0.0733333	0.273333	0.313333	0.15	0	0	0.0833333	0.173333	0.0533333	0	0
Seita.1G122700	0.02	0.01	0.0266667	0.0266667	0	0.0166667	0	0.156667	0.02	0.06	0.0666667	0.23	0.17	0.47	7.63667	7.67333	0.03	0.233333	0.0533333
Seita.1G122800	1.73333	3.17333	1.34667	0.456667	2.71333	2.05333	0.736667	2.42667	2.04	1.27667	5.81667	4.56667	3.92	3.51667	0.253333	0.253333	1.95	2.56	1.19333
Seita.1G122900	17.48	33.7733	256.47	0.65	17.6933	19.02	189.23	39.0967	44.0367	237.56	40.5867	50.4033	77.3	72.4633	0.0266667	0.0566667	10.57	14.4267	9.34
Seita.1G123000	29.6767	72.4933	59.6733	60.4867	149.997	108.677	8.97333	214.017	218.973	27.47	115.693	197.683	109.357	128.37	6.07333	5.98333	33.2767	43.2267	58.0067
Seita.1G123100	0	0.116667	0.0566667	0	0	0.0433333	0.04	0.03	0	0.01	0	0.0633333	0.0166667	0.0233333	0	0	0.01	0	0
Seita.1G123200	0	0	0	0	0	0	0	0	0	0	0	0	0	0	0	0	0	0.133333	0.0433333
Seita.1G123300	12.8933	13.44	5.75	4.16	15.34	7.56	1.82667	14.5867	11.8933	4.71667	19.9567	13.7667	11.9567	12.22	0.32	0.32	5.52667	8.85	12.7667
Seita.1G123400	4.24333	1.3	7.63667	0.786667	0.46	0.163333	1.16333	0.0566667	0.226667	0.32	0.17	0.166667	0.28	0.36	0	0	0.206667	0.51	3.99
Seita.1G123500	78.38	2.77667	13.3967	2.92667	1.38	0.783333	2.49667	0.16	0.0333333	0.893333	0.546667	0.1	0.676667	0.74	0.02	0.01	0.696667	3.03667	28.28
Seita.1G123600	0.663333	57.3667	14.2067	1.13667	7.06333	90.32	0.306667	44.1567	86.66	4.33333	0.206667	169.31	248.753	85.5333	1.02	0.99	3.76333	9.86333	3.81
Seita.1G123700	26.6067	48.7967	94.2533	10.19	19.2133	19.92	16.36	12.8433	13.9233	31.66	22.1033	29.27	62.5067	52.5333	0.476667	0.513333	9.92333	18.0067	12.5233
Seita.1G123800	13.4867	13.49	27.75	4.63	20.6933	15.18	18.8567	27.2133	19.4167	38.87	34.0033	22.1033	25.2967	24.9667	1.63	1.68333	19.8	25.8433	23.35
Seita.1G123900	6.86	29.14	9.79667	8.14667	34.3233	38.6733	0.993333	14	16.73	3.36667	28.16	15.9667	24.75	12.5067	0.37	0.366667	1.30333	1.58	0.47
Seita.1G124000	0.153333	0	0	0.08	0	0	0	0	0	0	0	0	0	0	0	0	1.87667	0.96	0.92
Seita.1G124100	22.71	9.78	7.8	4.25667	12.4167	7.07667	10.1433	13.7967	12.5133	11.2333	27.01	13.5	14.9567	17.5267	2.68	2.66333	8.57333	11.1733	19.5667
Seita.1G124200	0	0.0666667	0	0	0	0	0	0	0	0	0	0	0	0	0.0566667	0.0566667	0	0	0
Seita.1G124300	0.416667	19.34	1.79333	10.83	1.38333	2.16667	0.416667	3.07667	5.02333	1.38667	3.45667	12.2267	14.7267	5.87333	0.0933333	0.0866667	0.223333	0.223333	0.263333
Seita.1G124400	0.323333	2.45333	0	0.973333	0	0	0	0	0	0	0	0	0	0	0	0	0.233333	0	0.213333
Seita.1G124500	0.12	0	0	0.0266667	0	0	0	0	0	0	0	0	0.0466667	0	0	0	0	0	0
Seita.1G124600	10.9267	1.72333	0	0.0866667	0	0.0566667	0	0.06	0	0	0	0.0833333	0.58	0.05	0	0	0.353333	0.383333	0.25
Seita.1G124700	0	0	0	0	0	0	0	0	0	0	0	0	0	0	0	0	0	0	0
Seita.1G124800	0.39	0.53	0	0	0	0	0	0	0	0	0	0	0	0	0	0	0	0.0266667	0
Seita.1G124900	0	0.446667	0	0.76	0.08	0.18	0	0	0	0.0133333	0.0366667	0	0	0	0	0	0	0.0433333	0
Seita.1G125000	11.1133	16.2767	0.61	7.04	0	0.22	2.74667	0	0.0733333	4.06	11.86	0.0333333	0.34	1.80333	0.0266667	0.0133333	2.42	1.81333	2.49333
Seita.1G125100	0	0.0633333	0	0	0	0	0	0	0	0	0	0	0	0	0	0	0	0	0
Seita.1G125200	0.0433333	8.17333	2.47667	1.26	0.0633333	0.473333	17.24	0.0266667	0.2	16.06	0	1.15333	1.05333	1.72667	0	0	0.13	0.0466667	0.0366667
Seita.1G125300	40.5733	18.42	22.26	5.73	41.1833	37.1	31.96	37.6767	34.9133	25.85	50.88	46.6533	36.8533	42.06	4.96333	4.98333	17.8333	33.5067	23.4967
Seita.1G125400	14.66	12.4633	3.13667	2.33667	12.72	5.14333	7.20333	18.24	11.4367	6.72333	56.0067	19.5367	14.94	14.33	1.13	1.14333	5.99667	5.48667	11.1433
Seita.1G125500	13.87	15.44	0.0566667	2.31667	110.273	23.7067	0.0366667	55.8333	75.2667	0	17.39	5.48333	1.42667	0.323333	0	0	1	0.82	0.663333
Seita.1G125600	0.37	0.2	0.01	0.0866667	0.226667	0.266667	0.0766667	0.403333	0.226667	0.0566667	0.393333	0.186667	0.0233333	0.1	2.62	2.55667	0.0533333	0.01	0.186667
Seita.1G125700	235.593	8.93667	0.0133333	0.716667	0	0	0	0	0	0.0366667	0	0	0	0	0	0	0	0	0
Seita.1G125800	23.9833	34.84	15.7967	24.5267	33.71	27.5067	25.9667	29.72	24.3233	16.5733	49.24	32.91	32.0367	33.6733	2.24667	2.23	15.3367	19.9533	13.54
Seita.1G125900	0.573333	7.42667	84.5833	0.44	6.07	7.96667	81.67	23.7167	26.54	331.887	9.43667	32.9067	41.1767	24.1833	0.556667	0.52	2.39	2.50333	1.31333
Seita.1G126000	0	2.1	0.146667	0	0	0	0	0	0	0	0	0	0	0	0	0	0	0	0
Seita.1G126100	0.373333	17.7367	0.606667	0.173333	1.12667	0.776667	1.67333	0.25	0.5	0.636667	0.403333	0	0.413333	0.1	0	0	0	0	0.306667
Seita.1G126200	0.1	4.17	9.63333	0.06	0.756667	2.63667	0.84	0.353333	0.5	0.946667	0.133333	0.276667	0.946667	2.23667	0	0	0.163333	0.41	0.0166667
Seita.1G126300	0	0	0	0.146667	0	0	0	0	0	0	0	0	0	0	0	0	0	0	0
Seita.1G126400	42.73	46.6	100.953	5.19667	44.2467	34.81	7.47667	10.73	8.12667	13.5867	35.25	18.02	24.0667	20.3767	0.11	0.0933333	12.9933	12.11	7.26333
Seita.1G126500	34.9067	17.9533	6.72333	9.45333	29.59	20.11	25.0567	21.1267	19.2033	11.4767	29.9733	18.9567	16.14	18.85	0.88	0.733333	11.0933	22.68	23.3133
Seita.1G126600	0	0.356667	0	0	0	0.02	0.0433333	0	0	0	0	0	0	0	0	0	0	0.166667	0.01
Seita.1G126700	0	0.323333	0	0	0	0	0	0	0	0	0	0	0	0	0	0	0	0	0
Seita.1G126800	7.48667	19.2667	17.88	7.87	17.36	12.03	40.86	14.4467	13.4467	20.1167	13.9167	15.13	12.55	16.5567	0.05	0.0533333	2.78667	5.73333	3.56667
Seita.1G126900	5.41	29.1333	45.9467	32.46	56.6667	67.63	52.1567	43.0233	56.8867	59.8767	32.5267	36.78	7.36667	10.26	0.0533333	0.0566667	0.266667	6.22333	0.353333
Seita.1G127000	0.136667	0	1.60333	0	0	0	0.12	0	0	0.3	0.11	0.24	0	0.216667	0	0	0.2	0	0
Seita.1G127100	0.676667	2.55	5.79667	1.64667	0.696667	0.543333	1.83	0.983333	0.81	2.44333	1.25667	2.21	3.03333	3.47333	0.02	0.04	3.09333	5.25667	3.71667
Seita.1G127200	23.24	41.8867	675.56	4.27667	11.4767	13.8567	62.9633	20.2633	27.9867	204.273	20.22	25.1267	64.4367	83.39	0	0	13.46	9.76	3.8
Seita.1G127300	15.1533	25.6333	232.997	1.76	6.45	6.87	31.7133	12.94	13.97	115.987	7.98	14.9667	26.4767	39.5733	0.0333333	0.0366667	5.11333	4.55333	1.25
Seita.1G127400	0	0	0.0133333	0.196667	0.0466667	0.03	0	0	0.0366667	0	0	0	0.0733333	0.0133333	0	0	0	0	0
Seita.1G127500	0.363333	5.97333	0.07	6.74	4.50667	10.79	0.01	3.98667	4.62	0.05	1.4	8.08667	3.99667	3.50667	0.01	0.02	0.116667	1.17333	0.07
Seita.1G127600	6.48	1.23667	0	0	0.0933333	0.123333	0	0.0133333	0.116667	0	0.0533333	0.0366667	1.61667	2.93	0.0266667	0.0133333	0.02	0	0
Seita.1G127700	161.013	266.16	27.2433	16.14	127.957	191.47	7.38667	74.47	97.6867	2.96667	29.0767	45.98	78.8333	23.4167	1.50667	1.59	3.66667	2.53	2.88667
Seita.1G127800	73.91	18.7867	5.15667	27.32	5.64	1.98333	9.08667	9.82333	13.14	2.34667	5.08	3.59667	8.51667	15.23	0	0	3.00333	4.11	11.2233
Seita.1G127900	0.826667	2.83667	89.82	0.133333	0.453333	0.153333	22.82	0.816667	0.526667	13.5067	1.36667	0.45	4.94667	6.98333	0.03	0.0433333	1.14	1.03	0.86
Seita.1G128000	0	0	0	0	0	0	0	0	0	0.0866667	0	0	0	0	0	0	0	0	0
Seita.1G128100	0	0	0	0	0	0	0.0966667	0	0	0	0	0.04	0.37	0.0866667	0.0266667	0.0433333	0.02	0.0566667	0
Seita.1G128200	0	0	0	0	0	0	0	0	0	0	0	0	0	0	0	0	0	0	0
Seita.1G128300	0.226667	0.636667	0.366667	0	0.82	1.44333	0.0466667	0.47	0.553333	0.256667	0.543333	1.13333	0.896667	1.24	4.42667	4.44	0.3	0.14	0.24
Seita.1G128400	42.3667	19.45	10.72	3.82667	24.1167	16.9867	14.3067	12.0367	10.73	12.6933	38.79	25.7533	33.2767	35.8433	0.2	0.226667	24.6967	38.58	13.82
Seita.1G128500	0.99	5.90333	1.15333	4.72	0.58	2.11333	2.97333	0.28	0.233333	1.61	0.27	0.64	2.34	3.44333	0.51	0.496667	2.39	7.06667	2.18333
Seita.1G128600	36	23.39	6.17667	9.38667	24.9133	10.8833	19.32	24.52	23.1	13.3367	38.85	20.5267	14.6233	14.17	0.596667	0.553333	4.53667	11.2567	16.51
Seita.1G128700	0.916667	2.87667	0.56	2.27667	0.943333	0.81	1.12333	1.48333	1.03333	0.516667	1.84	2.91333	3.89667	3.38667	0	0	5.28667	7.46333	3.50333
Seita.1G128800	9.88667	28.09	4.21667	4.87667	18.8167	14.73	2.87667	24.6667	17.2333	3.22	12.9033	18.7867	21.6133	17.6067	2.47	2.61	3.93333	4.99	4.46333
Seita.1G128900	0	0	0	0	0	0	0	0	0	0	0	0	0	0	0	0	0	0	0
Seita.1G129000	0	0	0	0	0	0	0	0	0	0	0	0	0	0	0	0	0	0	0
Seita.1G129100	0	0	0	0	0	0	0	0	0	0	0	0	0	0	0.0233333	0.05	0	0	0
Seita.1G129200	0	0	0	0	0	0	0	0	0	0	0	0	0.03	0.0233333	0	0	0.0333333	0	0
Seita.1G129300	0	0	0	0.03	0	0	0	0	0	0	0	0	0.05	0	0	0	0	0	0
Seita.1G129400	28.8167	25.7033	16.24	7.28333	28.11	13.9867	20.1433	31.3867	27.1067	16.9233	58.1733	38.3133	33.82	30.1067	2.15333	2.16	16.0033	38.28	16.4633
Seita.1G129500	15.4333	10.5167	18.43	1.19667	5.65333	3.67	38.58	12.77	13.6667	76.99	9.35333	15.1133	15.6133	11.5633	0.0666667	0.0433333	1.16667	1.96667	2.41333
Seita.1G129600	0.476667	0.153333	0	0.363333	0.15	0	0.546667	0.56	0.42	0.823333	1.25667	1.01	0.476667	0.343333	0	0	0	0	0.183333
Seita.1G129700	2.30667	1.25	0.01	0.52	4.61	0.373333	0	6.03667	3.22	0.0266667	4.73	1.45333	3.58667	5.7	0	0	0.313333	0.6	0.503333
Seita.1G129800	0	0	0	0	0	0	0	0	0	0	0	0	0	0	0	0	0.0666667	0	0
Seita.1G129900	0	0.17	0.143333	0	0	0.0366667	0	0	0.0433333	0	0	0.04	0.226667	0.74	1.86333	1.91667	0	0.02	0.04
Seita.1G130000	0.133333	1.08	0	0.313333	0.02	0.0233333	0.0466667	0	0	0	0	0.0633333	0.693333	0.43	0.123333	0.153333	0	0.0166667	0
Seita.1G130100	0	0	0	0	0	0	0	0	0	0	0	0	0.123333	0	0	0	0	0	0
Seita.1G130200	8.38	15.7667	18.7533	6.48	4.90667	3.39667	15.2333	5.71667	5.66	14.42	10.18	8.45333	11.5667	10.9733	0.11	0.0866667	5.10667	5.34667	9.55333
Seita.1G130300	4.04	335.383	7.96333	59.6833	22.43	13.5767	1.01667	19.6867	6.21333	3.46333	3.76667	13.48	79.1167	42.2333	0.0866667	0.0766667	2.68	1.18667	1.13
Seita.1G130400	0	1.09667	0	0.0466667	0.14	0	0	0.05	0.0166667	0	0.173333	0.706667	2.16	0.33	0.12	0.103333	0.0866667	0.143333	0.02
Seita.1G130500	32.7433	28.4933	12.3533	9.28	22.45	21.2767	21.51	17.4467	16.68	20.0633	26.7433	25.9933	24.22	24.67	0.986667	1.04	11.8633	24.18	18.99
Seita.1G130600	20.0067	11.8367	2.24	5.60333	23.0367	15.4633	4.44	21.5133	21.7367	6.96333	43.57	32.57	38.1467	31.1767	0.533333	0.53	9.56333	26.8	7.75
Seita.1G130700	0	0.08	0	0	0	0	0	0	0	0	0	0	0	0	0	0	0	0	0
Seita.1G130800	62.4833	33.69	13.9833	14.4133	27.71	13.8933	34.5833	35.11	29.3867	24.9733	52.9567	33.6633	27.7833	28.68	0.226667	0.286667	12.97	23.22	21.4467
Seita.1G130900	186.84	173.033	79.2833	75.02	172.16	138.093	118.83	163.61	148.607	111.003	194	174.12	186.8	190.573	9.39333	9.48	58.7333	134.03	79.65
Seita.1G131000	0.0733333	0.86	0	0.253333	0.0833333	0.11	0	0.0333333	0	0	0	0	0	0.183333	0	0	0.04	0.09	0.04
Seita.1G131100	17.14	25.6733	8.54667	5.22667	23.42	8.1	10.02	25.6167	13.9967	9.27333	89.9833	27.5167	29.6533	25.8267	0	0	10.5033	8.53667	13.2233
Seita.1G131200	1.86667	4.08333	0.26	1.70333	0.18	0.716667	0.483333	0.05	0.166667	0.366667	0.653333	1.24667	3.42667	3.33	0.0166667	0.00666667	0.68	3.44333	1.01667
Seita.1G131300	0	0	0	0	0	0	0	0	0	0	0	0	0	0	0	0	0	0	0
Seita.1G131400	0	0	0	0	0	0	0	0	0	0	0	0	0	0.37	0	0	0	0.413333	0
Seita.1G131500	95.6767	11.5267	1.35333	6.69333	0	0.0366667	0.106667	0	0	0.23	6.86	0.02	0.0766667	0.15	0	0	2.32333	3.04333	4.45
Seita.1G131600	24.6533	10.6533	7.21333	4.96333	17.4367	9.07	16.3867	22.19	16.76	10.1867	25.7867	21.9	21.53	23.3	0.196667	0.21	9.71333	13.0167	8.94333
Seita.1G131700	2.37667	1.04667	0.0233333	0.493333	0	0	0	0	0	0	0	0	0	0	0.116667	0.0833333	0.266667	0.17	0.363333
Seita.1G131800	0	0	0	0.14	0	0	0	0	0	0	0	0.09	0	0.116667	0.0966667	0.0466667	0.273333	0.306667	0.0566667
Seita.1G131900	0.0233333	2.67667	0	0.0366667	0	0	0	0	0	0	0	0	0	0	0	0	0	0	0
Seita.1G132000	38.9567	49.9467	21.85	25.3067	47.2733	48.8033	23.5533	43.33	45.1533	15.4433	57.5333	49.2633	39.5833	34.2933	1.19667	1.32	15.9967	41.4267	14.6533
Seita.1G132100	26.27	26.7267	13.74	17.1267	43.47	34.9467	67.8967	43.8233	35.9133	51.9767	50.38	46.9867	30.1333	27.4767	3.13667	3.07667	15.5633	35.8567	13.4833
Seita.1G132200	6.87667	5.51333	5.76	2.95333	9.56	7.27	8.36667	9.78	8.89667	6.60667	12.6633	11.96	12.0067	13.8167	2.52667	2.48333	5.46333	7.35667	7.46333
Seita.1G132300	0	0.183333	0.0366667	0	0.0933333	0	0	0	0	0	0	0.14	0.25	0.133333	0.0266667	0.0266667	0	0	0
Seita.1G132400	0	0.32	0.14	0.323333	0	0	0	0	0	0	0	0	0	0	0	0	0.343333	0.16	3.65
Seita.1G132500	0.01	0.596667	0.0133333	0	0	0	0	0	0	0	0	0	0.17	0.113333	0	0	0.02	1.93333	1.32
Seita.1G132600	0.0966667	2.01	4.82667	0	0.85	0.66	6.3	1.55667	1.67	6.4	3.6	2.39333	2.93	4.11	0	0	0.523333	0.983333	0.436667
Seita.1G132700	7.87	11.0667	5.24	4.57	6.07	4.67	6.04667	6.89	7.02667	7.95333	12.6167	12.9033	14.0567	19.36	8.81667	8.69667	5.91	11.23	12.9033
Seita.1G132800	0.0133333	8.42333	0	12.1933	0.126667	1.94333	0	0.0833333	0.356667	0.163333	0	0.296667	0.236667	0.223333	2.33333	2.23667	0	0.02	0.05
Seita.1G132900	27.9167	29.32	12.5	18.86	27.0933	24.4667	18.3533	20.34	19.2767	12.01	25.39	23.4733	25.0933	28.4933	1.75333	1.71333	7.05667	10.65	11.6567
Seita.1G133000	58.93	22.4467	6.08667	3.36333	30.02	10.7567	2.52	27.91	19.4433	1.58	25.4	30.6933	24.2967	15.7933	0.136667	0.186667	2.38333	4.92667	12.0733
Seita.1G133100	0	1.09333	0.00333333	2.08333	0.01	0.0566667	0.0233333	0	0.0133333	0.0166667	0.01	0.00666667	0.106667	0.106667	0	0	0.00333333	0.00333333	0
Seita.1G133200	4.69667	58.6233	5.16	94.0933	23.66	50.1167	4.17667	8.04333	5.60667	5.98333	5.69667	13.6767	32.6	31.79	0.533333	0.563333	1.52667	5.29	2.51667
Seita.1G133300	4.36	8.05	2.67	4.26333	5.67667	3.44	1.97333	4.45333	3.35333	1.80667	9.75333	6.47333	5.86	6.80667	12.36	12.22	2.56	3.83333	3.31667
Seita.1G133400	1.37	6.13333	0.28	0.46	5.29333	3.71	0.243333	4.57667	4.44667	1.13667	21.8	5.39333	2.45	2.82	0.246667	0.123333	1.33	0.86	1.98667
Seita.1G133500	15.29	28.3733	2.76	3.45667	0.92	2.75	14.0267	0.326667	0.5	21.8367	5.96333	2.20333	30.8567	24.4567	0.166667	0.16	63.7867	44.7467	61.1767
Seita.1G133600	0	0.0366667	0.0266667	0	0	0	0	0	0	0	0.06	0	0	0	0	0	0.04	0.0466667	0
Seita.1G133700	0	0	0	0	0	0	0	0	0	0	0	0.0166667	0.0433333	0	0.04	0.02	0	0	0.01
Seita.1G133800	0	0	0	0	0	0	0	0	0	0	0	0	6.35333	26.26	270.53	267.347	0	0	0
Seita.1G133900	2.05	5.81333	1.37333	3.23333	4.84667	3.66	2.60667	4.3	3.09667	1.57	8.41667	7.7	7.29333	7.48333	0.936667	0.946667	0.98	2.47333	2.02667
Seita.1G134000	0.453333	0.246667	0.413333	0.233333	2.09333	3.26333	0.406667	1.88667	2.08	0.35	0.44	1.20333	0.943333	0.896667	0.583333	0.6	0.24	0.506667	1.38667
Seita.1G134100	0	0.17	0	0	0	0	0	0	0	0	0	0	0	0	0	0	0.0466667	0	0
Seita.1G134200	7.46333	9.94	2.15	1.48	11.5533	5.97	5.47667	12.6833	8.43333	8.07333	32.8467	13.3533	10.54	9.42667	0.296667	0.263333	7.95333	13.8267	8.92
Seita.1G134300	53.5833	45.86	33.51	48.25	54.8767	58.2567	81.2633	44.87	47.3733	37.3633	51.28	62.8433	47.2833	38.47	1.66333	1.76667	13.9833	25.4467	19.62
Seita.1G134400	0.00666667	0.296667	13.77	0.04	0.00666667	0.1	13.52	0.01	0.00666667	3.49	0	0.7	3.84667	3.63667	0.0733333	0.0966667	0.746667	1.41667	0.546667
Seita.1G134500	61.8733	42.8167	25.74	20.7933	33.44	25.0767	76.7	37.32	37.8133	75.01	44.9367	37.4967	32.97	40.9267	0.4	0.41	22.61	40.3367	28.7633
Seita.1G134600	0.13	17.8267	0.216667	23.3033	9.6	36.6233	0.22	9.27667	29.2867	1.51	0	13.7367	26.8733	45.3167	14.5967	14.4667	1.22333	1.73667	2.69333
Seita.1G134700	0.406667	1.52333	1.23	29.2267	3.85667	3.73667	71.4167	1.83333	2.17	29.3033	1.13	0.48	0.176667	0.05	0.0533333	0.113333	0.0266667	0.35	0.33
Seita.1G134800	0	16.57	0	9.36667	0.853333	4.50667	0.0533333	0.963333	13.14	0.19	1.10667	20.18	0.27	0.0366667	0	0	0	0	0
Seita.1G134900	11.8467	23.0467	8.07667	18.5567	14.18	16.24	13.4667	12.8	12.3267	13.77	19.79	16.9533	23.0967	18.4467	0.423333	0.36	5.78667	11.7933	6.97667
Seita.1G135000	0	0	0	0	0	0	0	0	0	0	0	0	0	0	0	0	0	0	0.0866667
Seita.1G135100	105.27	96.3867	109.237	101.787	95.32	249.657	211.767	21.58	27.3267	84.6467	3.35	81.49	162.993	174.46	13.0267	13.1367	30.0667	88.95	69.89
Seita.1G135200	10.36	6.63667	0.23	0.113333	7.12333	2.56667	0.0333333	0.943333	1.53333	0.16	3.98667	0.793333	2.28667	7.85667	1.67333	1.64667	2.97333	7.68667	8.29
Seita.1G135300	0.0266667	0.0833333	0.0233333	0	0	0.0666667	0	0	0.0333333	0.0566667	0	0	0	0.0666667	0	0	0	0.133333	0.04
Seita.1G135400	0	0.0266667	0	0	0	0	0	0	0	0	0	0.196667	1.61	1.58	0.373333	0.36	0	0.153333	0.0133333
Seita.1G135500	267.543	89.8867	0.703333	42.2467	250.81	253.833	1.76333	150.54	234.243	3.54	487.333	229.173	113.4	179.697	170.69	171.063	396.3	646.323	395.573
Seita.1G135600	0.0766667	0	0	0	0	0.0366667	0	0	0	0	0	0.0666667	0	0	0.14	0.07	0.0466667	0	0.04
Seita.1G135700	128.743	333.15	4.58	100.917	110.123	403.157	0.263333	169.653	206.223	4.12333	7.29667	225.97	69.0533	87.08	27.5133	27.7	4.76667	7.51333	27.59
Seita.1G135800	0	0	0	0	0	0	0	0	0	0	0	0	0	0	0	0	0	0	0
Seita.1G135900	0	0	0	0	0	0	0	0	0	0	0	0	0	0	0	0	0	0	0
Seita.1G136000	0	0	0	0	0	0	0	0.113333	0	0	0	0	0.0533333	0	0	0	0	0	0
Seita.1G136100	14.9467	15.8	6.10667	6.08333	15.0367	9.95	10.6633	14.9833	12.6833	10.2567	26.2467	21.0833	17.7033	21.03	0.24	0.19	7.50667	14.2833	8.95
Seita.1G136200	31.1167	18.0733	2.07	13.12	13.22	4.52333	18.8567	23.4633	19.4133	10.7367	32.2467	18.7133	12.5833	13.7833	0.03	0.03	4.82667	16.0867	18.2467
Seita.1G136300	35.99	24.6933	17.1667	8.22667	17.8367	9.59667	65.0933	25.3667	23.6467	43.3767	28.6933	29.0967	23.2333	22.7467	0.0433333	0.0566667	5.42667	13.1633	14.8933
Seita.1G136400	0.0433333	0	0	0	0	0	0	0	0	0	0	0	0	0	0	0	0	0	0
Seita.1G136500	4.37	2.96667	4.18	0.683333	3.38667	7.64667	60.5433	6.75	12.3867	83.9133	3.01667	13.4367	6.13333	3.37	0.0866667	0.0566667	0.156667	0.356667	0.176667
Seita.1G136600	11.4867	14.43	0.0633333	0.713333	15.6167	0.256667	0.386667	38.1533	28.9067	0.85	75.0733	25.1633	8.84333	4.45	0.396667	0.423333	2.06	4.17667	1.71
Seita.1G136700	24.5333	2.60667	1.36	0.566667	1.32333	0.386667	2.18667	0	0.846667	0.776667	0	3.24333	3.63667	13.79	0.363333	0.406667	2.56667	29.94	18.97
Seita.1G136800	2.84	4.50667	2	2.99667	5.25	1.31333	2.76	11.5633	5.69333	7.33667	20.4867	7.19333	7.95333	5.08333	0.246667	0.336667	2.51	1.72667	1.11667
Seita.1G136900	0.393333	0	0	0	0	0.02	0	0	0	0	0	0	0.09	1.90333	0.373333	0.38	7.87	14.53	4.60667
Seita.1G137000	25.86	23.43	15.4933	5.35	24.7933	26.4267	11.6367	24.8167	25.7067	18.8133	36.93	30.0333	35.8167	33.3967	0.406667	0.376667	17.4567	31.5033	15.9
Seita.1G137100	1.35667	6.03667	0.463333	0.853333	0.42	1.17	1.67667	1.98333	1.23333	0.62	4.25	1.72667	1.95	1.67333	0	0	0.953333	0.733333	0.873333
Seita.1G137200	25.5433	19.9433	7.34333	8.58	19.4933	10.3533	13.8833	19.7533	18.09	13.0367	35.6267	18.0333	19.75	24.0433	0.303333	0.27	10.5667	25.8767	14.17
Seita.1G137300	60.7367	56.1967	38.1733	26.81	46.59	44.9133	34.27	45.7833	39.92	27.9167	54.01	45.1633	46.29	42.5267	10.85	10.9533	17.4467	47.8167	22.4967
Seita.1G137400	14.25	13.39	2.57	7.64667	7.59667	6.17333	8.03	9.86333	9.53333	8.10333	12.6333	11.7867	11.8867	11.9267	0.636667	0.636667	2.97667	4.51	5.82333
Seita.1G137500	4.48333	132.087	14.6867	16.0967	14.1767	28.5967	8.14	33.34	53.4567	3.49	54.5	55.49	27.9	32.32	0.446667	0.476667	56.7633	98.2067	37.7833
Seita.1G137600	0	0.163333	0	0	0	0	0	0.07	0	0.14	0	0	0.163333	0	0	0	0.186667	0.11	0.25
Seita.1G137700	10.5733	11.85	8.75667	3.83333	7.31667	3.81	7.17	7.92667	5.14333	5.87667	19.89	9.28333	12.9433	18.3733	0.283333	0.25	13.26	35.83	17.07
Seita.1G137800	0	0.663333	0	0.08	0	0.0633333	0	0.06	0.123333	0	1.03	0.166667	0.123333	0.17	0.126667	0.196667	0.2	0.646667	0.306667
Seita.1G137900	0.176667	0.213333	0.0766667	0.406667	0	0.196667	0.18	0.65	0.32	0.416667	0.133333	0.0433333	0	0	0.0933333	0.0966667	0	0.07	0.0266667
Seita.1G138000	0	0	0	0	0	0	0	0	0	0	0	0	0	0	0	0	0	0	0
Seita.1G138100	28.2033	12.7	4.55333	4.23333	20.78	11.1433	7.48	22.04	21.07	7.30667	32.71	20.7167	15.4333	14.92	0.28	0.27	5.91333	10.31	11.32
Seita.1G138200	0.0933333	0.58	0.166667	0.0233333	0.36	0.0833333	0.346667	0.366667	0.343333	0.203333	0.03	0.15	0.32	0.253333	0.0333333	0.0166667	0.03	0.06	0.31
Seita.1G138300	62.8933	39.4733	107.597	152.593	124.387	79.3633	447.833	30.3667	30.0733	392.557	45.24	59.5333	118.117	122.993	1.34333	1.27333	23.0467	54.5467	47.66
Seita.1G138400	0	0	0	0	0	0	0	0	0	0	0	0	0	0	0	0	0	0	0
Seita.1G138500	10.3467	17.74	2.62	6.67667	14.6433	4.28333	6.42	14.97	11.3733	3.99	40.9133	13.28	10.7067	10.8733	1.42667	1.40333	3.89333	5.90667	3.31667
Seita.1G138600	4.5	7.51	3.76	1.74667	4.86333	2.66	6.78667	7.7	5.15667	7.90333	25.1433	9.44	13.9033	14.7633	1.29	1.26	5.85333	4.75	5.14333
Seita.1G138700	0	0	0.116667	0.0133333	0.0166667	0	0.18	0	0	0	0	0	0	0	0	0	0.06	0	0
Seita.1G138800	8.00333	27.9267	7.01333	12.8667	16.3033	11.9533	8.74333	15.6733	12.9467	9.04	21.5633	21.5133	17.54	21.04	2.34333	2.34333	8.33667	20.13	3.18667
Seita.1G138900	0	0	0	0	0	0	0	0	0	0	0	0	0.0866667	0	0	0	0	0	0
Seita.1G139000	0.0166667	0.366667	0.02	0.223333	1.19667	0.423333	0.0133333	3.19667	6.31	0	0.646667	4.09667	4.39	2.3	0.376667	0.4	0.363333	0.616667	0.58
Seita.1G139100	9.40667	11.76	2.10333	0.86	7.03	4.89	64.6467	12.2133	12.8867	98.3533	19.8233	14.1533	16.0633	13.4467	0.04	0.04	2.22667	4.99667	4.24
Seita.1G139200	0.376667	0.496667	0.106667	0.0433333	1.12667	0.62	0.133333	2.05667	1.53333	0.38	7.36	1.93	1.6	1.21333	0.28	0.25	0.85	2.61667	0.62
Seita.1G139300	0	0	0	0	0	0	0	0	0	0	0	0	0.106667	3.16	126.407	127.013	0	0	0
Seita.1G139400	0	9.72667	0.39	0	0	0	0.0866667	0	0.0866667	0	0.0533333	0	0	0	0.06	0.03	0.113333	0.12	0.0933333
Seita.1G139500	0.543333	38.0633	0.74	0.0333333	0	0.05	0	0	1.68	0	0	6.34	12.0133	2.56667	0	0	0.0833333	0.176667	0.06
Seita.1G139600	12.76	19.0333	13.0967	9.18333	28.17	15.3433	27.6533	25.66	22.15	11.0567	46.69	26.0067	22.9467	21.2167	0.556667	0.43	21.0233	20.4967	15.76
Seita.1G139700	0	0.09	0	0	0	0	0	0	0.0733333	0	0	0.0666667	0	0.07	0.08	0.04	0	0.0366667	0.16
Seita.1G139800	0.14	0	0	0	0	0	0	0.113333	0.0333333	0	0	0.0333333	0.106667	0	2.03333	2.32	0	0.06	0.02
Seita.1G139900	24.6667	13.8433	10.1733	20.7567	16.7733	12.9933	27.8767	13.02	12.6133	17.8367	18.8567	15.0533	13.1567	9.60667	1.60333	1.47667	2.79333	8.38333	7.71667
Seita.1G140000	8.96333	36.7	0.223333	9.7	47.46	67.6833	0	17.8967	19.02	0.173333	2.15667	32.8033	20.11	6.48667	0.553333	0.546667	0.17	0.703333	0.0266667
Seita.1G140100	36.2233	31.06	19.1433	11.68	13.5033	8.5	14.8633	21.3	21.2267	26.2767	17.25	15.0833	19.57	20.1533	0.47	0.463333	30.6633	50.2767	24.9533
Seita.1G140200	0.183333	33.9133	0.0933333	16.78	0.41	0.123333	0	0.203333	0.13	0	0.923333	0.176667	0.06	0.27	0	0	0.0433333	0.0466667	0.0733333
Seita.1G140300	0	0.626667	0	0	0	0	0	0	0	0.103333	0	0	0	0	0	0	0.176667	0	0
Seita.1G140400	0	0.71	0	0.34	0	0	0	0	0	0	0.04	0.0866667	0	0	0	0	0	0	0
Seita.1G140500	0	0	0	0	0	0	0	0	0	0	0	0	0	0	0	0	0	0	0
Seita.1G140600	0	0	0	0	0	0	0	0	0	0	0	0	0	0	0	0	0	0	0
Seita.1G140700	0	0	0	0	0	0	0	0	0	0	0	0	0	0	0	0	0	0	0
Seita.1G140800	0	0.216667	0	0.09	0	0	0	0	0.02	0	0	0	0	0	0	0	0	0	0
Seita.1G140900	0	2.01	0.01	0.65	0	0	0	0	0	0	0.08	0	0	0	0	0	0.01	0	0
Seita.1G141000	0	0.39	0	0.326667	0	0	0	0	0	0	0.0566667	0.0633333	0	0	0	0	0	0	0
Seita.1G141100	0.08	0.95	0	0.736667	0	0	0	0	0	0	0.483333	0.113333	0	0.0233333	0	0	0	0	0
Seita.1G141200	0	0	0	0	0	0	0	0	0	0	0	0	0	0	0	0	0	0	0
Seita.1G141300	0	0	0	0	0.113333	0	0	0	0.06	0	0.116667	0.233333	0	0	0	0	0	0.113333	0.0366667
Seita.1G141400	3.95	8.16	2.05667	1.18333	4.18667	1.11	1.35333	7.46333	4.77667	4.34667	21.08	8.13	6.22	5.66667	0.19	0.153333	2.74	4.45	1.62667
Seita.1G141500	11.4533	7.99	4.01333	2.91667	6.26	2.65	5.11333	8.98333	6.9	5.12	14.5633	11.9433	10.4933	9.40333	0.156667	0.16	3.85333	7.37667	4.15667
Seita.1G141600	27.8767	11.57	24.3733	66.9067	36.4833	27.4667	54.96	16.8733	15.01	21.8867	20.4833	8.32333	6.60667	10.7267	0.553333	0.513333	11.0433	20.44	28.5133
Seita.1G141700	44.2233	23.5067	3.26333	26.8667	42.14	27.0133	4.47333	43.4667	51.3133	6.41667	42.34	28.1533	17.01	11.4733	0.15	0.153333	3.64667	6.08333	5.56333
Seita.1G141800	0.39	9.25667	7.91333	6.11333	1.06333	1.66667	3.53333	0.536667	0.976667	4.29333	0.05	0.383333	0.51	0.816667	0.57	0.58	0.853333	1.82	1.42
Seita.1G141900	11.47	42.7367	48.8167	288.827	75.9967	148.117	218.397	10.4367	17.7733	29.5267	3.71	8.18333	3.65667	7.79333	1.43667	1.52667	3.23	15.9367	16.9633
Seita.1G142000	0	0.61	0	3.89	0.866667	1.52	0.523333	0.326667	1.12	0.21	0	0.67	0	0	0.213333	0.223333	2.47	7.03667	6.05667
Seita.1G142100	16.2833	7.30667	6.9	4.97667	11.1733	7.11667	12.8367	11.26	9.49333	9.44333	15.0933	11.38	10.7767	10.6033	0.0233333	0.04	1.99	3.61333	5.37333
Seita.1G142200	44.1567	78.51	16.4533	41.9533	53.1367	37.2133	44.0333	58.8033	55.9867	24.5633	62.2133	58.42	60.74	55.19	0.706667	0.646667	16.91	18.5967	32.4733
Seita.1G142300	0.0833333	3.79333	0.336667	0	3.21667	1.66667	0.926667	0.506667	0.576667	0.73	1.00667	0.406667	1.37667	1.37333	0.08	0.0833333	0.23	0	0.0233333
Seita.1G142400	4.60333	14.47	1.69	0.76	10.6733	8.59333	2.47	3.31	2.91	1.77	14.0967	6.63333	6.09	2.39	0	0	0.53	0.38	0.513333
Seita.1G142500	2.05	9.90667	6.73667	4.67	7.20667	5.72333	3.65333	5.61	4.24667	9.33	9.77667	7.07333	8.23333	9.7	1.31333	1.31333	4.03667	9.4	4.56667
Seita.1G142600	13.7767	14.0633	8.15667	15.75	10.4633	7.80333	4.15667	12.1	10.08	8.42	16.0967	14.0633	12.3967	12.7267	1.59	1.63667	4.93	12.5633	10.57
Seita.1G142700	0	0.0366667	0	0	0	0	0	0	0	0	0.06	0	0	0	0	0	0	0	0
Seita.1G142800	0.0266667	0.473333	1.70333	0.553333	0.49	0.33	1.19	0.276667	0.33	2.18	0.563333	0.07	0.353333	0.56	0.64	0.68	0.04	0.196667	0.0733333
Seita.1G142900	24.3433	24.89	4.06	6.16333	35.42	22.9767	5.31333	36.46	36.24	8.85	40.7133	40.17	27.1233	24.5733	0.92	1.03667	9.27333	17.27	9.55333
Seita.1G143000	130.09	199.847	81.5933	117.48	140.35	167.263	99.2833	104.263	105.15	73.9267	100.03	113.78	126.047	154.887	2.34	2.17	62.4167	136.233	105.337
Seita.1G143100	0.113333	0.0433333	0	0.1	0	0	0	0.0366667	0.11	0.1	0.0733333	0.0666667	0.55	2.00667	1.94667	1.80333	2.32667	5.00333	2.66333
Seita.1G143200	0.343333	0.18	0	0	0.186667	0.0566667	0.0566667	0.386667	0.283333	0	0.233333	0.0266667	0.133333	0.1	0	0	0.02	0.0966667	0.37
Seita.1G143300	13.5733	52.5633	28.1633	18.04	20.98	25.68	39.1367	16.2767	14.4767	27.41	28.1467	20.0833	19.55	20.7833	1.10667	1.22667	4.23333	12.56	6.71667
Seita.1G143400	74.53	70.4967	13.8333	22.52	18.0267	14.0067	17.77	35.67	48.6533	32.8567	19.5967	64.4467	63.5233	60.69	0.153333	0.213333	8.96667	22.0933	30.4
Seita.1G143500	0.213333	5.01333	0.08	0.283333	0	0.193333	0	0	0	0.63	0.38	0.37	0.216667	0.343333	0	0	0	0	0
Seita.1G143600	32.1433	6.93	14.02	2.30333	23.5267	17.9133	20.86	21.1467	18.3533	18.9767	57.88	30.9433	28.9067	28.0033	15.5867	15	16.2533	23.99	24.8133
Seita.1G143700	0.136667	0.0233333	0.176667	0.186667	0.85	0.683333	0.0566667	0.31	0.456667	0.54	0.386667	0.35	0.473333	0.206667	4.15	4.19667	0.05	0.0433333	0.116667
Seita.1G143800	9.56333	24.01	12.5667	4.08667	20.3167	18.4033	36.8667	29.8533	30.0333	65.14	53.1933	26.9533	20.8433	15.65	0.04	0.06	8.62333	7.16	2.55
Seita.1G143900	7.44333	7.87333	6.16667	6.38	10.6533	7.12333	6.13667	9.47333	9.26333	3.76667	17.58	10.49	7.36	8.35333	0.16	0.12	3.72	4.69333	10.0267
Seita.1G144000	6.2	7.05667	2.15667	5.40333	5.75667	3.72	4.7	8.00667	6.69333	3.73	11.82	7.07667	5.43	7.12667	0.286667	0.27	2.10667	3.17333	3.48333
Seita.1G144100	1.74333	4.47	4.03667	2.84667	7.66333	4.65	4.80667	7.29	5.29	1.97667	13.5233	9.45667	7.69667	9.31	3.26	3.36667	3.98667	3.54	3.18
Seita.1G144200	0.14	5.51667	0.633333	4.97333	2.12333	1.72	0.753333	2.74	2.72	1.16	5.20667	3.04667	2.74333	4.14333	2.03333	1.76333	0.876667	0.383333	0.446667
Seita.1G144300	0	0	0	0	0	0	0	0	0	0	0	0	0	0	0	0	0	0	0
Seita.1G144400	19.76	5.88667	0.11	0.0933333	12.16	4.5	0	24.64	24.87	0.283333	14.4567	29.2133	15.4067	19.4667	0	0	5.55667	25.5133	5.98
Seita.1G144500	9.19	6.20333	0.413333	1.34	4.65667	0.943333	0.393333	7.55667	7.06	0.403333	7.21667	7.16333	4.38	3.24	0	0	0.56	2.03667	1.14667
Seita.1G144600	0	0.17	0.336667	0.03	0.166667	0.0833333	0.15	0.403333	0.236667	0.223333	0.206667	0.63	0.46	0.44	0	0	0.0533333	0.32	0.163333
Seita.1G144700	6.82667	19.53	3.21667	5.91667	29.6633	42.3433	0.333333	67.35	68.4033	10.64	6.56333	32.7233	12.79	6.86333	0.466667	0.42	2.65	6.71667	2.26333
Seita.1G144800	0.0433333	0.126667	0	0.153333	0.87	2.34667	0	9.42667	12.0833	0.0733333	0.3	2.58	0.0866667	0.0266667	0	0	0.303333	0.04	0.0333333
Seita.1G144900	14.3567	26.2867	10.1533	9.83333	27.17	12.29	18.5767	43.3733	30.2633	19.2133	83.7567	40.8367	48.59	36.1567	0.146667	0.0966667	12.66	10.23	17.5767
Seita.1G145000	7.16667	11.0467	4.44	6.28	12.3933	6.11667	8.57333	19.3333	14.76	9.3	37.2167	18.7667	23.4167	17.5833	0.04	0.0633333	3.88667	4.23333	5.92333
Seita.1G145100	0	0	0	0	0	0	0	0	0	0	0	0	0	0	0	0	0	0	0
Seita.1G145200	125.98	37.43	0.76	23.5533	99.4933	157.277	0.296667	141.757	161.34	5.98333	5.64667	72.6167	19.6633	6.92333	0.18	0.183333	0.39	0.66	2.63333
Seita.1G145300	0.0133333	0.0633333	0	0	1.23667	0.403333	0	0.513333	0.186667	0.03	0.123333	0.58	2.12333	2.83333	0.113333	0.103333	1.30333	1.52667	0.136667
Seita.1G145400	0	0	0	0	0	0	0	0	0	0	0	0	0	0	0	0	0	0	0
Seita.1G145500	0.02	0	0	0	0	0	0	0	0	0	0.01	0	0	0	0	0	0.0433333	0	0.00666667
Seita.1G145600	0	0	0	0	0	0	0	0	0	0	0	0	0	0	0	0	0	0	0
Seita.1G145700	0	0	0	0	0	0	0	0	0	0	0	0	0	0	0	0	0	0	0
Seita.1G145800	0	0	0	0	0	0	0	0	0	0	0	0	0	0	0	0	0	0	0
Seita.1G145900	41.49	49.8233	59.7767	72.8067	115.17	90.62	290.913	114.25	89.7267	137.493	136.833	95.5567	73.83	78.58	9.94667	10.09	28.9267	31.9133	29.5133
Seita.1G146000	0	0	0	0	0	0	0	0	0	0	0	0	0	0	0	0	0	0	0
Seita.1G146100	13.9367	3.71333	1.25333	4.63667	0.74	3.91333	0.276667	0.32	0.603333	0.46	0.0366667	0.376667	0.733333	1.80667	0	0	1.11667	2.57333	3.09
Seita.1G146200	24.4967	32.2667	17.8267	18.6033	33.66	20.31	11.84	44.9633	25.6833	18.07	145.17	47.0433	53.26	47.6267	9.39	9.35667	31.33	27.3667	12.7533
Seita.1G146300	0	0	0	0	0	0	0	0.146667	0	0	0	0	0	0	0	0	0	0	0
Seita.1G146400	68.6233	131.617	57.8567	56.5867	95.0267	117.58	36.3867	54.3567	64.1633	20.7333	43.6767	61.6367	59.86	46.7367	41.2133	41.32	27.3833	29.26	25.91
Seita.1G146500	44.4467	29.0333	12.3433	8.07333	27.38	14.9	14.1833	54.2167	41.4233	16.6833	114.297	53.9967	42.48	45.1567	0.616667	0.623333	33.2467	30.71	17.9433
Seita.1G146600	0.04	16.3633	12.1533	1.37667	0.213333	0.13	0	0.396667	0.173333	0.113333	0.403333	0	0.0166667	0	0	0	0.02	0.106667	0.02
Seita.1G146700	172.48	133.423	48.7733	55.42	130.53	86.9933	92.1767	143.047	141.953	57.2533	163.957	149.09	126.673	128.407	2.89	3.07333	26.7833	65.22	47.4467
Seita.1G146800	55.1933	23.7167	24.1133	15.95	59.0133	49.0967	34.6867	64.75	61.6067	28.83	43.6033	48.6367	50.6433	48.42	0.32	0.296667	16.7067	20.2733	20.92
Seita.1G146900	3.63	3.27333	0.863333	0.11	2.25	0.86	0.5	4.13333	3.67667	2.06	3.71333	2.36	3.19	1.15667	0.216667	0.22	0.743333	1.95	1.19333
Seita.1G147000	6.55667	13.2433	6.62667	8.58667	8.91	7.32333	6.15333	6.29	5.98	7.83667	17.8967	10.1067	7.81667	8.95667	0.0333333	0.0333333	2.90667	6.2	2.72667
Seita.1G147100	87.4567	51.9467	23.83	28.1	55.9967	34.7467	61.2467	62.2167	54.49	33.9633	65.4967	67.1	50.1267	56.32	1.39667	1.34667	36.6833	105.837	44.97
Seita.1G147200	0	0	0	0	0	0	0	0	0	0	0	0	0	0	0	0	0	0	0
Seita.1G147300	0	0	0	0.03	0	0	0	0	0	0	0.0133333	0	0.116667	1.16333	1.03333	1.15667	0	0	0
Seita.1G147400	6.97	6.04667	0	0.09	0	0	0	0	0	0	0	0	0	0	0	0	0	0	0
Seita.1G147500	28.21	15.6467	3.23333	6.59667	13.82	5.61667	26.8633	17.4067	14.2433	16.3533	25.6967	13.9367	12.2667	13.45	0	0	4.19	10.6333	9.2
Seita.1G147600	0.0866667	0.06	0.01	0	0.01	0.196667	0.09	0	0.0366667	0	0.0133333	1.45	2.70667	0.0133333	0.0266667	0.0133333	0	0	0
Seita.1G147700	20.82	42.7567	94.05	230.363	23.81	17.5833	230.07	7.87333	12.5467	83.0467	7.71	20.06	23.0533	26.0433	4.41	4.46333	12.78	46.5967	25.9433
Seita.1G147800	47.7367	12.69	5.43	7.68333	22.2367	12.16	14.3133	24.9533	25.4833	10.52	28.4733	21.4433	17.9033	18.68	0	0	5.88333	10.0767	12.71
Seita.1G147900	30.8733	21.65	4.37333	10.2033	12.6367	8.17333	2.54	12.2667	8.76667	3.50333	36.57	20.7633	19.73	18.9033	0.04	0.04	5.81333	10.2133	8.27667
Seita.1G148000	28.37	17.6767	207.873	981.317	192.187	290.693	118.887	151.703	110.767	106.193	15.9733	90.1233	17.9833	11.2067	49.95	50.4	14.4167	23.41	37.1467
Seita.1G148100	0	0	0	0	0	0	0	0	0	0	0	0	0	0	0	0	0	0	0
Seita.1G148200	0	0	0	0	0	0	0	0	0	0	0	0	0	0	0	0	0	0	0
Seita.1G148300	1.08	7.21	2.69	26.14	1.36	0.813333	11.6367	2.04667	1.33667	4.16667	0.416667	0.453333	0.27	0.533333	0.5	0.543333	0.0166667	0.226667	0.336667
Seita.1G148400	136.873	46.2067	33.4433	21.64	71.6633	32.32	83.73	87.7767	78.5233	51.12	122.6	81.28	59.7467	62.5867	3.21333	3.33667	28.8667	53.84	86.71
Seita.1G148500	0	0.02	0	0	0	0	0	0	0	0	0	0	0	0	0	0	0	0	0
Seita.1G148600	7.63667	18.9233	2.61	5.60333	14.2033	6.29	2.87667	16.7	12.3767	4.83667	48.26	19.64	25.7933	21.92	0	0	4.91333	4.90333	6.19
Seita.1G148700	0.02	0.37	0	0	0.0566667	0.133333	0	0.156667	0	0	0	0.0633333	0.373333	0.17	0	0	0.04	0	0
Seita.1G148800	0	0	0	0	0.0566667	0.0333333	0	0	0	0	0	0	0	0.03	0	0	0	0	0
Seita.1G148900	0.26	6.02	0	0.37	0	0	0	0.173333	0.08	0	0	0.0166667	0	0.16	0	0	0	0	0
Seita.1G149000	0.266667	13.1133	0	0.0333333	5.94333	1.46667	0	6.25333	2.02667	0.623333	0.536667	2.24333	3.48333	2.79	4.85	4.56	0	0	0.0166667
Seita.1G149100	1.92	3.8	0	0.12	0.723333	0.116667	0.04	4.06667	2.02	0.36	1.2	6.21	2.64667	1.19333	0.166667	0.0833333	0	0.06	0.55
Seita.1G149200	43.7133	73.8133	0.23	55.4867	0.163333	1.54333	0	0.166667	0.18	0	0.11	2.37667	5.70333	0.226667	0.0533333	0.0266667	4.96333	2.73667	9.14333
Seita.1G149300	7.96333	9.73333	13.9733	4.14667	18.4033	22.77	9.86	18.2833	15.6267	11.12	18.43	19.3167	16.8133	8.27667	0.06	0.05	1.16667	1.73333	0.85
Seita.1G149400	0	0	0	0	0	0	0	0	0	0	0	0	0	0	0	0	0	0	0
Seita.1G149500	7.62333	30.5533	15.3333	37.4733	53.18	50.9367	24.0933	54.1733	57.8633	17.8233	21.9967	37.66	20.16	18.2633	1.15	1.00667	11.1033	25.68	15.2033
Seita.1G149600	0	0	0	0	0	0	0	0	0	0	0	0	0	0	0	0	0	0	0
Seita.1G149700	0	0	0	0	0	0	0	0	0	0	0	0	0	0	0	0	0	0	0
Seita.1G149800	0	0	0	0	0	0	0	0	0	0	0	0	0	0	0	0	0	0	0
Seita.1G149900	0.746667	0.31	0	0.43	0	0	0.0666667	0	0	0	0	0	0	0	0	0	0	0.0833333	0.106667
Seita.1G150000	0	0.796667	0.823333	0	0.3	0	0.0633333	1.02667	0.65	0.323333	1.62333	1.42333	2.34	1.23333	0	0	0.0633333	0.0733333	0.16
Seita.1G150100	0	0	0	0	0	0	0	0	0	0	0	0	0	0	0	0	0	0	0
Seita.1G150200	34.5233	42.1233	22.1967	52.7867	47.2367	45.6767	49.3367	38.31	39.0233	30.5733	38.58	48.16	40.2033	34.3367	0.506667	0.513333	15.04	17.79	10.6667
Seita.1G150300	12.79	16.9667	19.08	8.17333	20.13	12.5767	12.6933	23.6767	18.3433	16.1433	43.6933	29.3567	29.25	30.4433	0.556667	0.59	12.6267	18.0933	8.06
Seita.1G150400	21.3333	33.48	11.1867	13.2833	28.3667	28.4567	12.4133	29.25	28.35	16.8267	33.6533	39.2033	32.2267	31.14	0.65	0.56	7.12333	12.09	9.28667
Seita.1G150500	4.90333	6.53667	1.45	6.62333	5.27333	3.83667	1.42	34.87	28.7367	1.81667	16.3233	8.10333	1.5	1.06	1.23333	1.22	0.363333	0.703333	0.373333
Seita.1G150600	0	0.03	0.0566667	0.6	0.0466667	0.113333	0.05	0.54	0.223333	0.0366667	0	0	0	0.0633333	0	0	0.0966667	0.0766667	0.06
Seita.1G150700	2.41	9.61667	2.53667	41.69	0.266667	0.19	0.9	0.203333	0.0666667	0.793333	0.02	0.183333	0.746667	1.91	0.273333	0.263333	1.63333	2.72667	2.54333
Seita.1G150800	0.233333	0	1.42333	0	0.0933333	0.11	1.61	0.163333	0	0.53	0.09	0.0533333	0	0	0	0	0	0	0.0333333
Seita.1G150900	15.33	48.31	11.1133	22.68	52.97	22.6767	16.12	56.7633	38.98	12.6167	142.747	55.6067	63.6067	46.54	2.59333	2.41333	33.9767	26.8567	26.4367
Seita.1G151000	21.2	69.56	18.3567	22.3733	102	37.71	26.9333	128.953	106.347	15.4567	251.56	109.29	41.8867	28.0733	2.71667	2.80333	39.5033	57.79	53.5
Seita.1G151100	0	0.15	0	0	0	0	0	0	0	0	0.0533333	0	0	0.17	0	0	0.0433333	0.183333	0.0766667
Seita.1G151200	0.0633333	0.06	0.17	0.04	0.25	0	0	0.163333	0.196667	0.2	0.573333	0.223333	0.0566667	0.0666667	0	0	0.57	0.326667	0.233333
Seita.1G151300	18.8733	24.1933	5.23	8.24	34.91	29.81	13.1767	31.9967	33.0567	8.84667	23.6867	29.9533	20.8233	19.5	0.32	0.32	5.49667	8.38333	6.73
Seita.1G151400	25.41	12.8933	2.21667	5.42	16.6133	10.0567	7.23	22.9667	20.6533	11.0767	27.3033	26.6167	23.3633	24.14	0.13	0.123333	8.75333	17.7267	7.95667
Seita.1G151500	0	0	0	0	0	0	0	0	0	0	0	0	0	0	0	0	0	0	0
Seita.1G151600	0.02	0.933333	0.06	2.50667	0.17	2.39667	0.0833333	0.303333	1.67667	0.163333	0.196667	1.04667	2.06333	4.78	0	0	0.106667	0.206667	0.2
Seita.1G151700	11.9267	21.5067	0	4.46	1.14333	0.18	0	0.333333	1.1	0	0.583333	0.13	0	0.04	0	0	0.06	0.07	0
Seita.1G151800	0.533333	0	0	0	0.07	0	0.35	0	0	0.143333	0.07	0	0	0	0	0	0	0	0
Seita.1G151900	8.04667	310.64	0.113333	92.13	1.3	2.27667	0.13	8.20667	13.13	0.213333	1.17333	0.23	0.0733333	0.106667	0	0	0.04	0.0466667	0.256667
Seita.1G152000	0.116667	85.1633	0	53.6733	2.22	3.67333	0.0533333	0.563333	1.68667	0.0733333	0	1.20333	0.356667	0.616667	0	0	0.0133333	0	0
Seita.1G152100	0.186667	0.626667	0	0.153333	0.02	0	0	0.536667	0.326667	0	2.14	0.72	0.766667	3.10667	0	0	4.73	14.22	2.88
Seita.1G152200	7.05667	2.57333	0	0.51	0	0	0	0.0466667	0.0433333	0	0.0466667	0.0233333	0	0.0433333	0	0	0.13	0.0566667	0.193333
Seita.1G152300	11.1167	25.1767	0.153333	1.32333	14.0933	0.423333	0	31.6033	18.9633	0.0866667	94.1	28.79	8.63667	7.42667	0.143333	0.186667	3.16667	6.30667	2.05667
Seita.1G152400	1.29	3.12	0.173333	0.633333	2.37333	1.15667	0.506667	4.83	2.56667	1.72	8.74333	5.2	5.91	5.17667	0.56	0.603333	0.863333	2.32333	0.82
Seita.1G152500	0	0	0	0.133333	0	0	0	0	0	0	0	0	0.906667	62.8133	10645.3	10662.9	0.06	0.13	0
Seita.1G152600	0	0	0	0	0	0	0	0	0	0	0	0	0	0	0	0	0	0	0
Seita.1G152700	0	0	0	0	0	0	0	0	0	0	0	0.0166667	0.106667	0.04	0.05	0.0533333	0.01	0.0633333	0.01
Seita.1G152800	0.613333	0.326667	0.126667	0.0333333	0.04	0.0766667	0.25	0.31	0.39	0.443333	0.333333	1.31	2.23333	2.22333	0.1	0.09	0.18	0.386667	0.63
Seita.1G152900	0	0	0	0	0	0	0	0	0	0	0	0	0	0	0	0	0	0	0
Seita.1G153000	0	0.0866667	0.0766667	0	0.0166667	0	0.07	0	0.0366667	0	0.0966667	0.16	0.116667	0.226667	0.343333	0.37	0.06	0.09	0.17
Seita.1G153100	0	2.05	10.64	0.123333	0.133333	0.11	3.74333	0.16	0.0266667	0.773333	0.0866667	0.0966667	0.2	0.333333	0	0	0.05	0	0.00666667
Seita.1G153200	0.0233333	0.0433333	0.0766667	0	0	0	0	0	0	0	0	0	10.64	25.7733	56.56	56.9233	0	0	0
Seita.1G153300	4.04333	8.15333	3.45	0.99	5.77333	2.64667	1.75667	6.68333	5.94	3.35	9.37333	8.51333	8.61667	9.12	0.08	0.0633333	3.39333	3.68	2.90667
Seita.1G153400	1.25667	6.67333	1.53	2.36	1.65333	1.21333	1.51333	1.27667	0.843333	1.54	3.28667	2.08	2.63333	2.74333	1.05	0.966667	0.603333	0.903333	1.70667
Seita.1G153500	0.156667	0.293333	0.0366667	0.166667	0.0466667	0.0566667	0.16	0.116667	0.173333	0.69	0.833333	0.286667	0.863333	4.82	215.613	213.957	0.02	0.02	0.05
Seita.1G153600	0.573333	0.77	0.803333	0.493333	0.51	0.17	0.41	1.03	0.4	0	2.98	0.39	0.453333	0.643333	0.0833333	0.173333	0.213333	0.536667	0.686667
Seita.1G153700	12.62	12.32	3.7	5.26	11.2167	6.96667	4.97667	9.25333	9.04	3.59	18.92	9.1	8.06667	8.07333	1.3	1.31	4.16333	7.06667	5.49
Seita.1G153800	39.2867	41.3667	5.16333	3.25	45.05	23.6533	5.35	33.81	28.29	9.81667	63.7033	41.3	39.62	26.3733	0	0	17.31	30.05	24.12
Seita.1G153900	0	0	0	0	0	0	0	0	0	0	0	0	0	0	0	0	0	0	0
Seita.1G154000	1.15	3.31333	1.80667	1.38	1.53333	1.24667	1.28667	2.04667	1.86667	1.98	4.15667	3.13	2.69333	2.79333	0.42	0.4	0.936667	1.36667	1.05667
Seita.1G154100	0.346667	1.49333	0.386667	0.896667	0.403333	0.506667	0.463333	0.396667	0.5	0.273333	1.48	1.04333	0.79	1.58667	15.0133	15.1233	0.13	0.183333	0.213333
Seita.1G154200	0.876667	10.7833	25.93	92.2	5.68	21.8067	119.54	0.783333	7.14667	20.3067	0.333333	1.09	0.343333	0.723333	0.1	0.123333	0.443333	10.22	8.41
Seita.1G154300	35.21	48.1967	31	23.31	34.3733	22.85	12.7567	50.5267	45.0667	14.9933	42.85	44.98	49.5867	36.5267	0.223333	0.273333	13.6967	20.24	12.99
Seita.1G154400	1.33667	3.34333	8.10667	0.406667	1.21667	2.01333	3.09333	3.39333	3.47	7.39667	6.14333	3.00667	5.28333	5.92	0	0	0.78	0.853333	1.28
Seita.1G154500	8.58667	8.22	7.38	10	1.82667	5.21333	2.99	3.2	5.21	1.38667	0.446667	1.07	1.17667	2.45667	0.813333	0.723333	4.19667	14.2633	44.34
Seita.1G154600	64.0433	44.11	9.60333	15.3533	37.3367	23.7233	20.22	41.1233	45.0833	16.03	48.9533	48.8733	40.51	39.7033	0.0533333	0.0833333	10.9333	18.3367	20.1367
Seita.1G154700	0.556667	1.82	0.16	0.526667	1.24	1.17667	0.873333	2.34333	1.43	1.16	7.15667	2.02667	2.59	1.58333	0	0	0.246667	0.6	1.24667
Seita.1G154800	2.23333	1.42667	0.326667	0.596667	4.14	2.84333	1.28667	3.76	3.29333	2.23333	11.7133	5.08	4.27667	2.97667	0	0	0.42	0.76	1.04667
Seita.1G154900	2.66	1.26333	1.26	0.103333	1.63667	0.466667	4.41333	1.94333	1.62333	6.35667	4.42333	2.34	1.2	1.17333	0.0166667	0.0333333	0.716667	0.756667	2.75
Seita.1G155000	0	0.1	0.17	0	0.0166667	0.0166667	0	0	0	0	0	0	0	0	0	0	0.01	0	0.04
Seita.1G155100	1.19333	4.47667	5.33667	1.37333	2.73	3.05333	2.95	2.27667	2.19333	6.53	0.513333	3.78	9.99667	10.5633	0	0	2.01	1.59667	4.40667
Seita.1G155200	12.8333	35.8333	8.46	10.4933	6.44667	5.85667	10.1667	10.58	5.79	15.2	5.45	10.0167	25.12	48.0333	0.286667	0.296667	195.067	72.4033	314.797
Seita.1G155300	0	13.35	0	0	0	0	0	0	0	0	0	0	0	0	0	0	0	0.08	0.0366667
Seita.1G155400	0.0333333	0.05	0	0	0	0	0	0	0.0133333	0	0.05	0.0533333	0.0866667	11.8567	0.0266667	0.0133333	59.86	132.753	34.1433
Seita.1G155500	1.8	1.76667	0.12	0.0266667	0.85	0.1	0.04	1.52667	0.503333	0.0366667	7.52333	3.12333	1.85	0.846667	0	0	0.55	0.473333	1.13
Seita.1G155600	0.0666667	0.23	0	0	0.0466667	0	0	0.0966667	0	0	1.06667	0.143333	0.1	0.0833333	0	0	0	0.263333	0.0866667
Seita.1G155700	0.683333	0.336667	0.0533333	0.0933333	0.336667	0.233333	0	1	0.4	0.136667	2.19667	1.17	0.713333	0.0266667	0.7	0.616667	0.1	0.223333	0.986667
Seita.1G155800	2.78333	7.99667	1.85667	2.36	3.76	6.78333	0.65	6.93333	6.50333	2.38667	16.5533	8.34667	5.42	3.42333	1.74667	1.48333	1.54333	1.3	4.08
Seita.1G155900	0.606667	0.593333	0.0366667	0.113333	0.566667	0.453333	0	0.326667	0.183333	0	0.95	0.556667	0.56	0.19	0.133333	0.136667	0.376667	0.106667	0.243333
Seita.1G156000	51.4233	61.4933	10.83	33.72	84.9167	70.3767	37.71	62.5867	66.48	37.77	63.6233	71.2767	47.5933	32.7633	0.47	0.466667	13.4667	27.49	22.0633
Seita.1G156100	4.27	10.4933	4.23	5.49333	7.99333	6.46333	7.79667	4.99333	3.9	4.88667	12.75	6.07	7.27333	8.80667	0.116667	0.173333	3.55	5.41333	3.88667
Seita.1G156200	220.107	90.9233	21.3633	40.91	184.483	105.55	213.013	108.517	111.493	90.7433	199.477	82.1267	60.14	78.5	175.12	173.707	493.583	451.717	252.857
Seita.1G156300	0.126667	0.37	0.196667	0.0866667	0.106667	0.11	0.0866667	0.32	0.09	0.1	0.136667	0.326667	0.34	0.433333	0	0	1.07667	1.22667	0.763333
Seita.1G156400	3.62	6.01	3.60667	2.73667	0.986667	1.36333	0.926667	0.97	0.753333	1.55333	1.69333	3.23667	8.99	11.4167	0.55	0.466667	3.83667	6.77333	3.23
Seita.1G156500	0.443333	0.753333	0	0.243333	0	0.0366667	0	0	0	0	0	0	0.196667	0.11	0.13	0.133333	0	0.04	0
Seita.1G156600	13.0033	17.0167	6.88667	11.2067	21.3333	9.98333	44.69	21.64	20.7233	40.7133	110.403	23.85	9.30333	9.29	0	0	5.33333	5.57333	6.80333
Seita.1G156700	5.18667	166.027	92.47	24.35	139.523	176.25	9.41	74.5567	52.2267	21.7033	2.49	76.42	275.413	152.123	5.15667	4.97	16.1033	35.75	6.72
Seita.1G156800	7.48	10.4267	4.47	0.573333	21.9233	5.67333	18.1133	36.53	36.5867	17.03	19.1267	27.2167	11.1667	8.50667	0	0	2.49	2.16333	3.72333
Seita.1G156900	2.9	5.09667	1.14	1.37667	3.21	2.92333	15.3533	4.81333	3.96333	17.87	9.42333	6.9	6.58333	4.11333	0.0466667	0.0233333	1.02333	1.06	1.77667
Seita.1G157000	1.18333	9.79	3.58	0.776667	1.73333	1.46667	0.826667	2.21667	1.71	1.11	7.90667	3.07	13.61	28.7767	3.22	3.34667	4.04667	1.13333	3.46667
Seita.1G157100	8.11667	21.7667	5.91667	12.3633	17.7233	14.4467	8.65333	14.1233	13.7133	7.36667	45.0833	17.64	17.6333	12.9967	2.92333	3	7.3	7.70333	10.06
Seita.1G157200	0	0.273333	0	0	0.216667	0.146667	0.46	0	0.07	0.0833333	0.133333	0	0	0	0	0	0	0.0566667	0.0966667
Seita.1G157300	0	0	0	0	0	0	0	0	0	0	0	0	0	0.0333333	0	0	0	0	0
Seita.1G157400	78.46	8.21	0	6.84	0.396667	1.97333	0	1.29667	1.86667	0.0133333	0.183333	0.126667	0.176667	0.12	0.106667	0.09	1.08333	0.943333	2.41333
Seita.1G157500	1.43667	10.2767	0	1.04	0	0.07	0	0.03	0.21	0	0	0.0466667	0.136667	0.0233333	0	0	0	0	0
Seita.1G157600	29.39	92.3667	0.0533333	267.533	59.2367	61.37	0.16	16.8767	20.86	0.263333	1.72	0.493333	0.403333	0.223333	0.246667	0.226667	0.2	0.566667	2.94333
Seita.1G157700	9.87667	16.5567	7.84	15.4133	11.8633	9.84333	11.2167	13.4467	10.7567	6.81	15.2267	12	11.3367	9.43	0.856667	0.926667	4.39333	8.49	6.13
Seita.1G157800	21.5233	21.5233	22.4533	24.55	23.9733	23.8067	31.3867	17.4833	17.4633	17.6	24.4233	25.1267	21.3533	21.8667	4.5	4.39667	15.4933	28.6933	20.68
Seita.1G157900	7.57333	6.67667	1.49667	4.86333	15.88	7.16667	6.21333	15.5533	15.4767	4.84667	54.9767	14.5733	19.6533	11.8	7.31667	6.42333	6.57667	4.40667	8.18
Seita.1G158000	3.28	3.90333	0.653333	2.60333	6.98667	2.28667	1.55	6.45667	4.86333	1.62667	21.6367	7.05	8.07333	6.61	0.663333	0.48	2.33333	2.55333	3.58333
Seita.1G158100	3.10333	2.26333	0.633333	2.13667	2.23667	1.67333	7.09667	3.58667	2.71667	3.39	3.45333	2.68333	2.41	3.33667	0.07	0.0833333	0.82	2.09333	2.66333
Seita.1G158200	12.2467	20.6567	7.92333	12.8433	18.75	15.2633	14.4867	18.7	16.9233	6.47	21.84	16.46	11.3833	11.8367	0.313333	0.37	4.39333	8.65333	11
Seita.1G158300	37.77	28.03	11.8933	14.6533	22.4667	12.91	15.8733	26	21.47	14.98	38.69	28.56	31.9467	34.97	0.206667	0.183333	13.1	19.4767	13.5433
Seita.1G158400	4.58667	7.90667	1.06	0.966667	41.8733	7.84	0.593333	49.5533	33.7933	1.01667	112.157	38.5833	20.83	10.84	0.15	0.14	23.37	26.2633	15.9733
Seita.1G158500	1.77	2.32333	1.9	0.136667	1.73	1.61333	6.38333	2.25333	1.71667	8.79667	3.61667	3.49	4.60667	5.27	0	0	0.54	0.866667	0.923333
Seita.1G158600	104.61	164.133	42.32	141.523	141.94	229.063	928.077	146.713	150.063	685.117	101.583	212.05	213.6	170.737	22.12	22.03	17.78	153.01	101.883
Seita.1G158700	3.82	4.93333	12.1467	0.84	2.11333	1.45667	37.0833	2.46	2.59333	21.9333	4.82667	4.53	10.9367	16.2033	24.0433	24.38	2.30333	7.05333	4.22
Seita.1G158800	2.60333	7.24333	1.5	0.41	2.12	1.01333	1.25333	3.80333	2.80333	2.29667	13.3	4.93333	8.03	9.34333	0.206667	0.23	1.91667	1.70667	3.12
Seita.1G158900	4.17667	15.1733	4.62	11.2133	10.4567	6.48667	6.80667	11.2433	8.23	5.58333	18.8467	12.3867	12.9567	14.4	2.06333	2.07333	8.09333	9.49333	2.81
Seita.1G159000	0.0366667	0.0166667	0.02	0	0	0	0	0	0	0	0	0.123333	0.896667	0.35	0.556667	0.533333	0	0	0.05
Seita.1G159100	0.91	0.51	0.0466667	0.323333	0.233333	0.0866667	0.0633333	0.66	0.48	0.12	0.766667	0.666667	0.476667	0.46	0	0	0.21	0.83	0.506667
Seita.1G159200	30.51	34.3833	26.48	72.67	88.77	63.8533	43.0433	137.073	103.893	23.4067	46.1933	87.2833	27.3933	23.1	0.246667	0.29	5.45667	10.09	15.5
Seita.1G159300	0	0	0	0	0	0	0	0	0	0	0	0	0	0	0	0	0	0	0
Seita.1G159400	0	3.24667	18.34	3.43	1.78667	0.21	19.7167	0.0533333	0.01	4.95667	0	0	0.273333	0.54	0.04	0.04	0.15	0.223333	0.0666667
Seita.1G159500	6.88667	6.88667	6.26	3.31	6.58333	4.21333	6.39333	8.78333	7.54333	8.51667	12.6967	9.21	8.97333	8.3	0.04	0.02	2.97667	3.69333	3.52
Seita.1G159600	15.6233	10.61	19.75	132.553	10.88	34.7133	59.0867	7.07333	9.94	41.3833	2.93333	16.2733	6.90667	8.66667	2.90333	3.11333	2.83333	15.3667	6.10667
Seita.1G159700	0	0.07	0	1.18667	0	0	0	0	0	0	0	0.0366667	1.06333	1.01	0.06	0.0633333	0	0	0
Seita.1G159800	41.08	42.4467	7.98	19.4	21.7667	19.3	12.6733	32.01	27.69	8.97	38.6267	34.35	27.8867	24.5533	0.363333	0.32	7.97333	12.0267	9.85333
Seita.1G159900	0	0	0	0	0	0	0	0	0	0	0	0	0	0	0	0	0	0	0
Seita.1G160000	23.4933	33.7067	12.31	69.67	25.6	36.6333	80.4367	12.0467	15.2433	26.1733	5.56667	14.8767	7.85	13.16	1.05333	1.12667	3.8	12.9133	10.8867
Seita.1G160100	0.456667	5.46667	0.443333	14.1867	1.9	3.63	6.84333	0.83	1.24	2.83667	0.68	0.956667	0.0666667	1.05	0	0	0.146667	0.44	0.396667
Seita.1G160200	2.35333	4.06667	0.18	1.08	3	2.21667	67.2367	13.0333	12.3667	53.0433	6.62333	12.59	3.94	3	13.4233	13.49	1.24333	1.05667	2.11333
Seita.1G160300	6.05333	5.56667	1.34667	1.57667	7.99667	4.48667	4.92333	7.01	5.38	3.05333	14.62	10.7767	7.41333	6.53333	0.0633333	0.0566667	2.54667	3.69667	2.18333
Seita.1G160400	17.8067	9.22667	2.78	3.85333	6.65667	3.13333	11.9567	11.76	9.85667	6.06	19.0033	12.7	10.0367	8.97667	0.283333	0.293333	4.72333	15.5667	11.6367
Seita.1G160500	1156.86	799.303	217.863	392.493	634.81	255.4	357.733	763.047	771.057	268.057	888.183	643.717	436.69	426.957	2.24333	2.15	206.143	378.133	500.91
Seita.1G160600	0.416667	1.12333	0.566667	0.353333	2.07667	3.02667	0.643333	1.22333	1.55	0.576667	0.183333	2.33667	0.526667	0.223333	0.0233333	0.0233333	0	0.09	0.0433333
Seita.1G160700	0.713333	0	0	0	0	0	0	0	0	0	0	0	0	0.336667	0	0	1.08333	4.29	1.23667
Seita.1G160800	754.413	442.863	97.3567	381.593	586.43	538.45	126.127	539.627	638.863	157.813	218.587	494.117	409.957	393.127	86.02	86.4333	97.7	170.19	219.923
Seita.1G160900	1.07333	2.7	2.86	1.23	1.9	1.78333	4.69333	3.46667	2.93333	6	3.42	6	9.39333	8.42667	0.39	0.4	1.05333	2.77333	1.45333
Seita.1G161000	11.5933	19.8367	7.32	6.73333	14.54	8.16	9.92333	12.9667	11.6767	6.9	23.3133	17.81	14.9467	12.74	0.173333	0.186667	4.97667	7.64	5.71667
Seita.1G161100	10.6533	4.45	1.89333	1.16667	16.64	17.4833	7.12333	2.83667	0.903333	9.09667	7.38667	10.8767	13.9233	12.9167	0.346667	0.283333	3.14	4.97333	6.44
Seita.1G161200	6.39333	8.92667	4.04667	29.52	10.1767	9.82667	6.08333	10.0933	10.66	6.05333	8.36667	8.49	11.4167	10.6833	0.04	0.0366667	1.93667	3.34333	1.74333
Seita.1G161300	31.3133	34.38	23.0533	63.0767	38.3033	28.9967	29.0367	30.2567	27.63	21.47	48.45	39.7167	29.7067	33.59	8.44	8.28	22.0067	35.1133	19.0133
Seita.1G161400	27.7267	12.96	4.24333	7.22333	11.7	5.01667	12.2567	13.3933	13.59	9.94667	24.6267	13.54	14.12	13.8133	0.27	0.24	5.51333	13.25	16.5867
Seita.1G161500	16.38	20.6867	24.07	4.08667	8.60333	4.8	28.89	12.1467	12.4967	14.5933	26.1067	20.73	18.13	19.7967	1.97333	2.18	10.22	14.5333	14.38
Seita.1G161600	0.68	1.01333	4.03	0.0533333	0.493333	0.223333	0.883333	0.716667	0.483333	2.2	1.41667	0.68	1.86	1.89	0.01	0.02	0.283333	0.343333	0.256667
Seita.1G161700	0	1.31	0.07	0.58	0.05	0.0166667	0	0	0	0	0	0	0	0	0	0	0	0	0
Seita.1G161800	27.26	66.0833	112.107	73.0733	119.773	184.727	87.49	97.0433	153.583	140.463	70.3933	77.3433	96.51	106.963	2.55	2.52333	26.9667	73.16	41.7867
Seita.1G161900	0	0	0	0	0	0	0	0	0	0	0	0	0	0	0	0	0	0	0
Seita.1G162000	41.7767	80.6167	43.9933	33.1567	57.3833	53.69	71.6567	77.6833	69.27	63.78	87.4933	97.91	102.793	122.667	7.12667	7.04333	30.26	44.2033	31.8933
Seita.1G162100	0	0	0	0	0.13	0	0	0	0	0.08	0.0266667	0.08	0.18	0	0	0	0	0	0.0333333
Seita.1G162200	0.203333	0.0566667	0	0.25	0.333333	0.346667	0.343333	0.516667	0.436667	0.316667	0.486667	0.55	0.326667	0.316667	0.173333	0.146667	0.123333	0.21	0.25
Seita.1G162300	0.03	0.0533333	0	0	0	0	0	0	0	0.0333333	0.273333	0	0.23	5.88333	24.5733	25.27	0	0	0.0266667
Seita.1G162400	6.79	6.42	0.656667	3.40333	0.566667	0.99	0.56	3.83	3.76333	0.85	0.373333	3.90667	3.5	1.35	0	0	0.0533333	0.2	0.913333
Seita.1G162500	4.76333	17.09	22.4333	2.48667	9.91667	5.69667	3.97667	14.7	11.6367	7.89	11.2533	15.6433	54.7967	95.42	0.07	0.106667	6.25	8.10667	6.28
Seita.1G162600	0.09	2.14	0	5.27	0	0	0	0	0	0	0	0	0	0	0	0	0	0	0
Seita.1G162700	0.02	4.74333	0	2.74333	0	0	0	0	0	0	0	0	0	0	0.09	0.09	0	0.0866667	0.123333
Seita.1G162800	0.113333	18.54	0.0433333	0.116667	0	0	0	0	0	0	0	0	0	0.0533333	0	0	0	0	0
Seita.1G162900	0.35	0.17	0.00666667	0.28	0	0	0	0	0	0	0	0	0	0.0166667	0.05	0.0533333	0.00666667	0	0.00666667
Seita.1G163000	44.98	76.6033	0.0333333	34.6833	0	0.0166667	0	0	0	0	1.12333	0.02	0.143333	1.07333	0	0	0.81	1.65	0.54
Seita.1G163100	0	0	0	0	0	0	0	0.0533333	0.13	0.08	0	0	0	0	0	0	0	0	0
Seita.1G163200	0	0	0	0	0	0	0	0	0	0	0	0	0	0	0	0	0	0	0
Seita.1G163300	0	0	0	0	0	0	0	0	0	0	0	0	0	0	0	0	0	0	0
Seita.1G163400	0	0	0	0	0	0	0	0	0	0	0	0	0	0	0	0	0	0	0
Seita.1G163500	0	0	0	0	0	0	0	0	0	0	0	0	0	0.203333	0	0	0.193333	0.873333	0.0533333
Seita.1G163600	0	0	0	0	0	0	0	0	0	0	0	0	0	0.14	0.07	0.0966667	0.19	0.67	0.0266667
Seita.1G163700	0	0	0	0	0	0	0	0	0	0	0.09	0.0866667	0.173333	0.893333	2.19	2.21333	1.63	2.33333	1.00667
Seita.1G163800	0.07	0.673333	0.09	0.733333	1.44667	0.523333	0.59	0.526667	0.366667	0.586667	1.17333	0.616667	0.76	0.82	0.49	0.44	2.45333	1.98667	2.30667
Seita.1G163900	0	0	0	0	0	0.0333333	0	0	0	0	0.03	0	0	0.1	0	0	0.123333	0.306667	0.04
Seita.1G164000	1.38	1.77667	0.0966667	1.53	1.99667	1.41667	0.313333	0.323333	0.17	0.04	5.75	3.89333	9.51	11.2933	0.326667	0.35	1.28667	3.63667	1.06667
Seita.1G164100	24.28	21.1433	9.18667	8.61667	21.5733	16.6233	12.73	22.1267	19.4433	11.9	32.2367	27.3133	25.8167	26.33	0.61	0.61	9.40333	12.4	9.79
Seita.1G164200	16.26	23.9867	7.58333	17.5167	32.08	30.9467	22.3367	34.26	33.22	25.1	31.91	48.21	32.3533	25.2367	0.426667	0.42	11.15	17.5633	3.80333
Seita.1G164300	170.417	53.9533	50.1467	27.3867	127.443	90.4367	95.9	136.73	108.24	64.8033	229.52	155.823	185.743	167.467	3.18333	3.05	40.9067	73.3067	97.6267
Seita.1G164400	10.4533	11.9533	11.8367	4.83	19.6667	24.89	11.58	13.8633	13.68	9.15333	26.9767	18.3667	22.34	22.3067	0.543333	0.543333	6.28	13.1767	10.3233
Seita.1G164500	4.82333	10.16	3.28333	2.15	14.42	6.72	6.39	19.63	13.7467	9.18667	54.5067	30.4567	23.4733	18.8367	0.936667	0.986667	16.2867	16.6367	10.19
Seita.1G164600	0.173333	8.75333	0.273333	16.8433	6.04	25.4967	0	1.15667	1.92667	0.33	0	0.966667	2.89667	3.01	0	0	0.0166667	0.286667	0.346667
Seita.1G164700	3.01667	52.8333	0.423333	3.31333	0.0433333	0	0.19	0	0	0.14	0	0.163333	0.33	1.04333	0.06	0.0466667	0.99	1.41667	1.84333
Seita.1G164800	0.656667	18.7233	0.45	1.36	0.0366667	0.0566667	0.123333	0	0	0.0833333	0	0.08	0.1	0.876667	0.01	0.01	0.483333	0.903333	1.26333
Seita.1G164900	0.973333	12.6233	1.26	0.686667	0.0133333	0	0.0266667	0	0	0.0233333	0	0	0.03	0.483333	0.0866667	0.103333	0.136667	0.543333	0.573333
Seita.1G165000	6.1	3.93	0.646667	4.29333	9.23667	4.94	5.11	12.4333	8.33667	2.36	29.9067	9.81333	4.96667	6.12667	6.62667	6.70333	4.73	6.94	3.37667
Seita.1G165100	89.56	39.66	9.60333	13.47	56.7333	28.4067	21.5133	58.1533	50.7333	13.94	48.48	54.2033	55.32	55.3867	0.0966667	0.1	18.45	25.01	28.8833
Seita.1G165200	1.46667	2.29333	22.7967	2.58	7.35	9.93333	41.6633	5.87667	7.43	43.09	9.13667	7.24333	12.7133	14.45	8.41667	8.52	4.72333	6.03667	1.59333
Seita.1G165300	0	0.08	0	0	0.04	0	0	0	0.02	0	0.04	0.226667	0.716667	4.20333	0	0	0	0	0
Seita.1G165400	0	0.123333	0	0	0.23	0.253333	0	0.336667	0.38	0	0.543333	0.476667	1.55	1.70667	0.0366667	0.03	0.0633333	0.0466667	0.106667
Seita.1G165500	18.5233	29.9033	6.16667	88.3067	85.72	84.8833	8.65	78.1567	61.85	21.7367	47.4767	41.1533	29.6067	27.21	0.303333	0.24	4.53	4.92	5.56
Seita.1G165600	15.0233	17.2433	60.8333	5.74667	16.9733	36.3733	6.65	15.45	20.2633	12.1633	7.21	16.4067	19.8	19.06	0.68	0.72	2.72667	7.31333	3.97667
Seita.1G165700	0	0	0.0433333	0	0	0	0	0.0366667	0	0	0.0366667	0	0.0566667	0.163333	0.743333	0.726667	0	0	0
Seita.1G165800	9.81667	27.6467	113.58	6.9	10.2333	17.2967	48.5333	15.48	19.7633	84.77	10.46	13.2267	19.48	20.2367	105.943	105.53	3.99667	5.21	3.96
Seita.1G165900	0	0	0	0	0	0	0	0	0	0	0.21	0.19	0.14	0	1.73	1.77333	0.0333333	0	0
Seita.1G166000	0.0933333	0.79	0	0.0133333	0.23	0.0333333	0	0.0533333	0.0266667	0	0.296667	0.276667	0.556667	1.07333	0.106667	0.12	0.96	2.62	0.78
Seita.1G166100	0	17.78	0	0.5	0	0	0	0	0	0	0	0	0	0.09	0.05	0.05	0	0.0466667	0.0633333
Seita.1G166200	0.92	2.22667	0.7	0.87	3.41667	2.26	0.316667	2.43333	2.58333	0.666667	3.05	2.08333	1.77333	0.606667	0.02	0.02	0.97	1.95	1.03
Seita.1G166300	434.56	211.077	60.87	89.0733	258.9	97.4033	116.253	260.07	288.023	94.7867	346.377	233.51	127.523	128.307	0.536667	0.54	58.0633	91.5533	221.923
Seita.1G166400	5.03333	16.7633	6.38667	3.76667	7.44333	8.76	15.9433	10.63	9.91	32.79	12.3967	14.02	14.7167	12.6633	2.62	2.58333	3.66	5.27	3.28667
Seita.1G166500	4.70667	15.9833	0.193333	6.05	0	0.0133333	0.0633333	0.0133333	0.05	0.173333	0.0366667	0.0466667	0.38	0.71	0.04	0.0566667	0.55	1.45667	1.04667
Seita.1G166600	7.62333	9.48333	0.08	1.96333	0	0	0	0	0.0366667	0.11	0.01	0.0666667	0	0.03	0	0	0.223333	0.0566667	0.253333
Seita.1G166700	4.39333	5.35667	0.963333	1.50333	5.67333	3.1	0.68	6.13333	4.50667	1.74	9.33667	6.45	6.44333	8.73	0.223333	0.143333	1.60667	6.13	5.54667
Seita.1G166800	0.09	1.06667	0.0166667	0.756667	0	0	0	0.0166667	0.00333333	0.0533333	0.0366667	0.03	0.0366667	0.01	0.00666667	0.00333333	0.00666667	0	0.0133333
Seita.1G166900	12.5733	25.7867	33.7167	11.09	13.77	13.9867	13.3167	13.7433	14.3333	11.3833	20.0967	18.8667	23.84	23.87	1.95667	1.94667	9.09	16.0767	8.21333
Seita.1G167000	8.26	9.55667	1.42333	2.79667	7.13667	5.29	6.72667	8.87333	7.86667	4.61667	17.7433	9.25667	8.02667	7.76333	0.173333	0.18	3.66667	6.36	3.72
Seita.1G167100	97.8133	45.83	31.6333	13.8967	108.74	87.82	40.8767	90.1333	89.1467	48.5667	96.3933	103.86	87.5367	89.3867	6.05	6.17667	25.2233	46.5833	30.73
Seita.1G167200	0.493333	0.63	0.68	0.0366667	0	0	0	0	0	0.35	0.05	0.18	17.1433	12.9033	0.24	0.186667	0.02	0.0233333	0.143333
Seita.1G167300	77.0933	41.7667	77.8367	35.3667	18.2967	25.49	18.7167	19.9833	22.39	17.0033	19.4967	25.19	24.98	23.65	14.4067	14.5467	5.53333	8.81667	9.59667
Seita.1G167400	204.13	97.9767	102.69	80.15	38.06	54.5933	36.7667	47.2367	50.2133	37.04	33.8167	58.8	39.92	47.09	21.9567	21.9133	10.16	15.9467	10.6333
Seita.1G167500	18.4	15.1667	8.79333	15.7467	31.3933	38.5833	45.1433	22.6067	30.44	17.6533	12.4933	20.7933	9.11	9.28333	0.613333	0.533333	4.4	7.57667	11.32
Seita.1G167600	6.09333	10.23	5.43333	6.81	11.7333	14.6267	18.9167	12.33	14.0067	6.98667	6.80333	11.2167	8.49667	7.02333	0	0	2.45	4.55333	4.94333
Seita.1G167700	1.74	0.523333	0.03	0.986667	4.27667	8.11667	0.14	7.36333	21.2133	0.303333	0.58	5.89333	5.1	0.723333	0	0	0	0.0633333	0.0633333
Seita.1G167800	14.37	4.46333	0.28	0.103333	25.03	35.3767	0.29	11.3167	70.62	0.106667	1.46	10.43	8.70667	3.10333	0	0	0.366667	0.283333	0.436667
Seita.1G167900	57.2167	39.1433	16.0033	41.64	46.5167	31.5267	41.0133	34.7733	32.2333	25.4333	36.9167	39.6567	41.08	46.6667	0.236667	0.213333	41.1933	81.0533	26.5233
Seita.1G168000	32.04	29.4833	272.093	141.59	22.8	44.56	766.813	78.11	100.14	371.31	5.38	28.9067	74.18	88.2	8.46333	8.28333	12.51	36.9733	44.8867
Seita.1G168100	2.05667	9.05333	0.313333	4.54333	0.153333	0.546667	2.98	0.796667	0.503333	0.113333	0.483333	0.05	0.136667	0	0.0833333	0.0866667	0.13	0.223333	0.22
Seita.1G168200	0	0.373333	0.08	0.15	0	0	0.103333	0	0	0	0.0966667	0	0	0	0	0	0	0	0
Seita.1G168300	2.71333	3.11333	0.0866667	0	4.38333	1.02333	0.0333333	17.9267	11.3	0.863333	3.26333	14.3967	11.09	8.99333	0.0333333	0.0333333	0.776667	0.27	0.806667
Seita.1G168400	0.523333	1.3	0	0	1.38667	0.0266667	0	1.37333	1.04333	0	0.42	0.143333	0	0	0	0	0	0.0533333	0.07
Seita.1G168500	6.64667	10.9633	3.4	5.77333	9.80667	4.77667	3.13	11.9067	7.36667	5.32333	32.2333	9.93333	7.63667	13.57	11.6467	11.77	4.77667	4.75667	2.97333
Seita.1G168600	15.43	12.8333	39.9	5.16333	9.28	12.8833	106.23	10.7733	10.72	100.573	17.9967	14.6467	32.64	25.2367	0.976667	0.99	7.96667	10.9833	9.63333
Seita.1G168700	7.27	16.26	4.07	0.333333	4.31667	0.33	1.13	9.10667	8.17	1.66333	61.5033	32.15	11.9167	11.1033	0.49	0.486667	3.71667	6.91	9.97667
Seita.1G168800	101.553	87.2933	33.5933	21.8433	71.0767	47.74	34.3333	91.0567	92.7933	44.2367	86.0567	94.46	70.2633	62.2533	4.00667	4.38333	22.25	38.5567	43.57
Seita.1G168900	244.91	466.827	584.857	376.003	521.353	475.63	245.253	486.273	383.55	102.03	715.63	283.33	191.91	202.27	2.15	2.22	639.38	1465.15	2014.92
Seita.1G169000	156.03	246.717	73.5333	45.59	278.997	157.463	15.37	363.383	275.03	29.22	317.533	188.26	342.487	358.843	0.24	0.24	412.083	711.28	653.737
Seita.1G169100	0.03	0.943333	0	0.02	0	0	0	0	0.00666667	0	0	0	0.00666667	0	0	0	0.00666667	0.0133333	0.2
Seita.1G169200	0	0.0866667	0	0	0	0	0	0.08	0.0333333	0	0.0766667	0.246667	0	0.17	0.04	0.04	0.0266667	0.0933333	0.07
Seita.1G169300	0	0	0	0	0	0	0	0	0	0	0	0	0	0	0	0	0	0	0
Seita.1G169400	19.2967	3.27333	0.82	0	0.09	0	0	0.236667	0.48	0	0.0533333	0.246667	2.64	10.2367	9.12	9.26	28.1667	24.9233	66.28
Seita.1G169500	8.90333	13.2167	8.43	7.74333	13.14	7.32667	14.27	12.8333	9.00333	13.8467	18.1367	17.6233	16.4067	16.6767	0.576667	0.556667	3.47333	8.92667	6.04333
Seita.1G169600	158.483	124.873	109.173	76.5367	96.71	88.1833	114.677	98.5167	83.8333	90.0067	103.033	101.067	113.973	113.15	2.06667	2.05333	49.83	108.353	46.2833
Seita.1G169700	47.6067	57.1967	46.6467	35.53	60.3167	49.4967	40.72	62.9467	59.3233	42.69	58.3433	54.75	61.9233	67.58	1.61667	1.61333	55.95	81.7833	82.8433
Seita.1G169800	18.54	12.6233	3.34667	0.546667	18.0833	4.71333	3.37	32.0567	22.6567	16.6567	93.9567	71.6567	65.56	42.4133	0	0	14.48	12	12.9267
Seita.1G169900	0	0	0	0	0	0	0	0	0	0	0	0	0	0	0	0	0	0	0
Seita.1G170000	0.03	0	0	0	0.0666667	0.123333	0	0	0.29	0	0	0.32	0.113333	0	0.0166667	0.0366667	0	0	0
Seita.1G170100	0	0	0	0	0	0	0	0	0	0	0	0	0	0	0	0	0	0	0
Seita.1G170200	169.63	11.9167	0.256667	10.9667	0.51	1.89667	0.22	0.02	6.56	0.31	0.616667	0.343333	0.503333	0.28	0	0	0	0	0
Seita.1G170300	51.5267	2.59333	0	0.0233333	0	0	0	0	0.0166667	0	0	0	0	0.03	0.09	0.0733333	0	0	0
Seita.1G170400	13.1033	9.08333	7.28	2.38333	22.7167	8.28	6.46	19.6767	16.16	7.76	60.2867	21.6367	18.0567	13.8867	8.18667	8.46667	10.8833	8.78	13.52
Seita.1G170500	6.33667	5.22	0.0233333	0.653333	2.19	0.336667	0.123333	4.66	3.64667	0.293333	9.56667	6.15333	2.61	2.69333	0.106667	0.11	1.74	2.50667	0.933333
Seita.1G170600	0.07	0.476667	0	0	0	0	0	0	0	0	0	0.0533333	0.256667	0.0733333	0.33	0.34	0	0	0.0366667
Seita.1G170700	23.5833	114.743	0.596667	13	0	0	0.1	0	0	0	0	0.326667	0.16	0.0566667	0.1	0.0866667	2.77333	1.22333	4.03667
Seita.1G170800	2.3	4.31333	0.0733333	13.5067	1.25667	0.833333	1.66	0.876667	0	0.386667	0.686667	0.983333	0.726667	2.44333	0.543333	0.656667	8.99667	8.24667	3.19
Seita.1G170900	3.99	6.83333	2.09667	1.31667	6.40333	3.35	2.69333	5.09333	4	2.18	13.9633	7.01	6.38667	7.24333	1.12333	1.11	3.76667	5.55667	3.52667
Seita.1G171000	0.466667	1.38333	0	1.36667	1.06	12.02	0	0.33	0.443333	0.03	0.333333	0.163333	0	0.0933333	0.06	0.0466667	0.916667	4.45333	1.58667
Seita.1G171100	0.103333	0	0	0	0	0	0	0	0	0	1.12	0	0	0.05	0	0	0	0	0
Seita.1G171200	21.9433	12.9267	6.55333	7.12333	10.9267	5.23	19.3033	12.9167	11.2467	13.38	31.1933	14.3533	14.1733	18.4967	0.05	0.05	9.09	11.8467	8.56667
Seita.1G171300	3.70333	3.29	0	0.0666667	4.52333	0.26	0	2.87	3.01333	0	25.1633	5.01667	1.97667	0.04	0	0	0.683333	0.543333	0.253333
Seita.1G171400	9.31333	6.94667	1.7	2.47667	12.7533	8.46667	6.12667	12.7133	10.9733	4.72	17.3633	12.1667	7.76	7.75333	0.11	0.113333	2.12667	3.44333	5.53667
Seita.1G171500	0.71	2.78667	0.28	6.4	2.18333	1.07667	0.45	1.07667	0.993333	0.103333	2.37	0.396667	0.603333	2.06333	40.17	40.33	0.353333	3.73	0.88
Seita.1G171600	0.23	0	0.223333	0.323333	0	0	0	0	0	0.08	0	0.07	0	0.333333	3.60333	3.62333	0.196667	0.4	0.313333
Seita.1G171700	48.9133	30.45	30.8933	126.14	63.06	78.8833	69.1333	37.78	44.13	91.9933	47.4033	49.14	34.59	39.1567	2.01	1.95667	12.28	36.3867	25
Seita.1G171800	38.42	15.32	5.37667	0.0366667	1.45	0.596667	0	69.0667	142.917	1.71333	13.82	510.703	251.06	309.103	2.26	2.21667	29.2	106.343	72.4333
Seita.1G171900	72.5733	642.677	783.823	146.697	103.203	191.233	11.7	85.86	126.543	9.61333	82.96	168.107	46.46	28.49	10.33	10.5233	24.4167	27.0133	30.0633
Seita.1G172000	10.33	1.66333	0.53	0.67	5.70333	2.21333	2.24667	4.93333	5.22333	2.46333	8.97	3.46667	1.87	1.82	0	0	0.75	2.20333	3.72
Seita.1G172100	3.63	4.65333	2.18667	1.61333	6.02	3.26	2.2	5.4	5.05	2.13333	11.8533	7.22667	3.36333	7.33	0.803333	0.866667	3.13333	7.59333	10.7567
Seita.1G172200	23.1567	9.92	3.07333	3.62667	21.0367	14.6267	3.71667	20.68	22.23	7.29	46.2667	21.2233	20.93	20.1633	3.46667	3.38	6.63	8.04333	4.57667
Seita.1G172300	13.5833	13.0067	5	0.976667	20.1867	9.94	5.31	20.03	17.6	8.03	45.89	26.0367	17.86	14.6267	0.236667	0.243333	5.40667	13.82	8.93
Seita.1G172400	19.4367	26.5067	151.103	5.07333	18.55	11.4733	36.63	21.2533	16.99	154.5	61.51	35.65	30.4767	19.35	0.16	0.15	9.35333	12.9433	4.09667
Seita.1G172500	2.42	7.59333	3.47333	95.1433	3.31667	6.31667	18.3	1.05333	2.86333	13.0633	1.69333	3.19	3.66	3.40667	4.59667	4.84667	1.46333	3.87	2.29
Seita.1G172600	0.21	1.23	0.206667	1.67333	1.62	3.02333	0.533333	1.7	4.76667	1.26333	5.71333	3.13667	2.42333	2.36333	2.53	2.51333	3.03333	10.0267	1.90333
Seita.1G172700	4.36333	5.39667	3.14667	0.77	5.02	1.64667	26.53	7.55667	6.55	28.2733	7.17333	8.49	3.89333	2.16	0.293333	0.253333	0.926667	0.666667	2.52333
Seita.1G172800	8.63667	20.5633	9.58667	26.7067	17.9433	27.3767	17.9067	11.7733	13.5467	11.6833	15.5667	15.5533	18.77	17.84	2.23667	2.36667	5.10333	9.86	8.19333
Seita.1G172900	14.1433	26.2633	2.56667	1.37667	30.2067	12.27	0.88	13.54	12.0933	3.69667	126.23	16	14.13	5.40333	3.94667	3.97667	12.6233	12.22	9.63333
Seita.1G173000	0	0	0	0	0	0	0	0	0	0	0	0	0	0	0	0	0	0	0
Seita.1G173100	14.4567	28.79	19.97	13.9533	24.99	20.2067	20.6367	25.77	23.82	17.8267	23.03	21.4467	19.7767	20.9267	1.59333	1.62	8.00667	11.3833	11.4767
Seita.1G173200	10.71	10.78	34.34	1.81333	5.43333	8.24667	6.61667	2.64	2.83	9.98	5.06	7.53667	22.6133	23.9733	3.79333	3.64	3.41	8.38667	4.76
Seita.1G173300	56.4767	99.1233	44.1133	38.1667	63.8467	72.9833	21.4533	48.8	43.1967	26.16	131.58	101.873	108.01	121.127	91.0167	91.0733	32.8667	50.1967	28.3667
Seita.1G173400	0.09	0	0	0	0	0	0	0	0	0.04	0.0733333	0	0.11	0	0	0	0.116667	0.236667	0.0233333
Seita.1G173500	1.01667	0.123333	0	0	0.0966667	0.206667	0.593333	0.21	0	0.336667	0.47	0.183333	0.543333	0	0	0	0.13	0.603333	0.296667
Seita.1G173600	1.53333	0.626667	0.0266667	0.22	0.7	0.146667	0.263333	2.58	1.99667	0.13	5.85333	3.12	1.32	0.353333	0.49	0.503333	4.55	3.02667	1.08667
Seita.1G173700	0	0	0	0	0	0	0	0	0	0	0	0	0	0	0	0	0	0	0
Seita.1G173800	0.0333333	0.0166667	0.01	0	0	0	0	0.06	0.03	0	0	0.0266667	0	0	0.06	0.03	0.03	0.226667	0.01
Seita.1G173900	28.19	24.3367	19.8467	34.22	29.24	24.63	38.7667	24.11	22.1133	28.5733	33.96	25.7433	19.48	16.5567	0.6	0.57	8.48	16.2467	5.52333
Seita.1G174000	0	0	0	0	0	0	0	0	0	0	0	0	0	0	0	0	0	0	0
Seita.1G174100	2.84667	5.85333	0.213333	20.9167	1.06667	0.753333	0.916667	1.76667	2.12667	0.56	0.856667	1.89667	1.26667	0.39	0.223333	0.153333	0.0533333	0.47	1.71
Seita.1G174200	120.083	109.62	63.17	78.71	101.72	110.947	71.03	94.1433	100.85	73.8367	59.3367	96.83	114.47	123.57	26.1333	26.9467	43.44	100.35	74.5833
Seita.1G174300	1.75	12.58	0.0733333	1.63333	0.59	0.433333	0.103333	0.476667	0.68	0.206667	0.63	4.04333	21.88	38.53	0.0366667	0.05	0.593333	2.16333	0.64
Seita.1G174400	0	0	0	0	0	0.04	0	0	0	0	0	0	84.2033	178.927	0.14	0.12	0	0	0
Seita.1G174500	0	0	0	0	0	0	0	0	0	0	0	0	0	0	0	0	0	0	0
Seita.1G174600	11.94	13.9933	1.07	2.22	0.443333	0.64	1.45	0.203333	0.366667	0.526667	0.743333	5.14	9.1	21.93	208.453	209.673	2.98667	15.7867	3.74
Seita.1G174700	0.176667	0.49	0.223333	0	0.236667	0.593333	0.163333	0.0666667	0.396667	0.08	0.0266667	0.116667	0.21	0.143333	0.0666667	0.07	0	0.08	0.04
Seita.1G174800	4.64667	10.3533	2.11667	5.73667	7.7	5.36	3.27667	4.96	3.95667	2.38667	18.1367	8.54667	13.1933	10.4133	0.586667	0.563333	3.95333	3.34	4.95667
Seita.1G174900	57.76	875.42	17.52	847.83	16.2567	15.96	0.193333	1.56333	1.43333	0.06	0.0433333	0.906667	5.51	7.42667	2.50667	2.31333	2.14667	1.45667	0.463333
Seita.1G175000	0.55	0.586667	0.0933333	0.11	1.03333	0.606667	0.12	1.89667	2.79333	0.303333	1.17	1.51333	3.48667	3.97333	316.81	316.617	2.16667	1.61	1.98
Seita.1G175100	2.58667	6.00667	0.326667	1.27333	3.43667	1.39333	0.743333	4.63667	4.33333	0.776667	9.16333	2.78667	3.60333	2.17667	1.26667	1.24333	1.05	1.33667	0.9
Seita.1G175200	21.2133	46.1533	17.66	34.98	51.3833	71.32	24.17	48.4467	78.0833	23.33	27.0067	50.76	50.37	49.0133	8.79333	8.74	5.06	9.18333	6.77333
Seita.1G175300	3.48	47.7267	265.433	48.56	6.60667	58.4533	529.367	2.35667	19.8733	129.547	1.52	28.4633	30.7033	26.5367	4.12667	3.99	2.32333	10.1267	6.64333
Seita.1G175400	3.02667	2.45667	0	5.26	0.97	11.5467	0	2.05333	4.15667	0	0	0.22	0.13	0.926667	0	0	4.56	23.5	3.8
Seita.1G175500	0	0	0	0	0	0	0	0	0	0	0	0	0.323333	0.113333	0	0	0	0	0
Seita.1G175600	0	0.263333	0.263333	0	0	0	0	0	0	0	0	0	0	0	0	0	0	0	0
Seita.1G175700	2.25667	9.81	3.64	3.8	0.53	0.63	5.45667	1.01333	1.11	2.88	4.38	4.87667	9.28667	6.73667	0.456667	0.466667	0.646667	0.793333	1.32333
Seita.1G175800	200.627	94.7867	70.6733	85.3233	157.003	108.41	126.077	150.32	150.95	108.12	106.293	139.163	109.237	114.09	1.67333	1.79	105.43	172.477	61.5433
Seita.1G175900	15.9667	4.82667	1.77	3.54	6.99333	5.43667	3.82333	4.63667	4.35667	2.43333	7.13	4.19333	5.35333	6.19667	0.503333	0.546667	2.75667	3.15333	2.88333
Seita.1G176000	6.92333	8.95	0.356667	3.68667	3.53	1.54667	3.99	2.75	2.45333	0.486667	9	3.99	3.75	2.66667	0	0	3.08333	3.34667	4.65333
Seita.1G176100	1.19333	3.02667	1.4	2.79	6.20333	6.97	18.3867	6.20667	6.13667	5.68	16.1767	6.17333	4.20333	3.41	0.14	0.173333	2.12333	3.55667	1.98
Seita.1G176200	0	0.02	0	0	0	0	0	0	0.0333333	0.0433333	0	0.203333	0.406667	0	0	0	0	0	0
Seita.1G176300	5.59667	5.37667	0.506667	0.3	7.37	7.79333	0.963333	12.1167	6.40667	1.42667	24.5167	14.14	9.67667	5.63333	0.84	0.773333	1.06	0.663333	3.01
Seita.1G176400	0	0	0	0	0	0	0	0	0	0	0	0	0	0	0	0	0	0	0
Seita.1G176500	0	0	0	0	0	0	0	0	0	0	0	0	0	0	0	0	0	0	0
Seita.1G176600	0	0	0	0	0	0	0	0	0	0	0	0	0	0	0	0	0	0	0
Seita.1G176700	0	0	0	0	0	0	0	0.0466667	0	0	0	0	0	0	0	0	0	0	0.08
Seita.1G176800	11.44	10.7533	1.97333	4.44667	14.15	8.46333	5.11333	13.1433	13.5867	4.16667	37.6033	18.38	17.2	15.55	0.04	0.0433333	1.93667	2.78333	3.69333
Seita.1G176900	3.75333	7.68667	1.09667	0.0833333	14.79	9.34667	1.72333	10.81	7.69	0.936667	14.3167	16.4133	10.9767	10.2567	1.19333	1.17667	1.42667	2.20333	5.76333
Seita.1G177000	112.723	140.967	35.29	22.2767	149.497	92.4133	59.2167	127.023	109.933	45.8633	258.667	144.75	169.907	199.033	3.93	3.85667	62.9167	144.483	157.31
Seita.1G177100	0	0.516667	0	0	0	0	0	0	0	0	0	0	0	0	0	0	0	0	0
Seita.1G177200	0	0.12	0	0	0	0	0	0	0	0	0	0	0	0	0	0	0	0	0
Seita.1G177300	180.357	327.117	193.977	762.607	443.657	721.203	382.767	207.983	194.79	173.4	139.653	402.093	401.89	496.92	8.46	8.61	67.1533	101.153	120.487
Seita.1G177400	99.9867	73.81	21.5867	29.21	91.14	85.3533	15.6033	85.0767	106.817	11.76	48.7133	97.8667	59.2133	33.2267	0.426667	0.386667	14.1033	19.7667	13.3833
Seita.1G177500	421.65	505.173	73.3867	159.16	594.997	277.213	457.803	1213.79	1097.53	370.193	1092.36	1001.58	590.913	412.77	6.07	5.98667	133.227	215.947	394.823
Seita.1G177600	8.59667	13.9667	18.63	3.47667	6.19333	7.73333	6.15	8.24	14.75	30.5667	4.65333	19.25	18.5033	18.6433	2.76	2.94	3.90667	11.15	2.60333
Seita.1G177700	14.42	28.2867	127.033	504.493	44.8167	78.82	956.523	30.8933	62.31	296.087	8.44333	28.4867	14.4267	20.12	29.03	29.3133	10.1867	50.46	25.71
Seita.1G177800	102.217	45.8233	21.9933	20.5	45.64	36.7067	167.477	59.16	66.5233	211.807	51.55	54.1433	46.35	43.6967	0.28	0.243333	16.1633	46.78	25.2033
Seita.1G177900	3.87333	0.6	0.0533333	0.423333	1.34667	0.403333	1.42	1.54333	1.19333	0.993333	2.22333	1.57	0.793333	0.65	0.0866667	0.0766667	0.773333	1.53333	1.66333
Seita.1G178000	21.7067	41.3267	1.67	0.84	32.8567	34.52	0.343333	23.8133	15.6133	1.24667	67.6	71.8	83.1933	60.5133	0.0666667	0.0566667	9.81	9.74	27.1367
Seita.1G178100	0.123333	0	0	0	0.133333	0.0233333	0	0.0833333	0.02	0	0.113333	0.3	0.636667	0.373333	0	0	0.0433333	0.0666667	0.143333
Seita.1G178200	6.60333	5.92	1.60333	2.71333	2.28333	3.27	5.92333	3.61333	3.19333	4.22333	6.18667	5.85	5.86667	6.55667	0.13	0.126667	3.59	5.48333	2.93333
Seita.1G178300	0.66	2.34333	0.976667	0.103333	0.0733333	0.106667	1.70333	0.0966667	0.13	0.263333	0	0.66	2.52667	4.86667	0.29	0.253333	0.566667	5.6	0.816667
Seita.1G178400	2.84333	0.866667	0.353333	65.3467	7.72667	8.52333	30.0367	4.34333	4.98	16.9867	9.11667	6.55333	3.38	1.55333	0.85	0.81	0.8	5.32333	5.23667
Seita.1G178500	5.07667	10.78	1.85667	14.85	28.5867	25.59	4.25	42.7433	42.56	4.23	47.27	39.7767	7.66667	6.99333	0.193333	0.183333	23.2367	23.0733	16.7367
Seita.1G178600	20.8067	16.6	0.203333	8.08667	3.61667	6.79333	1.20333	2.37	2.43333	0.256667	6.63667	0.746667	0.793333	0.346667	0	0	1.75333	1.24	5.32333
Seita.1G178700	0.216667	0	0	0	0	0	0	0	0	0	0	0	0	0	0	0	0	0	0
Seita.1G178800	5.71	21.0833	6.05667	337.173	21.33	43.9833	20.14	14.9967	17.2867	6.06333	4.60333	3.86667	2.26	2.24	0.543333	0.44	1.4	5.47667	4.22667
Seita.1G178900	4.28667	8.63667	0	6.21667	59.8533	143.493	0	28.5133	37.8867	0.48	4.97333	23.9867	10.0433	5.98333	0	0	0.806667	0.863333	1.57667
Seita.1G179000	13.6767	0.616667	0.00666667	1.09333	3.38	1.76333	0	1.17	1.32	0.0366667	2.24	0.413333	2.33	69.2367	0.42	0.483333	378.873	723.967	192.163
Seita.1G179100	24.07	25.7667	33.69	16.1767	34.2067	42.62	57.1767	33.3967	44.4967	52.7933	30.9833	30.29	21.59	31.0067	13.8	13.9467	16.7167	43.8967	10.7167
Seita.1G179200	0.173333	0.19	0.0533333	0.31	0.423333	0.563333	0	0.56	0.743333	0.0566667	0.17	0.4	1.26	26.14	657.45	655.817	0.0133333	0.0233333	0.0566667
Seita.1G179300	60.16	46.9733	21.7733	41.2333	78.0033	90.7267	33.4267	55.47	60.17	19.4967	41.1733	56.1767	51.1433	45.3267	4.40333	4.28667	13.3333	21.2867	18.8267
Seita.1G179400	0.206667	0.57	0.606667	0	0.12	0.0533333	2.16	0.456667	0.2	3.82667	0.18	0.43	0.84	0.65	0	0	0.0766667	0.07	0.123333
Seita.1G179500	746.42	263.58	881.527	6.36667	133.907	152.263	143.763	272.767	127.54	70.2933	19.62	220.407	73.1533	41.1433	1.46	1.36333	20.51	27.39	65.9433
Seita.1G179600	31.9433	70.0133	49.97	165.377	57.66	108.283	72.0867	14.9267	24.7967	22.0033	30.7667	32.9567	32.1733	47.21	1.27667	1.44	20.8333	25.3067	57.1033
Seita.1G179700	0.456667	0.663333	1.02667	0.08	1.77	1.68667	0.743333	0.683333	1.05667	0.38	1.38667	1.13	1.66	1.75	0.04	0.02	0.416667	0.37	0.556667
Seita.1G179800	0.73	1.15333	0	0	0.793333	0	0	0.286667	0.0966667	0	8.82	2.64333	3.74333	2.09	0	0	0.23	0.533333	0.0633333
Seita.1G179900	0.143333	0.543333	0.0933333	0.166667	1.18	0.5	0.126667	0.903333	0.246667	0.196667	1.75667	0.97	2.08333	1.15	0	0	0.466667	0.23	2.11333
Seita.1G180000	9.39	16.0133	6.86333	7.42667	19.71	12.1367	7.42333	28.47	19.4533	15.62	94.6367	31.2767	37.2767	25.3833	0.0533333	0.0633333	280.86	185.057	324.023
Seita.1G180100	0	0	0	0	0	0	0	0	0	0	0	0	0	0	0	0	0	0	0
Seita.1G180200	4.66667	6.18667	8.93	2.09	5.74	5.02667	17.66	7.55333	7.27333	37.66	12.9133	6.71667	8.05333	6.31667	0.0966667	0.0833333	1.41333	1.82	1.36333
Seita.1G180300	0.27	13.8	0.03	2.42667	57.6533	9.10667	0.0433333	33.3733	3.11667	0.123333	250.49	1.42333	0.743333	0.376667	0.0433333	0.0433333	0.546667	1.17667	0.29
Seita.1G180400	0	0.11	0.0566667	0	0.11	0.0866667	0.113333	0.0466667	0.0466667	0.29	0.38	0.17	0.0433333	0	0	0	0.11	0.506667	0.13
Seita.1G180500	34.8233	126.29	32.7167	32.6933	9.36667	5.07333	21.62	13.96	10.21	21.08	6.69333	15.7267	21.99	13.7233	47.5933	47.6267	1.68333	8.11	6.98667
Seita.1G180600	15.39	31.6167	44.05	20.2233	76.0267	111.06	30.2933	70.19	41.62	11.0933	8.83	11.6767	6.11333	3.47667	0	0	0.49	6.25667	4.57
Seita.1G180700	8.92667	13.8633	4.84333	93.4167	131.757	189.983	3.37667	153.123	160.997	21.5833	38.7067	17.0633	3.07667	0.876667	0.28	0.366667	0.533333	0.99	1.62667
Seita.1G180800	8.33	16.63	36.73	4.1	6.76333	4.62	40.48	10.2433	8.97667	54.4867	20.22	15.37	23.26	22.1967	0.22	0.26	5.73	6.14	6.14333
Seita.1G180900	0.196667	0.656667	3.73333	0.456667	1.21333	2.08333	82.43	1.28	1.52667	68.8367	0.7	2.26	6.33333	2.98	0.263333	0.27	0.393333	0.706667	1.49
Seita.1G181000	0	14.5567	0	0.1	0	0.0666667	0.126667	0	0	0	0	0	0	0.0833333	0	0	0	0.0466667	0
Seita.1G181100	9.28667	15.53	0.15	31.6267	2.60333	10.0567	0	5.91	9.44	0.0766667	1.06667	4.92667	0.816667	0.723333	0.0166667	0.0333333	0.05	0.38	0.403333
Seita.1G181200	220.203	22.8833	94.3633	58.4333	121.24	141.577	71.5933	43.18	52.4067	34.03	86.1967	53.63	35.1167	85.29	2.12	2.29	129.14	213.18	531.96
Seita.1G181300	189.253	66.8033	23.1367	81.4767	117.113	113.55	33.4233	146.397	129.643	39.17	93.7633	74.7333	63.3667	74.7633	0.183333	0.17	11.0133	26.0233	45.16
Seita.1G181400	0.776667	1.41333	1.28333	3.17	0.416667	0.266667	2.38667	0.473333	0.51	1.35	0.98	0.723333	1.72333	1.58	0.96	0.893333	0.95	2.32	17.51
Seita.1G181500	2.7	2.17333	0.226667	0.13	1.58667	1.27	0	3.03333	2.97	0.586667	6.53	2.11333	2.47	2.11667	0	0	0.0166667	0.0933333	0.26
Seita.1G181600	17.7533	11.2667	1.96667	4.76333	6.38333	1.95	9.58	8.45	5.31	3.79	30.0967	9.20333	6.66667	8.12333	0.0133333	0.03	3.37333	7.31333	6.16333
Seita.1G181700	574.143	63.3467	27.07	124.963	34.1133	45.6633	35.17	16.5333	27.3733	5.33	7.38333	11.9367	17.6733	30.7133	0.836667	0.966667	5.48667	28.6133	36.7367
Seita.1G181800	392.383	148.577	26.9033	49.3033	105.233	39.7133	55.7933	129.313	132.237	54.0633	133.423	100.403	83.44	84.2233	0.363333	0.263333	31.7233	81.4167	119.8
Seita.1G181900	27.14	23.8167	16.9433	3.15	12.89	9.41667	57.1833	15.7567	16.3867	28.5367	29.01	24.9267	15.7933	11.66	0.0833333	0.0866667	4.42667	8.98667	4.83333
Seita.1G182000	0.256667	1.64667	0	0.34	0.07	0	0	0.163333	0.18	0	1.17333	5.57667	24.02	5.04667	0.0366667	0.08	2.90333	3.90667	2.34
Seita.1G182100	48.8733	35.1367	14.0367	15.0467	31.5333	18.91	27.5733	38.0067	31.4667	22.8667	47.4033	36.1833	41.6367	38.1533	0.06	0.103333	11.6767	25.04	19.9933
Seita.1G182200	17.1967	20.8067	8.88	8.10333	14.9133	10.5667	12.51	16.6733	16.35	10.25	29.0167	21.6533	23.1833	26.4033	2.84	2.64667	13.3233	17.36	14.6233
Seita.1G182300	2.19667	23.75	16.06	9.26	0.973333	2.11667	4.04667	0.303333	0.206667	0.833333	0	0.35	2.19	3.78333	0.0533333	0.0533333	0.54	0.756667	4.41
Seita.1G182400	8.30667	11.24	6.41667	3.76667	5.95	4.80667	3.36667	4.87	3.54	3.12667	6.79	5.85667	10.72	15.9	0.636667	0.53	4.45333	12.35	5.44333
Seita.1G182500	35.0733	9.2	0.83	1.46	0.34	0.613333	2.06333	0.7	1.48667	1.38667	0.81	12.27	15.4933	16.97	1.51333	1.7	10.1867	9.61667	11.2933
Seita.1G182600	10.9233	8.63667	4.35	2.03	11.4567	9.28333	5.86333	12.07	9.28333	6.04	32.4367	15.1867	14.0867	16.6633	0.1	0.113333	7.83	9.38	6.55
Seita.1G182700	11.0167	5.57	0	0	0.546667	0.32	0	1.67667	3	0	0.186667	24.8967	32.57	36.25	0	0	19.0067	25.9133	34.2533
Seita.1G182800	1.73	6.41333	5.75667	3.27	5.69	5.99667	21.43	4.07667	2.46667	5.52667	0.0433333	5.20333	3.23667	11.73	6.00333	6.11667	0.336667	3.83333	1.04333
Seita.1G182900	2.18333	0.216667	0.426667	0.0566667	0.633333	0.176667	0.516667	0.456667	0	1.02667	0.0433333	2.09333	1.21667	5.49333	1.09667	1.17	2.19667	5.03	3.01333
Seita.1G183000	29.63	24.2067	10.6167	29.2933	21.1467	20.39	22.6133	18.6233	18.7333	18.55	30.6767	27.63	30.23	32.4267	8.18667	8.28667	12.2	26.5867	15.18
Seita.1G183100	0.223333	0.29	0	0.28	0.386667	0.38	0	0.243333	0.996667	0	0.563333	1.53333	0.256667	0.04	0	0	0.123333	0.296667	0.24
Seita.1G183200	0	0.443333	0	0	0	0	0	0	0	0	0	0	0	0	0.04	0.02	0	0	0
Seita.1G183300	0.286667	0	0	0	0	0	0	0	0	0	0	0	0.03	0.276667	0.1	0.136667	0	0	0
Seita.1G183400	0	0	0	0	0	0	0	0	0	0	0	0	0.02	0.02	0.186667	0.116667	0	0.196667	0
Seita.1G183500	0	0	0	0	0	0	0	0	0	0	0	0.0433333	0.05	0	0	0	0	0	0
Seita.1G183600	0	0.0633333	0	0	0	0.02	0	0	0	0.07	0.0333333	0.276667	0.906667	0.276667	0.0366667	0.0166667	0.136667	0.0733333	0.15
Seita.1G183700	0	0	0	0	0	0	0	0	0	0	0	0	0	0.383333	0	0	0.773333	1.03333	0.23
Seita.1G183800	0.41	0.873333	0.00666667	0.283333	0.0433333	0.0366667	0.09	0	0.0233333	0.0233333	0.123333	0.0866667	0.153333	0.21	0.343333	0.333333	0.146667	0.39	0.466667
Seita.1G183900	7.08667	6.25	2.05667	3.81667	6.24	5.17333	3.89	4.47	4.46333	3.26	6.46333	5.17	3.37667	3.47	0.843333	0.866667	2.51333	6.91	2.11
Seita.1G184000	121.167	264.137	416.477	27.03	124.1	92.5433	411.257	279.99	341.057	1266.98	130.417	209.717	312.227	305.197	0.956667	0.813333	40.3333	75.1167	47.96
Seita.1G184100	2.64333	1.68	0.01	0	5.46667	0.2	0	3.05333	1.54667	0	22.87	4.66667	2.20667	0.926667	0.07	0.0633333	0.98	0.523333	0.473333
Seita.1G184200	0	0	0	0	0	0	0	0	0	0	0	0	0	0	0	0	0	0	0
Seita.1G184300	456.35	15.81	1.32333	271.42	3.24667	5.71	6.81	0.24	0	1.17333	0.123333	0.0633333	1.15	1.39667	0	0	0.0433333	0.193333	0.0866667
Seita.1G184400	0.173333	0	0	0.103333	0	0	0	0	0	0	0	0	0	0	0.243333	0.16	0	0	0
Seita.1G184500	111.273	245.863	0.9	26.1233	300.393	530.637	0.106667	249.463	346.76	5.76667	1.15333	489.733	409.517	166.173	0.0666667	0.0433333	2.46667	6.71333	2.01667
Seita.1G184600	21.53	20.11	3.52	10.9467	21.2467	7.50333	6.58333	26.2567	19.6833	4.60333	54.5633	29.7133	20.95	26.25	0.313333	0.26	29.1067	57.7867	19.8767
Seita.1G184700	0.0133333	0	0.0133333	0	0.07	0.1	0.0566667	0.0566667	0	0.0166667	0.00666667	0.0266667	0.01	0.22	0.106667	0.0566667	0.0666667	0.0333333	0.0433333
Seita.1G184800	0.0466667	0	0	0	0	0	0	0	0	0	0	0	0	0.306667	0.146667	0.18	1.53	1.89667	0.466667
Seita.1G184900	8.23667	38.3933	121.433	26.4733	15.2267	18.7	39.7233	12.15	15.57	51.7467	15.86	16.1333	19.8933	23.9233	4.99	4.73667	12.2667	30.45	12.8867
Seita.1G185000	0.0233333	0.356667	0.436667	0.09	0.116667	0.27	1.26	0.0933333	0.02	0.766667	0.0133333	0.216667	1.16	1.13	0.00666667	0.00666667	0.05	0.196667	0.0833333
Seita.1G185100	6.91667	9.63333	8.61	718.847	15.78	22.5133	88.1033	5.11	5.91	11.6667	1.79	0.743333	0.213333	0.323333	9.16	8.67333	0	0.33	0.47
Seita.1G185200	4.81	38.8067	34.78	109.647	11.0633	12.3967	43.92	8.34	9.69	17.4233	5.69333	8.94	6.42333	6.21333	3.22667	3.21	1.45667	3.63	6.53333
Seita.1G185300	1.51667	0.833333	0.226667	0.183333	0.546667	0.396667	0.593333	0.993333	1.12	0.57	1.09667	0.46	2.62667	7.21	0	0	0.576667	0.306667	2.36
Seita.1G185400	95.9767	97.0867	39.1867	122.983	164.353	498.05	68.83	146.06	286.003	138.887	57.8733	193.813	318.113	350.823	5.39333	5.08	5.15	7.90333	15.52
Seita.1G185500	0.13	0.41	0	0.5	0.05	0.226667	0	0.03	1.37333	0.92	0	3.63667	4.32	2.73667	0.03	0.0633333	0	0.0433333	0.12
Seita.1G185600	19.4233	7.19333	1.30333	3.62667	21.89	16.67	129.28	33.64	31.4633	107.773	42.65	40.3967	20.7567	17.5033	0.0133333	0.00666667	4.53333	16.9733	8.41333
Seita.1G185700	0.11	0	0	0.323333	0.603333	0.35	2.13333	0.13	0.146667	0.446667	0.24	0	0.0233333	0.04	0.0466667	0.0233333	0.0733333	0.846667	0.133333
Seita.1G185800	0	0	0	0	0	0	0	0	0	0	0	0	0	0	0	0	0	0	0
Seita.1G185900	1.05	0.593333	0.436667	0.416667	0.03	0.0633333	0.316667	0.02	0.0366667	0.363333	0.24	0.793333	0.656667	2.98333	0.143333	0.126667	6.72667	17.7367	4.76
Seita.1G186000	4.81667	7.01333	1.01	4.99333	0.573333	0.383333	3.07667	0.136667	0.243333	2.10333	0.14	1.52	2.44	2.79	0.0333333	0.0333333	0.2	3.11667	1.01
Seita.1G186100	0	0	0	0	0	0	0	0	0	0	0	0	0	0	0	0	0	0	0
Seita.1G186200	4.13	17.5433	86.9667	164.913	10.54	25.7867	303.01	2.79667	9.56	59.7567	2.12333	4.97333	12.8367	12.1767	0.536667	0.523333	1.10667	13.1933	3.67333
Seita.1G186300	0	0	0	0	0	0	0	0	0	0	0	0	0.0933333	0.09	0.31	0.32	0.0666667	0	0.186667
Seita.1G186400	0.413333	0.123333	17.1533	26.28	0.236667	0.426667	95.93	0.0566667	0.596667	159.107	0.27	0	0.23	0.37	0.21	0.216667	0.186667	6.55	1.3
Seita.1G186500	186.62	45.3833	38.3867	14.8433	94.1833	45.23	551.357	255.703	308.953	466.517	159.083	804.58	341.4	230.407	12.41	12.3867	55.3867	123.217	77.32
Seita.1G186600	0.566667	11.33	1.36667	2.96	4.43667	3.36	0.693333	1.21	2.59667	1.49333	0.243333	2.84667	8.81	2.98667	0.0533333	0.0533333	0.246667	0.106667	0.12
Seita.1G186700	136.357	83.8733	28.9133	31.8533	61.0467	41.0833	33.46	80.6367	82.5333	32.8533	42.2967	58.9633	66.0667	67.89	5.11	4.91	14.1733	32.2433	23.27
Seita.1G186800	2.93	2.39667	0.92	0.303333	1.69	1.13	1.2	1.99667	1.49667	1.49	4.65667	3.05333	3.26333	4.64667	0.02	0.02	1.78333	3.34	1.74
Seita.1G186900	7.02	11.22	3.52667	1.05667	12.9033	14.0667	6.24667	18.2067	19.2667	3.94333	21.75	16.5433	14.0833	19.15	0.163333	0.176667	9.97333	20.6867	8.7
Seita.1G187000	3.76	17.7367	1.35667	2.48667	19.0233	12.74	1.20333	12.2867	12.01	1.7	17.17	10.46	9.50667	7.49667	1.91	1.87333	1.48333	3.42333	1.98
Seita.1G187100	8.05	13.82	0.77	0.73	45.7	16.4467	0.5	23.5833	22.3	0.753333	20.6033	21.0933	13.36	5.04667	0.0166667	0.0166667	10.6433	8.84	8.15667
Seita.1G187200	21.3033	166.683	31.71	610.993	14.0133	24.0733	66.8567	5.69667	10.9967	22.2333	1.07667	48.5533	104.99	96.2667	0.43	0.37	7.36333	45.8033	13.21
Seita.1G187300	1.09667	1.56	2.75	0.0833333	0.61	0.233333	0.646667	0.63	0.263333	0.863333	1.35667	2.21333	2.73667	6.13667	42.7333	43.2133	0.38	0.756667	0.723333
Seita.1G187400	0.993333	0.136667	0	0	0.0166667	0	0	0	0	0	0	0.07	0.236667	0.8	0.116667	0.1	0.27	1.21	0.186667
Seita.1G187500	0.123333	0	0	0.23	0	0.406667	0	0.8	0.3	1.21667	0.236667	0.7	0.626667	0.546667	0	0	0	0.186667	0.466667
Seita.1G187600	0	0	0	0	0	0	0	0	0	0	0	0.0966667	0	0	0	0	0	0	0
Seita.1G187700	20.0667	11.3467	2.51	3.07	11.87	5.96667	11.03	14.9333	11.5933	7.52333	31.1933	15.9267	14.68	14.16	0.193333	0.196667	6.51333	10.39	11.1933
Seita.1G187800	1.36667	0	0	0	0	0.0566667	0.356667	0	0.06	0.0933333	0.116667	0.163333	0.07	0.03	0	0	0.08	0	1.56667
Seita.1G187900	0	0	0.78	0	0	0	0.0766667	0	0	0.183333	0.03	0.0466667	0.08	0.323333	0.106667	0.136667	0.15	0.503333	0.543333
Seita.1G188000	0	0	0	0	0	0	0	0	0.0266667	0	0	0	0	0	0	0	0	0	0.0366667
Seita.1G188100	0.973333	0.323333	0	0.0733333	2.12333	0.99	0.503333	2.02333	1.91333	0.443333	5.46667	1.27667	0.47	0.513333	0.0533333	0.0666667	0.333333	0.67	0.7
Seita.1G188200	0.773333	0	0.13	0	0	0	0	0	0	0	0.0566667	0	0	18.67	0.04	0.02	27.27	77.78	29.86
Seita.1G188300	0	0	0	0	0.0233333	0.0266667	0	0	0	0	0	0	0	4.69667	0.0533333	0.0266667	7.10667	33.66	12.3033
Seita.1G188400	0	0	0	0	0	0	0	0	0	0	0	0	0	0.11	0	0	0.0833333	0	0
Seita.1G188500	0	0	0	0	0	0	0	0	0	0	0	0	0	0.146667	0	0	0.223333	0.626667	0.27
Seita.1G188600	0.0133333	0	0	0	0	0	0	0	0	0	0	0	0	27.1967	0	0	62.4367	129.95	45.5933
Seita.1G188700	24.1867	53.2367	23.4267	66.73	330.363	233.443	4.45667	83.0367	52.2533	8.26333	53.9467	27.45	21.9467	9.81	0.08	0.0833333	8.38	5.05667	15.6433
Seita.1G188800	3.14333	1.05	0.746667	1.23333	3.58667	1.24667	2.62	3.96	2.89	1.62	8.01667	3.39333	1.40667	1.07	0.0366667	0.0566667	0.406667	0.706667	1.84667
Seita.1G188900	9.98	6.61333	8.46667	23.84	24.53	38.94	1.72333	16.4133	25.0333	2.27333	7.97	12.4167	21.2367	22.11	0.09	0.0933333	7.74333	11.3667	4.84
Seita.1G189000	0.14	0.75	0.0433333	0.0533333	5.30667	4.84	0.0266667	2.40667	4.45667	0.103333	0.19	6.03333	2.35	0.43	0	0	0	0	0
Seita.1G189100	0	0.216667	0	0	0	0.0266667	0	0	0.0633333	0	0	0.223333	0.126667	0	0	0	0	0	0
Seita.1G189200	5.83	6.55667	6.80333	4.53333	9.13333	10.2133	6.74667	13.3767	10.4233	8.08667	10.1467	13.7667	12.73	14.6533	0.14	0.126667	7.61333	12.8567	4.32667
Seita.1G189300	0	0	0	0	0	0	0	0	0	0	0	0	0	0.0333333	0.02	0.02	0	0	0
Seita.1G189400	6.26667	13.0167	3	6.79	10.1433	12.6967	5.80333	11.4333	13.67	4.42333	7.32	9.62	9.65333	8.55667	0.526667	0.513333	2.8	3.08333	4.46333
Seita.1G189500	95.96	79.6033	62.9533	90.5633	246.97	254.577	274.497	314.873	336.36	126.287	183.513	203.183	66.8633	61.15	2.68333	2.66	21.1833	48.5767	38.9033
Seita.1G189600	18.79	10.5167	2.45333	5.05	8.66333	1.97667	12.14	11.8633	8.25667	5.51667	35.26	11.0967	9.59333	9.00667	0.0133333	0.0133333	4.82	9.47333	11.82
Seita.1G189700	2.87667	4.81333	2.56333	0.713333	3.52667	1.91667	3.98333	4.57333	3.6	3.55	9.97667	5.04667	9.22	8.83667	0.16	0.19	1.79333	1.44667	2.70667
Seita.1G189800	9.10333	7.49667	6.10667	1.61333	10.5	7.36667	7.21667	9.79	7.95667	6.81667	14.2033	9.97333	11.3167	12.1067	0.376667	0.35	4.51667	9.25333	6.59
Seita.1G189900	0	0	0	0	0	0	0	0	0	0	0	0	0	0	0	0	0	0	0.0166667
Seita.1G190000	68.0433	43.1933	47.1033	50.5233	85.3533	90.1967	274.847	43.76	52.04	118.133	64.5467	107.33	123.23	124.85	4.18	4.25	30.88	61.0333	50.5767
Seita.1G190100	13.56	12.9633	7.17333	4.73	13.0467	8.51	14.4933	11.51	9.93667	8.56	27.9433	17.42	15.18	16.3767	0.183333	0.186667	6.32333	11.4033	8.26333
Seita.1G190200	29.3867	21.0333	3.20667	3.6	18.0867	14.0567	9.83333	16.69	16.1133	8.85	22.2167	32.0967	26.0767	22.88	0	0	3.89	9.55667	4.94
Seita.1G190300	74.29	48.1167	13.0367	25.8467	38.51	37.27	20.07	37.9	42.36	20.99	19.36	34.21	29.9433	26.5767	1.29	1.36	7.10667	14.5	8.14667
Seita.1G190400	0	0	0	0	0	0	0	0	0	0	0	0	0	0	0	0	0	0	0
Seita.1G190500	0.576667	67.4967	63.4267	12.2133	12.4933	26.3533	48.5333	12.3367	18.0433	8.55667	2.47667	8.73	9.60333	6.60333	0.523333	0.77	1.23333	0.796667	1.19667
Seita.1G190600	6.03667	8.25	10.48	52.6333	13.16	27.4833	13.3367	7.62333	9.53	8.91	11.57	14.4433	25.37	31.8633	1.13	1.09	2.11667	5.43333	3.14333
Seita.1G190700	7.03667	13.5633	24.17	12.5867	9.03667	8.98333	8.71	8.92667	9.24667	10.8467	13.3667	12.7067	17.2867	22.4033	0.323333	0.366667	9.05333	18.25	8.42667
Seita.1G190800	0	0.146667	0	0	0	0	0.0866667	0	0.18	0.0233333	0	0.15	0.0666667	0.353333	0.31	0.253333	0.16	1.15667	0.216667
Seita.1G190900	0.00333333	0.446667	0	1.01667	0.0133333	0.04	0	0	0.0266667	0	0	0	0.00666667	0.0133333	0	0	0.0366667	0.0233333	0
Seita.1G191000	0.19	6.01	1.11667	3.42	7.17333	12.9833	1.36667	0.716667	0.436667	0.42	0.246667	0.49	1.85667	1.28333	0.16	0.176667	0.136667	0.09	0.03
Seita.1G191100	0.0366667	0.333333	0.283333	0.416667	0.163333	0.216667	0.0266667	0.0133333	0	0.0133333	0	0.0233333	0	0	0.0266667	0.04	0.05	0.0333333	0.156667
Seita.1G191200	0.0166667	0.04	0	0.136667	0	0	0	0	0	0	0	0	2.87667	7.93667	0.00666667	0.0133333	0	0.0133333	0.00666667
Seita.1G191300	24.03	23.5067	0.633333	3.09333	24.9667	8.48	0.456667	34.7033	31.0967	0.79	31.7967	34.6133	23.1433	15.2567	0.176667	0.16	1.64333	2.64333	0.96
Seita.1G191400	2.85667	0.83	0.176667	1.2	2.71667	1.65667	3.05333	4.01667	2.67	2.37667	4.69333	3.09667	1.89667	1.95667	0.02	0.01	0.393333	1.14333	0.91
Seita.1G191500	4.14	7.77	1.82667	24.62	4.29333	6.96	5.88	3.24	3.66333	4.58	1.97333	3.48667	2.68333	4.11	1.16667	1.10667	1.31667	3.45667	4.35667
Seita.1G191600	0.386667	4.02333	0.03	2.59667	0.07	0.8	0.226667	0.07	0.16	0.33	0.0133333	0.386667	1.02333	0.986667	0.0266667	0.0433333	0.0733333	0.183333	0.133333
Seita.1G191700	3.28667	6.62667	0.92	1.61	3.02	2.09333	0.81	0.78	0.666667	1.48333	2.64	2.11667	6.49	11.97	0.0833333	0.173333	1.20333	2.31333	8.80333
Seita.1G191800	0.163333	2.74	1.08333	0.303333	3.93	7.40333	0.52	1.38333	1.57	0.5	0.243333	4.28667	4.32	4.49667	0.126667	0.13	0.343333	0.933333	0.116667
Seita.1G191900	9.88333	8.39667	6.21667	4.74333	5.94	8.56	9.66	4.18	4.96	7.60333	7.95	5.71	10.9967	14.0667	0.33	0.366667	8.13333	16.7167	6.99
Seita.1G192000	5.43333	7.54333	3.40333	1.45333	4.93667	3.09	4.12667	7.51333	6.56333	3.45667	10.9467	9.08333	8.48	8.07333	0.2	0.193333	1.02333	1.41	1.56
Seita.1G192100	3.58	22.49	381.627	0.99	3.16	6.33	107.593	5.26	8.67667	462.12	6.46333	18.25	55.8233	48.2533	0.88	0.866667	4.98	4.85333	6.77667
Seita.1G192200	6.03333	3.99	3.6	2.21333	7.64667	4.41333	7.87667	11.3033	9.20667	30.37	17.4867	13.3633	15.7367	14.3133	0.04	0.0433333	2.67333	6.42333	7.68
Seita.1G192300	48.74	24.43	10.0567	10.4433	44.1333	33.7	30.0967	59.9333	51.1133	30.75	151.893	82.3433	59.7433	61.68	6.62667	6.16333	26.7333	31.6633	51.18
Seita.1G192400	11.2	16.3967	7.74333	33.2	26.2967	23.3033	33.7067	22.08	20.5533	37.5833	20.8567	29.6067	16.66	15.57	7.07667	7.00333	5.53	9.01	3.37
Seita.1G192500	0.506667	5.41333	0.346667	2.18667	5.86333	14.9967	0.54	3.49	2.75	1.03	1.37667	1.64	2.73667	3.79333	0.07	0.07	0.386667	1.01333	1.07333
Seita.1G192600	51.4433	50.0867	28.2933	41.5767	42.2267	39.24	53.0567	34.6767	35.5567	38.62	36.78	48.04	43.76	43.2233	11.27	11.2367	9.46667	13.39	9.59667
Seita.1G192700	3.02	11.4167	15.2933	22.8633	6.11333	14.7367	6.61	3.50333	4.90667	11.37	0.5	10.9033	8.47	8.85333	1.79667	1.71667	2.84333	3.32	5.22667
Seita.1G192800	2.31667	1.71333	0.04	1.51333	0.166667	0.0633333	0.05	0.07	0.04	0	0.523333	0.37	0.25	0.2	3.00333	2.85	0.0866667	0.18	0.173333
Seita.1G192900	12.4933	11.65	5	1.52667	5.43333	3.65	2.63	5.56667	5.00333	4.32	15.5967	8.96333	12.3267	15.7733	3.63333	3.52667	6.24667	11.7667	7.97667
Seita.1G193000	1.71	0.186667	0.06	0.436667	0.816667	0.446667	0.896667	1.60333	1.47667	0.87	1.41667	1.12667	0.81	1.07333	0.0966667	0.0866667	0.283333	0.773333	0.553333
Seita.1G193100	0.0233333	0.0333333	0.1	0.02	0.07	0.0466667	0	0.193333	0.09	0.0366667	0.0466667	0.0533333	1.15667	0.543333	0	0	0.04	0.12	0.0366667
Seita.1G193200	0.98	5.80333	0.09	0.176667	3.91	0.593333	0	2.53333	0.83	0	2.05667	2.34333	18.7367	27.9733	0.0566667	0.0766667	0.0366667	0.533333	0.03
Seita.1G193300	14.95	6.84	16.1967	1.22333	2.47333	2.62	1.25667	1.21	0.736667	2.57	1.86333	8.32667	20.14	26.5433	0.203333	0.21	76.4567	97.2567	57.47
Seita.1G193400	20.54	21.6533	0.57	4.89333	15.97	4.06667	0.173333	15.6233	15.1267	0.33	31.8567	18.7233	11.6033	6.65333	0.0466667	0.0233333	2.72	3.55	4.63667
Seita.1G193500	0.836667	6.44333	3.66667	9.6	3.99	1.40667	8.93333	2.19667	1.44667	12.06	13.55	4	1.65667	1.21	0	0	0.363333	1.24	0.53
Seita.1G193600	2.05	10.78	1.40333	9.05	5.25667	15.37	0.316667	2.34667	6.46333	0	0.0433333	1.71	1.09	1.71667	0.123333	0.163333	0.99	2.31	3.16667
Seita.1G193700	23.4467	10.3533	2.52333	1.86667	4.70333	1.44	11.24	8.15	6.46	5.57667	16.8867	8.65	8.11333	8.41	0	0	2.64333	5.88667	7.86333
Seita.1G193800	40.26	39.4567	14.1467	13.7	34.4067	36.1	19.55	26.0567	26.5267	16.8767	43.4133	34.9367	34.49	38.4233	19.8233	20.45	36.1633	77.6567	23.8767
Seita.1G193900	5.69667	5.73333	2.48	1.05	7.08333	3.10333	1.67	7.7	5.81667	4.03	17.71	10.1133	11.4633	9.1	0.12	0.123333	2.57333	2.67667	2.33667
Seita.1G194000	4.31333	5.66667	0.946667	0.796667	10.07	5.38333	0.746667	8.47333	7.01	1.99333	7.29	10.3	8.13	10.5033	0.0333333	0.0333333	3.04	6.75333	2.22
Seita.1G194100	25.8133	45.2433	367.957	1.35667	15.9033	22.7067	270.1	16.65	21.7067	393.887	14.9667	33.6467	129.25	84.97	3.20667	3.31333	8.98667	9	24.3667
Seita.1G194200	23.7733	13.9467	12.0933	8.17333	16.36	11.7833	14.7033	16.4067	14.89	12.8833	31.1433	19.31	17.0733	18.1633	4.44667	4.43	12.2967	32.39	13.1
Seita.1G194300	7.10667	3.06	0.773333	0.346667	4.84	3.68	1.12333	4.89667	4.60667	1.11	5.73	3.29	3.77333	3.45667	0.0333333	0.0166667	1.44333	4.11	2.79667
Seita.1G194400	0.736667	1.07333	0.0133333	0.45	0.7	0.496667	0.416667	1.01667	1.23333	0.243333	1.20667	1.03333	0.61	1.75667	0.923333	0.933333	0.616667	2.08667	2.74667
Seita.1G194500	0	0.146667	0	0	0.0766667	0	0	0.0233333	0.0333333	0	0.85	0.256667	0.146667	0.08	0.0233333	0.0233333	0	0.06	0
Seita.1G194600	44.1967	22.0267	32.6133	14.1367	45.0367	35.1267	50.8733	24.7767	21.1133	36.04	48.6733	20.81	44.38	61.82	0.296667	0.226667	17.9333	41.3033	39.4567
Seita.1G194700	0	0	0	0	0	0	0	0	0	0	0	0	0.02	0.0566667	0.0233333	0.0466667	0	0.0533333	0
Seita.1G194800	0	0	0	0	0	0	0	0	0	0	0	0.323333	0.196667	0.186667	0	0	0	0	0
Seita.1G194900	0	0	0	0	0	0	0	0	0	0	0	0	0	0.103333	0	0	0	0	0
Seita.1G195000	35.0233	83.8933	6.93	5.47	35.8533	40.4333	4.77667	19.0067	13.2133	4.19	52	24.0867	69.7533	46.6233	3.04333	2.99	2.74	1.64	1.54
Seita.1G195100	17.98	19.6333	14.2867	3.08333	12.02	7.51333	15.1833	14.8	11.8733	16.63	22.55	20.8233	21.3867	28.0533	0.83	0.816667	14.1933	22.6333	23.3433
Seita.1G195200	20.15	17.55	18.39	4.37667	16.4033	9.63333	10.7867	14.1467	11.9467	12.13	27.64	10.9333	25.95	50.9067	0.08	0.07	18.7633	30.5367	32.3667
Seita.1G195300	5.67333	5.67	5.15	1.07667	8.10667	4.72	5.43333	8.85667	6.85667	5.88	17.5533	10.86	13.9233	17.3233	0.243333	0.243333	6.24667	5.49333	7.74
Seita.1G195400	11.8333	16.4333	2.05667	2.66	27.1267	21.0433	4.92333	26.5567	20.37	5.28	37.2933	23.0233	19.5567	16.6567	0.356667	0.38	6.32	7.76667	7.01333
Seita.1G195500	38.48	121.507	48.4067	48.6633	209.4	207.903	87.9433	204.53	162.567	73.8033	100.943	112.733	105.663	83.3133	0.213333	0.183333	21.64	56.52	34.1333
Seita.1G195600	0.0866667	0.49	0.863333	2.13	2.10667	2.89667	7.50667	2.05667	4.45	2.86	0.193333	2.09333	0.343333	0.37	0.423333	0.323333	0.0333333	0.58	0.436667
Seita.1G195700	23.8267	34.2167	50.8633	37.33	44.09	47.7567	97.1367	56.7833	61.3867	58.57	31.4533	58.4767	47.4	64.4233	0.42	0.413333	4.12333	12.9667	5.97
Seita.1G195800	12.8767	11.6	37.4467	4.20333	14.6867	10.4767	164.543	19.45	16.0333	132.257	19.64	26.45	39.0567	42.0333	0.616667	0.593333	9.36667	16.0633	7.45
Seita.1G195900	2.40667	0.826667	0.113333	2.01333	2.63333	1.52	2.78667	2.82	2.60667	2.36333	4.63667	2.48	2.15667	1.67333	0.153333	0.143333	0.42	1.18667	1.71333
Seita.1G196000	117.897	75.7767	20.4133	43.59	60.62	55.41	68.07	55.7133	46.1433	40.0333	50.03	44.8867	26.5533	37.6467	1.83333	1.72667	21.4633	55.23	112.107
Seita.1G196100	24.66	12.85	11.86	4.47667	30.77	34.8067	64.8033	20.04	16.59	68.4367	39.73	31.8767	26.2533	24.7167	0.2	0.236667	8.35667	22.0667	22.96
Seita.1G196200	3.95333	3.91	0.08	0.09	2.41	0.16	0.183333	6.18333	3.67667	0.18	16.6833	7.86333	3.88667	2.61333	0.03	0.0233333	1.19333	1.68333	0.693333
Seita.1G196300	0	0	0	0	0	0	0	0	0	0	0	0	0	0	0	0	0	0	0
Seita.1G196400	0	0.103333	0	0	0.443333	0.33	0	0.206667	0	0.103333	0.0766667	0	1.44	0.193333	0	0	0	0	0
Seita.1G196500	4.52667	5.8	0.13	0.12	7.11	5.88333	0.673333	12.9733	13.77	2.83333	0.7	6.88667	7.87667	0.77	0.05	0.0366667	0.0666667	0	0
Seita.1G196600	3.48667	4.01333	0.103333	0.276667	0	0.03	0.02	0.01	0.03	0.05	0	0	2.23333	36.2467	5873.88	5864.38	0.616667	0.503333	0.423333
Seita.1G196700	4.67333	3.85333	2.08667	3.24333	4.02333	4.20333	9.42667	3.90667	3.95	4.63333	6.20333	3.97667	7.05333	9.64	0	0	1.63	2.85	3.52333
Seita.1G196800	6.22667	4.51333	1.84	2.5	4.32	2.47	1.92333	3.43333	2.31333	1.97	4.1	2.71	4.36333	5.05667	0.1	0.09	1.9	3.25	1.92333
Seita.1G196900	1.32667	3.57667	0	0.646667	0	0	0	0	0.0333333	0.0533333	0	0.0166667	0.0166667	0.1	0	0	0.143333	0.0533333	0.133333
Seita.1G197000	0	0	0	0	0	0	0	0	0	0	0	0	0	0	0	0	0	0	0
Seita.1G197100	26.6733	15.5867	11.11	8.21667	25.14	16.3733	16.5733	21.5367	18.8267	11.1067	33.7367	25.0233	21.2167	23.7667	1.41	1.48667	10.6033	19.2	15.1367
Seita.1G197200	10.7067	12.2067	0.976667	0.51	4.39	1.07333	9.45667	1.39667	1.10667	4.25	6.58	5.12333	5.91	3.98333	0.0933333	0.0833333	3.38667	7.03333	2.33333
Seita.1G197300	18.6967	1.10667	5.81333	21.78	1.82333	1.22333	57.1567	2.05667	3.64	11.5833	0.456667	0.27	1.91333	5.03333	1.21	1.20333	9.12333	18.93	36.7133
Seita.1G197400	0.343333	0	0.0666667	0.0866667	0.26	0.336667	6.82333	0.18	0.21	0.0566667	0.116667	0.853333	0.896667	0.72	0.223333	0.23	0.236667	0.92	0.783333
Seita.1G197500	1.74333	12.7233	71.7667	14.8933	27.45	61.26	638.793	10.0133	18.4567	19.6667	1.05	1.65333	1.21667	0.83	0.03	0.03	0.456667	2.65	1.82667
Seita.1G197600	2.34333	18.6333	58.4	25.7933	20.6633	28.87	402.14	2.80333	10.6333	27.17	0.176667	3.03	0.963333	0.903333	0.35	0.273333	1.07	5.89667	6.68667
Seita.1G197700	0	0.636667	0.193333	0	0	0	0.0366667	0	0	0	0	0.0166667	0	0.03	0.0333333	0.0166667	0	0.04	0
Seita.1G197800	2.04	0.583333	0.14	0.226667	0	0.05	0.386667	0.02	0	0.106667	0.18	0.103333	2.54667	6.35	0.02	0.01	0.306667	1.22	1.71667
Seita.1G197900	0.85	0.673333	0.0433333	0.136667	0.61	0.1	0.81	0.95	0.576667	0.946667	4.28667	0.63	0.283333	0.403333	0.0133333	0.02	0.0766667	0.146667	0.36
Seita.1G198000	93.4767	71.3267	80.7633	14.9967	126.977	121.127	138.337	109.76	101.287	94.8633	137.477	125.423	109.403	115.153	1.26	1.16	38.69	68.89	42.6433
Seita.1G198100	1.96333	1.53333	0.73	0.443333	1.98667	0.62	0.553333	4.14	2.98	1.04333	5.46	2.34	1.41	0.946667	0.07	0.0733333	1.18667	0.73	2.97333
Seita.1G198200	0.136667	0.35	0.0266667	0	0	0.08	0	0.0433333	0.04	0.02	0.0833333	0	0	0	0	0	0	0.03	0.0466667
Seita.1G198300	0.223333	6.68667	0.943333	0.523333	0.0833333	0.02	0.0566667	0.13	0.0966667	0.0233333	0.0566667	0.0633333	0.02	0.0966667	0	0	0.0133333	0.0433333	0.11
Seita.1G198400	9.62667	13.86	8.91667	9	12.9733	20.1767	9.98667	13.5967	15.5233	8.94	12.2433	14.0833	18.88	21.49	0.57	0.5	5.13	10.2667	4.94667
Seita.1G198500	25.05	5.39333	11.42	12.9633	4.10667	0.36	50.2133	0.31	0.46	13.7533	0.0733333	0.146667	0.286667	0.51	0.15	0.113333	0.16	2.08667	0.916667
Seita.1G198600	29.0433	60.2467	173.087	10.53	66.46	37.67	24.9833	92.7033	87.3267	71.8667	100.58	93.7	168.823	146.773	4.91667	4.65667	8.52	11.0233	3.65
Seita.1G198700	2.27667	2.17333	0.616667	0.376667	0.44	0.36	1.44	1.89333	1.10667	1.77	1.43667	0.596667	0.736667	0.55	0	0	0.49	0.726667	1.88333
Seita.1G198800	0	0.25	0	0	0	0	0	0	0.0666667	0	0	0	0	0	0	0	0	0	0
Seita.1G198900	0.233333	14.0867	6.53667	0.283333	0.846667	2.59333	0.93	1.28667	0.95	5.18667	0.09	4.17333	1.26	1.06333	0	0	0.153333	0.776667	0.186667
Seita.1G199000	74.5767	50.5467	16.4733	23.45	38.3267	29.4933	30.54	24.3533	29.0367	25.0033	34.8933	27.7533	34.3533	46.18	0.0733333	0.1	9.4	27.4967	44.6067
Seita.1G199100	74.8833	92.0267	67.65	15.9433	84.1	40.8567	49.5233	90.0533	59.9733	68.5	337.507	141.737	183.907	185.98	0.21	0.213333	55.24	104.937	56.9067
Seita.1G199200	0.67	0.976667	5.51667	0.823333	0.73	0.406667	6.16667	0.776667	0.736667	11.53	2.72667	1.11333	1.64667	1.67333	0.32	0.246667	0.34	1.24	0.86
Seita.1G199300	1190.1	700.363	271.053	224.273	898.187	547.407	297.887	1180.47	1169.64	423.207	944	1067.47	831.747	666.87	10.3867	10.3833	259.27	455.513	419.003
Seita.1G199400	2.77333	1.27	8.61333	0.366667	3.01333	1.60333	18.4967	4.27	3.77667	19.02	6.41667	5.31667	4.10667	3.66667	0.0533333	0.04	0.673333	1.27667	2.69667
Seita.1G199500	0	0	0	0	0	0	0	0	0	0	0	0	0	0	0	0	0	0	0
Seita.1G199600	1.24667	2.67667	2.12	1.03667	3.25	2.79333	1.49333	2.27	1.89667	2.28	3.87667	3.46667	5.12	4.7	0.0666667	0.08	0.806667	1.93667	2.24
[truncated: 32,588 more rows]

## Sheet: Supplementary Data 2
Supplementary Data 2. Genome-wide identification of RING type proteins in foxtail millet.
Gene ID	Chr	strand	start	end	Pfam	Panther	KOG	KEGG/ec	KO	GO	Best-hit-arabi-name	arabi-symbol	arabi-defline	Best-hit-rice-name	rice-defline
Seita.9G123200 (SGD1)	scaffold_9	+	7659509	7666653	PF10269,PF13920	PTHR10044,PTHR10044:SF7	KOG4172			GO:0005515,GO:0008270	AT1G68820.1		Transmembrane Fragile-X-F-associated protein	LOC_Os03g49900.1	zinc finger, C3HC4 type domain containing protein, expressed
Seita.1G000300	scaffold_1	+	74819	77274	PF00097	PTHR23012,PTHR23012:SF37				GO:0008270,GO:0046872	AT5G60580.1		RING/U-box superfamily protein	LOC_Os06g23274.1	Ring type domain containing protein, expressed
Seita.1G000900	scaffold_1	-	101989	102429		PTHR26374:SF89,PTHR26374				GO:0046872	AT3G23130.1	FLO10,FON1,SUP	C2H2 and C2HC zinc fingers superfamily protein	LOC_Os04g50070.1	ZOS4-13 - C2H2 zinc finger protein, expressed
Seita.1G005000	scaffold_1	-	339534	340981	PF00097	PTHR22764				GO:0005515,GO:0008270,GO:0046872	AT5G47610.1		RING/U-box superfamily protein	LOC_Os02g01700.1	RNA recognition motif containing protein, putative, expressed
Seita.1G005800	scaffold_1	-	391913	398010	PF02373	PTHR12549				GO:0005515,GO:0008270	AT1G62310.1		transcription factor jumonji (jmjC) domain-containing protein	LOC_Os02g01940.1	transcription factor jumonji, putative, expressed
Seita.1G013600	scaffold_1	-	1153992	1154666	PF00097	PTHR22764	KOG1493			GO:0005515,GO:0008270,GO:0046872	AT4G40070.1		RING/U-box superfamily protein	LOC_Os02g15060.1	Ring type domain containing protein, expressed
Seita.1G013700	scaffold_1	-	1156984	1157646		PTHR22764,PTHR22764:SF17				GO:0005515,GO:0008270	AT4G15975.1		RING/U-box superfamily protein	LOC_Os02g15020.1	Ring type domain containing protein, expressed
Seita.1G014000	scaffold_1	-	1212298	1216861	PF00642	PTHR12930	KOG1813		K13127	GO:0046872,GO:0005515,GO:0008270	AT1G01350.1		Zinc finger (CCCH-type/C3HC4-type RING finger) family protein	LOC_Os02g19804.1	Zinc finger C-x8-C-x5-C-x3-H type domain containing protein, expressed
Seita.1G016700	scaffold_1	-	1445582	1446510	PF00097	PTHR22766,PTHR22766:SF22				GO:0005515,GO:0008270,GO:0046872	AT2G20030.1		RING/U-box superfamily protein	LOC_Os02g15120.1	RING-H2 finger protein, putative, expressed
Seita.1G016900	scaffold_1	+	1457655	1458277		PTHR22764				GO:0005515,GO:0008270	AT3G16720.1	ATL2,TL2	TOXICOS EN LEVADURA 2	LOC_Os02g15100.1	Ring type domain containing protein, expressed
Seita.1G017100	scaffold_1	+	1465442	1466089		PTHR22764,PTHR22764:SF17				GO:0005515,GO:0008270	AT4G15975.1		RING/U-box superfamily protein	LOC_Os02g15060.1	Ring type domain containing protein, expressed
Seita.1G017400	scaffold_1	+	1477638	1479102	PF00097	PTHR22764,PTHR22764:SF17				GO:0005515,GO:0008270,GO:0046872	AT5G66070.2		RING/U-box superfamily protein	LOC_Os06g34400.1	Ring type domain containing protein, expressed
Seita.1G017500	scaffold_1	+	1482453	1483326	PF00097	PTHR22764,PTHR22764:SF17				GO:0005515,GO:0008270,GO:0046872	AT4G40070.1		RING/U-box superfamily protein	LOC_Os02g15020.1	Ring type domain containing protein, expressed
Seita.1G017700	scaffold_1	+	1500726	1501367	PF00097	PTHR22766,PTHR22766:SF1				GO:0005515,GO:0008270,GO:0046872	AT4G40070.1		RING/U-box superfamily protein	LOC_Os02g15010.1	Ring type domain containing protein, expressed
Seita.1G017900	scaffold_1	+	1515200	1516288	PF00097	PTHR22764				GO:0005515,GO:0008270,GO:0046872	AT4G40070.1		RING/U-box superfamily protein	LOC_Os02g15010.1	Ring type domain containing protein, expressed
Seita.1G018000	scaffold_1	+	1525264	1525917		PTHR22764				GO:0005515,GO:0008270	AT4G40070.1		RING/U-box superfamily protein	LOC_Os01g11500.1	Ring type domain containing protein, expressed
Seita.1G018100	scaffold_1	+	1534652	1535360	PF00097	PTHR22764				GO:0005515,GO:0008270,GO:0046872	AT2G35000.1		RING/U-box superfamily protein	LOC_Os02g15010.1	Ring type domain containing protein, expressed
Seita.1G018300	scaffold_1	+	1555125	1556448	PF00097	PTHR22764				GO:0005515,GO:0008270,GO:0046872	AT5G27420.1	ATL31,CNI1	carbon/nitrogen insensitive 1	LOC_Os02g15000.1	Ring type domain containing protein, expressed
Seita.1G018700	scaffold_1	+	1601360	1601776	PF00097	PTHR22764	KOG1493			GO:0005515,GO:0008270,GO:0046872	AT4G40070.1		RING/U-box superfamily protein	LOC_Os02g15000.1	Ring type domain containing protein, expressed
Seita.1G020400	scaffold_1	+	1747606	1752816			KOG2789			GO:0005515,GO:0008270	AT1G78420.1		RING/U-box superfamily protein	LOC_Os02g14720.1	expressed protein
Seita.1G029500	scaffold_1	-	2727322	2728083	PF00097	PTHR14155				GO:0005515,GO:0008270,GO:0046872	AT4G40070.1		RING/U-box superfamily protein	LOC_Os02g15010.1	Ring type domain containing protein, expressed
Seita.1G054700	scaffold_1	-	5312511	5316364	PF00097	PTHR22763				GO:0005515,GO:0008270,GO:0046872	AT5G15820.1		RING/U-box superfamily protein	LOC_Os02g09820.1	Ring type domain containing protein, expressed
Seita.1G059400	scaffold_1	-	5620924	5625380	PF00097,PF02148,PF07576	PTHR24007	KOG0804	6.3.2.19	K10632	GO:0005515,GO:0008270,GO:0046872	AT2G26000.2	BRIZ2	zinc finger (C3HC4-type RING finger) family protein	LOC_Os02g09060.1	BRCA1-associated protein, putative, expressed
Seita.1G064700	scaffold_1	+	6076896	6078730	PF00097	PTHR22764				GO:0005515,GO:0008270,GO:0046872	AT1G74410.1		RING/U-box superfamily protein	LOC_Os02g08200.1	Ring type domain containing protein, expressed
Seita.1G066200	scaffold_1	+	6173259	6178578	PF00097	PTHR23163	KOG0320			GO:0005515,GO:0046872,GO:0008270	AT1G55250.1	HUB2	histone mono-ubiquitination 2	LOC_Os10g41590.1	Ring type domain containing protein, expressed
Seita.1G068100	scaffold_1	-	6319549	6320246		PTHR23323,PTHR23323:SF33					AT1G12470.1		zinc ion binding	LOC_Os08g08060.1	vacuolar protein sorting-associated protein 18, putative, expressed
Seita.1G086500	scaffold_1	-	7671933	7677007		PTHR10044,PTHR10044:SF7								LOC_Os04g38290.1	expressed protein
Seita.1G087400	scaffold_1	-	7774763	7779913	PF00097	PTHR14155,PTHR14155:SF28				GO:0005515,GO:0008270,GO:0046872	AT5G24870.1		RING/U-box superfamily protein	LOC_Os02g05692.1	Ring type domain containing protein, expressed
Seita.1G097100	scaffold_1	-	8491599	8497066	PF00097	PTHR23012,PTHR23012:SF28				GO:0008270,GO:0046872	AT1G50440.1		RING/FYVE/PHD zinc finger superfamily protein	LOC_Os02g03950.1	Ring type family protein, expressed
Seita.1G099000	scaffold_1	+	8642387	8645419	PF13920	PTHR14493,PTHR14493:SF7	KOG1100			GO:0005515,GO:0008270	AT1G10650.1		SBP (S-ribonuclease binding protein) family protein	LOC_Os02g03760.2	expressed protein
Seita.1G100400	scaffold_1	+	8741702	8745404	PF03145	PTHR10315	KOG3002	6.3.2.19	K04506	GO:0007275,GO:0005634,GO:0006511,GO:0005515,GO:0016567,GO:0004842,GO:0008270	AT3G58040.1	SINAT2	seven in absentia of Arabidopsis 2	LOC_Os02g03620.1	seven in absentia protein family domain containing protein, expressed
Seita.1G103100	scaffold_1	+	8927150	8940475	PF00637	PTHR12616				GO:0005515,GO:0008270	AT4G00800.1		transducin family protein / WD-40 repeat family protein	LOC_Os02g03220.1	protein binding protein, putative, expressed
Seita.1G107900	scaffold_1	-	9333971	9341998	PF00097,PF04757	PTHR12590	KOG2879		K06664	GO:0046872,GO:0005515,GO:0008270	AT1G79810.1	ATPEX2,PEX2,TED3	Pex2/Pex12 N-terminal domain-containing protein / zinc finger (C3HC4-type RING finger) family protein	LOC_Os05g19480.1	peroxisome assembly protein, putative, expressed
Seita.1G132000	scaffold_1	-	12388292	12392843	PF03145	PTHR10315	KOG3002	6.3.2.19	K04506	GO:0007275,GO:0005634,GO:0006511,GO:0005515,GO:0016567,GO:0004842,GO:0008270	AT4G27880.1		Protein with RING/U-box and TRAF-like domains	LOC_Os02g19140.1	seven in absentia protein family domain containing protein, expressed
Seita.1G136100	scaffold_1	+	13620708	13625446	PF00271,PF00575,PF07717,PF00270,PF04408	PTHR18934:SF68,PTHR18934	KOG0922	3.6.4.13	K12818	GO:0003676,GO:0005524,GO:0004386,GO:0003723,GO:0008026	AT1G32490.1	EMB2733,ESP3	RNA helicase family protein	LOC_Os03g17432.1	pre-mRNA-splicing factor ATP-dependent RNA helicase DHX16, putative, expressed
Seita.1G173100	scaffold_1	-	24902202	24909536		PTHR12983,PTHR12983:SF1	KOG2164			GO:0005515,GO:0008270	AT3G26730.1		RING/U-box superfamily protein	LOC_Os02g31150.1	Ring type domain containing protein, expressed
Seita.1G176100	scaffold_1	-	25387127	25390079	PF13920	PTHR10044,PTHR10044:SF81	KOG1100				AT3G12920.1		SBP (S-ribonuclease binding protein) family protein	LOC_Os04g33030.1	protein binding protein, putative, expressed
Seita.1G176300	scaffold_1	+	25436454	25438518	PF13920	PTHR10044,PTHR10044:SF81	KOG1100				AT3G12920.1		SBP (S-ribonuclease binding protein) family protein	LOC_Os04g33030.1	protein binding protein, putative, expressed
Seita.1G176900	scaffold_1	+	25470063	25471496	PF13920	PTHR10044,PTHR10044:SF81	KOG1100				AT1G79110.2		zinc ion binding	LOC_Os02g32420.1	protein binding protein, putative, expressed
Seita.1G178200	scaffold_1	+	25648434	25656624	PF08797,PF00271,PF00097,PF00176	PTHR10799,PTHR10799:SF164	KOG1001			GO:0016818,GO:0003676,GO:0005524,GO:0008270,GO:0046872,GO:0003677,GO:0005515,GO:0004386	AT5G22750.1	RAD5	DNA/RNA helicase protein	ChrUn.fgenesh.mRNA.85	expressed protein
Seita.1G178800	scaffold_1	-	25742529	25745204	PF00097	PTHR14155	KOG4172			GO:0005515,GO:0008270,GO:0046872	AT1G72200.1		RING/U-box superfamily protein	LOC_Os11g05300.1	RING-H2 finger protein, putative, expressed
Seita.1G186400	scaffold_1	-	26823631	26825043	PF00097	PTHR22764,PTHR22764:SF21				GO:0005515,GO:0008270,GO:0046872	AT3G05200.1	ATL6	RING/U-box superfamily protein	LOC_Os02g52210.1	Ring type domain containing protein, expressed
Seita.1G186600	scaffold_1	+	26860739	26861820	PF00097	PTHR22764	KOG1493			GO:0005515,GO:0008270,GO:0046872	AT1G49230.1		RING/U-box superfamily protein	LOC_Os04g34230.1	RING-H2 finger protein, putative, expressed
Seita.1G195400	scaffold_1	+	27683585	27686467	PF00097	PTHR22765,PTHR22765:SF23	KOG1493			GO:0005515,GO:0008270,GO:0046872	AT4G10150.1		RING/U-box superfamily protein	LOC_Os02g35144.1	Ring type domain containing protein, expressed
Seita.1G197400	scaffold_1	-	27843708	27844589	PF00097	PTHR22764				GO:0005515,GO:0008270,GO:0046872	AT2G27940.1		RING/U-box superfamily protein	LOC_Os02g35365.1	RING-H2 finger protein ATL3F, putative
Seita.1G197500	scaffold_1	-	27847485	27848879	PF00097	PTHR22764				GO:0005515,GO:0008270,GO:0046872	AT1G53820.1		RING/U-box superfamily protein	LOC_Os02g35347.1	RING-H2 finger protein ATL3F, putative
Seita.1G197600	scaffold_1	-	27850066	27851004	PF00097	PTHR22764				GO:0005515,GO:0008270,GO:0046872	AT1G72310.1	ATL3	RING/U-box superfamily protein	LOC_Os02g35365.1	RING-H2 finger protein ATL3F, putative
Seita.1G203700	scaffold_1	+	28327671	28328979	PF00097	PTHR22765:SF21,PTHR22765				GO:0005515,GO:0008270,GO:0046872	AT4G40070.1		RING/U-box superfamily protein	LOC_Os02g36300.1	Ring type domain containing protein, expressed
Seita.1G203800	scaffold_1	-	28331954	28333045	PF00097	PTHR22765:SF21,PTHR22765				GO:0005515,GO:0008270,GO:0046872	AT2G34990.1		RING/U-box superfamily protein	LOC_Os02g36320.1	RING-H2 finger protein ATL3B precursor, putative, expressed
Seita.1G203900	scaffold_1	-	28335821	28337687	PF00097	PTHR22764				GO:0005515,GO:0008270,GO:0046872	AT1G72220.1		RING/U-box superfamily protein	LOC_Os02g36330.1	RING-H2 finger protein ATL1O, putative, expressed
Seita.1G207400	scaffold_1	-	28628767	28632555	PF00097,PF12428	PTHR23012				GO:0008270,GO:0046872	AT3G47550.6		RING/FYVE/PHD zinc finger superfamily protein	LOC_Os02g36740.1	Ring type putative, expressed
Seita.1G209600	scaffold_1	-	28863337	28869448	PF00097	PTHR12477,PTHR12477:SF39	KOG0802	6.3.2.19	K10601	GO:0005515,GO:0008270,GO:0046872	AT1G65040.2		RING/U-box superfamily protein	LOC_Os06g19680.1	Ring type domain containing protein, expressed
Seita.1G237000	scaffold_1	-	31484238	31489016	PF00092,PF00097	PTHR10579:SF5,PTHR10579	KOG1493			GO:0005515,GO:0008270,GO:0046872	AT5G60710.1		Zinc finger (C3HC4-type RING finger) family protein	LOC_Os02g40664.1	zinc finger family protein, putative, expressed
Seita.1G237900	scaffold_1	-	31550089	31555685	PF00569	PTHR15898,PTHR15898:SF1				GO:0008270,GO:0005515	AT3G24800.1	PRT1	proteolysis 1	LOC_Os02g40810.1	Zinc finger, ZZ type domain containing protein, expressed
Seita.1G249200	scaffold_1	-	32512575	32516258	PF00097	PTHR12313	KOG0823			GO:0005515,GO:0046872,GO:0008270	AT4G03510.1	ATRMA1,RMA1	RING membrane-anchor 1	LOC_Os04g44820.1	Ring type domain containing protein, expressed
Seita.1G252600	scaffold_1	-	32781843	32784113	PF00097	PTHR22764				GO:0005515,GO:0008270,GO:0046872	AT5G47610.1		RING/U-box superfamily protein	LOC_Os02g43120.1	Ring type domain containing protein, expressed
Seita.1G265800	scaffold_1	+	33898452	33898934	PF00097	PTHR22763				GO:0005515,GO:0008270,GO:0046872	AT5G53110.1		RING/U-box superfamily protein	LOC_Os02g44700.1	Ring type domain containing protein, expressed
Seita.1G270700	scaffold_1	+	34406044	34410279	PF00097	PTHR14155				GO:0005515,GO:0008270,GO:0046872	AT3G16720.1	ATL2,TL2	TOXICOS EN LEVADURA 2	LOC_Os02g45390.1	RING-H2 finger protein, putative, expressed
Seita.1G273100	scaffold_1	-	34577539	34578978	PF00097	PTHR22764,PTHR22764:SF25				GO:0005515,GO:0008270,GO:0046872	AT3G61460.1	BRH1	brassinosteroid-responsive RING-H2	LOC_Os02g45710.1	Ring type domain containing protein, expressed
Seita.1G275700	scaffold_1	-	34837915	34838466	PF00097	PTHR22764:SF14,PTHR22764	KOG1493			GO:0005515,GO:0008270,GO:0046872	AT1G76410.1	ATL8	RING/U-box superfamily protein	LOC_Os02g46100.1	RING-H2 finger protein, putative, expressed
Seita.1G276600	scaffold_1	-	34887904	34891481	PF13920	PTHR14493,PTHR14493:SF21	KOG1100			GO:0005515,GO:0008270	AT1G32740.1		SBP (S-ribonuclease binding protein) family protein	LOC_Os02g46220.1	expressed protein
Seita.1G277300	scaffold_1	+	34933758	34935815	PF00097	PTHR14155	KOG0320			GO:0005515,GO:0008270,GO:0046872	AT3G60220.1	ATL4,TL4	TOXICOS EN LEVADURA 4	LOC_Os02g46340.1	RING-H2 finger protein ATL3J, putative, expressed
Seita.1G279400	scaffold_1	-	35070970	35072148	PF00097	PTHR14155:SF30,PTHR14155				GO:0005515,GO:0008270,GO:0046872	AT3G03550.1		RING/U-box superfamily protein	LOC_Os02g46600.1	RING-H2 finger protein ATL5G, putative, expressed
Seita.1G280900	scaffold_1	+	35199944	35203541	PF05773,PF01485	PTHR11685,PTHR11685:SF61	KOG1814	6.3.2.19	K11971	GO:0005515,GO:0008270	AT1G32340.1	NHL8	NDR1/HIN1-like 8	LOC_Os02g46720.1	ara54-like RING finger protein, putative, expressed
Seita.1G291300	scaffold_1	+	36010079	36012345		PTHR11210	KOG2930		K03868	GO:0008270,GO:0005515	AT5G20570.1	ATRBX1,HRT1,RBX1,ROC1	RING-box 1	LOC_Os02g47870.1	anaphase-promoting complex subunit 11, putative, expressed
Seita.1G297700	scaffold_1	-	36404222	36408527	PF00097	PTHR11224:SF10,PTHR11224	KOG1039			GO:0005515,GO:0008270,GO:0046872	AT3G08505.2		zinc finger (CCCH-type/C3HC4-type RING finger) family protein	LOC_Os06g21390.1	Zinc finger C-x8-C-x5-C-x3-H type domain containing protein, expressed
Seita.1G304500	scaffold_1	+	36886424	36888365	PF00097	PTHR22763				GO:0005515,GO:0008270,GO:0046872	AT3G02340.1		RING/U-box superfamily protein	LOC_Os02g49550.1	Ring type domain containing protein, expressed
Seita.1G306400	scaffold_1	+	37001702	37002610	PF00097	PTHR22764	KOG1493			GO:0005515,GO:0008270,GO:0046872	AT5G42200.1		RING/U-box superfamily protein	LOC_Os02g49710.1	RING finger protein, putative, expressed
Seita.1G306500	scaffold_1	+	37003061	37004016	PF00097	PTHR22764				GO:0005515,GO:0008270,GO:0046872	AT5G42200.1		RING/U-box superfamily protein	LOC_Os02g49710.1	RING finger protein, putative, expressed
Seita.1G306600	scaffold_1	+	37006717	37007437	PF00097	PTHR22764				GO:0005515,GO:0008270,GO:0046872	AT2G18670.1		RING/U-box superfamily protein	LOC_Os06g16060.1	Ring type domain containing protein, expressed
Seita.1G306700	scaffold_1	+	37009849	37010250	PF00097	PTHR14155,PTHR14155:SF2				GO:0005515,GO:0008270,GO:0046872	AT2G18670.1		RING/U-box superfamily protein	LOC_Os06g16060.1	Ring type domain containing protein, expressed
Seita.1G306900	scaffold_1	+	37022338	37023071	PF00097	PTHR22764				GO:0005515,GO:0008270,GO:0046872	AT1G53820.1		RING/U-box superfamily protein	LOC_Os06g16060.1	Ring type domain containing protein, expressed
Seita.1G311700	scaffold_1	-	37330663	37333362	PF00097	PTHR11203,PTHR11203:SF27				GO:0005515,GO:0008270,GO:0046872	AT1G68070.1		Zinc finger, C3HC4 type (RING finger) family protein	LOC_Os02g45240.1	zinc finger family protein, putative, expressed
Seita.1G317200	scaffold_1	+	37780204	37782851	PF00097	PTHR14155	KOG1493			GO:0005515,GO:0008270,GO:0046872	AT5G40250.1		RING/U-box superfamily protein	LOC_Os02g50930.1	RING-H2 finger protein, putative, expressed
Seita.1G317600	scaffold_1	+	37856045	37859071	PF00097	PTHR22764,PTHR22764:SF23				GO:0005515,GO:0008270,GO:0046872	AT1G74410.1		RING/U-box superfamily protein	LOC_Os02g50990.2	RING-H2 finger protein ATL1Q, putative, expressed
Seita.1G332400	scaffold_1	+	39100890	39102557	PF00097	PTHR22763		6.3.2.19	K11982	GO:0005515,GO:0008270,GO:0046872	AT2G40830.2	RHC1A	RING-H2 finger C1A	LOC_Os02g52870.1	Ring type domain containing protein, expressed
Seita.1G334800	scaffold_1	-	39272127	39278449	PF00400,PF00097	PTHR22847:SF121,PTHR22847	KOG0265	6.3.2.19	K10143	GO:0005515,GO:0046872,GO:0008270	AT2G32950.1	ATCOP1,COP1,DET340,EMB168,FUS1	Transducin/WD40 repeat-like superfamily protein	LOC_Os02g53140.1	COP1, putative, expressed
Seita.1G337400	scaffold_1	-	39465507	39476923	PF00225,PF13920	PTHR24115,PTHR24115:SF176	KOG4280			GO:0005524,GO:0003777,GO:0008017,GO:0007018	AT3G12020.1		P-loop containing nucleoside triphosphate hydrolases superfamily protein	LOC_Os02g53520.1	kinesin motor domain containing protein, putative, expressed
Seita.1G345800	scaffold_1	+	40056973	40061002	PF00097	PTHR14155:SF27,PTHR14155	KOG1493			GO:0005515,GO:0008270,GO:0046872	AT4G32600.1		RING/U-box superfamily protein	LOC_Os02g54624.1	zinc finger family protein, putative, expressed
Seita.1G347600	scaffold_1	+	40192158	40196259	PF00023	PTHR24128,PTHR24128:SF158	KOG4412			GO:0005515,GO:0008270	AT5G57740.1	XBAT32	XB3 ortholog 2 in Arabidopsis thaliana	LOC_Os02g54860.1	ankyrin repeat-rich protein, putative, expressed
Seita.1G350100	scaffold_1	-	40365621	40374525	PF10409,PF02181,PF13920	PTHR23213,PTHR23213:SF18	KOG1925			GO:0005515	AT5G58160.1		actin binding	LOC_Os02g55150.1	formin, putative, expressed
Seita.1G352600	scaffold_1	+	40545815	40548346	PF00097	PTHR14155:SF38,PTHR14155				GO:0005515,GO:0008270,GO:0046872	AT2G15580.1		RING/U-box superfamily protein	LOC_Os02g55480.1	Ring type domain containing protein, expressed
Seita.1G352800	scaffold_1	-	40550403	40554334	PF00097	PTHR14155	KOG1493			GO:0005515,GO:0008270,GO:0046872	AT5G45290.1		RING/U-box superfamily protein	LOC_Os02g55520.1	Ring type domain containing protein, expressed
Seita.1G358800	scaffold_1	-	40905396	40910258	PF00092,PF00097	PTHR10579:SF5,PTHR10579				GO:0005515,GO:0008270,GO:0046872	AT5G60710.1		Zinc finger (C3HC4-type RING finger) family protein	LOC_Os02g56280.1	zinc finger family protein, putative, expressed
Seita.1G369300	scaffold_1	+	41555302	41556312	PF00097	PTHR14155				GO:0005515,GO:0008270,GO:0046872	AT5G43420.1		RING/U-box superfamily protein	LOC_Os02g57460.1	RING-H2 finger protein ATL5G, putative, expressed
Seita.1G370500	scaffold_1	-	41621744	41625199	PF00097	PTHR22766,PTHR22766:SF20	KOG1493			GO:0005515,GO:0008270,GO:0046872	AT5G41350.1		RING/U-box superfamily protein	LOC_Os11g18947.1	Ring type domain containing protein, expressed
Seita.1G372400	scaffold_1	+	41723794	41729616	PF13920	PTHR12183,PTHR12183:SF2	KOG4172			GO:0005515,GO:0008270	AT5G04460.3		RING/U-box superfamily protein	LOC_Os02g57750.1	protein binding protein, putative, expressed
Seita.1G376400	scaffold_1	+	41880361	41885936	PF02373	PTHR12549				GO:0005515	AT4G00990.1		Transcription factor jumonji (jmjC) domain-containing protein	LOC_Os02g58210.1	jmjC domain containing protein, expressed
Seita.2G004300	scaffold_2	+	274670	276467	PF00092	PTHR10579:SF5,PTHR10579					AT5G60710.1		Zinc finger (C3HC4-type RING finger) family protein	LOC_Os10g32750.1	zinc finger family protein, putative, expressed
Seita.2G016600	scaffold_2	-	1222896	1223411	PF00097	PTHR14155				GO:0005515,GO:0008270,GO:0046872	AT4G40070.1		RING/U-box superfamily protein	LOC_Os06g34870.1	Ring type domain containing protein, expressed
Seita.2G037300	scaffold_2	+	3103478	3104014	PF00097	PTHR14155				GO:0005515,GO:0008270,GO:0046872	AT5G06490.1		RING/U-box superfamily protein	LOC_Os07g06560.1	Ring type domain containing protein, expressed
Seita.2G038900	scaffold_2	-	3215219	3218772	PF00097	PTHR22764,PTHR22764:SF49	KOG1493			GO:0005515,GO:0008270,GO:0046872	AT5G22000.1	RHF2A	RING-H2 group F2A	LOC_Os03g57500.1	Ring type domain containing protein, expressed
Seita.2G061300	scaffold_2	-	5114674	5116685	PF00097	PTHR22766,PTHR22766:SF21				GO:0005515,GO:0008270,GO:0046872	AT3G19950.1		RING/U-box superfamily protein	LOC_Os12g04650.1	Ring type domain containing protein, expressed
Seita.2G087900	scaffold_2	-	7996181	7997267	PF00097	PTHR22764				GO:0005515,GO:0008270,GO:0046872	AT4G40070.1		RING/U-box superfamily protein	LOC_Os06g34430.1	zinc finger protein, putative, expressed
Seita.2G104200	scaffold_2	+	9924671	9927888	PF00097	PTHR15315	KOG1039			GO:0005515,GO:0046872,GO:0008270	AT3G47160.1		RING/U-box superfamily protein	LOC_Os07g17400.2	zinc finger, RING-type, putative, expressed
Seita.2G109400	scaffold_2	+	10578478	10584494	PF13920		KOG4172			GO:0005515,GO:0008270	AT2G35330.2		RING/U-box superfamily protein	LOC_Os05g04950.1	protein binding protein, putative, expressed
Seita.2G119600	scaffold_2	-	12359102	12362179							AT3G23280.2	XBAT35	XB3 ortholog 5 in Arabidopsis thaliana	LOC_Os07g26490.1	ankyrin repeat domain containing protein, expressed
Seita.2G119700	scaffold_2	-	12370887	12373947	PF00023					GO:0005515	AT3G23280.2	XBAT35	XB3 ortholog 5 in Arabidopsis thaliana	LOC_Os07g26490.1	ankyrin repeat domain containing protein, expressed
Seita.2G119800	scaffold_2	-	12376092	12381171	PF00023	PTHR24198:SF302,PTHR24198	KOG4172			GO:0005515,GO:0008270	AT4G14365.1	XBAT34	XB3 ortholog 4 in Arabidopsis thaliana	LOC_Os07g26490.1	ankyrin repeat domain containing protein, expressed
Seita.2G127600	scaffold_2	+	14606766	14612111	PF00097	PTHR11203,PTHR11203:SF27	KOG1493			GO:0005515,GO:0008270,GO:0046872	AT1G12760.1		Zinc finger, C3HC4 type (RING finger) family protein	LOC_Os07g27950.1	RING zinc finger protein, putative, expressed
Seita.2G136300	scaffold_2	+	15621135	15626220	PF13920	PTHR12183,PTHR12183:SF2	KOG4172			GO:0005515,GO:0008270	AT5G04460.1		RING/U-box superfamily protein	LOC_Os09g39690.1	protein binding protein, putative, expressed
Seita.2G155300	scaffold_2	-	22392536	22394099	PF00097	PTHR22763				GO:0005515,GO:0008270,GO:0046872	AT3G02340.1		RING/U-box superfamily protein	LOC_Os09g06740.1	Ring type domain containing protein, expressed
Seita.2G168200	scaffold_2	-	25094462	25100076	PF00097	PTHR11210:SF16,PTHR11210				GO:0005515,GO:0008270,GO:0046872	AT1G08050.1		Zinc finger (C3HC4-type RING finger) family protein	LOC_Os09g12720.1	Ring type domain containing protein, expressed
Seita.2G176000	scaffold_2	+	26603503	26608473	PF00097	PTHR14155:SF27,PTHR14155	KOG1493			GO:0005515,GO:0008270,GO:0046872	AT4G32600.1		RING/U-box superfamily protein	LOC_Os09g15430.4	zinc finger family protein, putative, expressed
Seita.2G181600	scaffold_2	+	27560969	27562479	PF00097	PTHR22766,PTHR22766:SF23	KOG4172			GO:0005515,GO:0008270,GO:0046872	AT3G58720.2		RING/U-box superfamily protein	LOC_Os09g17610.1	RING finger protein, putative, expressed
Seita.2G189500	scaffold_2	+	28528446	28533417	PF13920		KOG4172			GO:0005515,GO:0008270	AT2G35330.1		RING/U-box superfamily protein	LOC_Os09g20550.1	zinc finger protein-related, putative, expressed
Seita.2G191100	scaffold_2	+	28726787	28727233	PF00097	PTHR22766,PTHR22766:SF21	KOG1493			GO:0005515,GO:0008270,GO:0046872	AT3G62690.1	ATL5	AtL5	LOC_Os11g02260.1	Ring type domain containing protein, expressed
Seita.2G192500	scaffold_2	+	28871355	28874021	PF00097	PTHR14155,PTHR14155:SF26				GO:0005515,GO:0008270,GO:0046872	AT5G40250.1		RING/U-box superfamily protein	LOC_Os09g20980.1	RING-H2 finger protein, putative, expressed
Seita.2G201900	scaffold_2	+	30193712	30200365	PF10269,PF13920	PTHR24516:SF8,PTHR24516	KOG4172			GO:0005515,GO:0008270	AT1G73950.1		Transmembrane Fragile-X-F-associated protein	LOC_Os03g49900.1	zinc finger, C3HC4 type domain containing protein, expressed
Seita.2G203200	scaffold_2	+	30387036	30398050	PF00097,PF12428	PTHR23012				GO:0008270,GO:0046872	AT3G47550.6		RING/FYVE/PHD zinc finger superfamily protein	LOC_Os09g24650.1	Ring type putative, expressed
Seita.2G206800	scaffold_2	+	30865302	30867965	PF01485	PTHR11685,PTHR11685:SF66				GO:0008270,GO:0005515	AT3G53690.1		RING/U-box superfamily protein	LOC_Os09g25190.1	protein binding protein, putative, expressed
Seita.2G206900	scaffold_2	+	30885964	30889749	PF01485	PTHR11685,PTHR11685:SF66				GO:0008270,GO:0005515	AT3G53690.1		RING/U-box superfamily protein	LOC_Os09g25190.1	protein binding protein, putative, expressed
Seita.2G207000	scaffold_2	+	30909692	30912349	PF01485	PTHR11685,PTHR11685:SF66				GO:0008270,GO:0005515	AT3G53690.1		RING/U-box superfamily protein	LOC_Os09g25260.1	protein binding protein, putative, expressed
Seita.2G215400	scaffold_2	-	31726259	31730127	PF00097	PTHR22763				GO:0005515,GO:0008270,GO:0046872	AT5G20910.1	AIP2	RING/U-box superfamily protein	LOC_Os09g26400.1	Ring type domain containing protein, expressed
Seita.2G215600	scaffold_2	-	31748270	31749872	PF01485	PTHR11685,PTHR11685:SF68				GO:0008270,GO:0005515	AT3G53690.1		RING/U-box superfamily protein	LOC_Os09g26460.1	protein binding protein, putative, expressed
Seita.2G215700	scaffold_2	-	31757760	31761891		PTHR11685,PTHR11685:SF66				GO:0005515,GO:0008270	AT3G53690.1		RING/U-box superfamily protein	LOC_Os09g26470.1	Ring type family protein, expressed
Seita.2G215900	scaffold_2	-	31768846	31769793	PF01485	PTHR11685,PTHR11685:SF66				GO:0008270,GO:0005515	AT3G53690.1		RING/U-box superfamily protein	LOC_Os09g26470.1	Ring type family protein, expressed
Seita.2G237900	scaffold_2	+	34209317	34210939	PF00097	PTHR22764				GO:0005515,GO:0008270,GO:0046872	AT1G72220.1		RING/U-box superfamily protein	LOC_Os09g29370.1	RING-H2 finger protein ATL5F, putative, expressed
Seita.2G238400	scaffold_2	+	34330164	34331814	PF00097	PTHR22764,PTHR22764:SF21				GO:0005515,GO:0008270,GO:0046872	AT3G05200.1	ATL6	RING/U-box superfamily protein	LOC_Os09g29310.1	Ring type domain containing protein, expressed
Seita.2G245100	scaffold_2	-	34890580	34891062	PF00097	PTHR22764	KOG1493			GO:0005515,GO:0008270,GO:0046872	AT2G04240.2	XERICO	RING/U-box superfamily protein	LOC_Os09g30160.1	Ring type domain containing protein, expressed
Seita.2G264000	scaffold_2	-	36550417	36553945	PF00097	PTHR23041,PTHR23041:SF15				GO:0005515,GO:0008270,GO:0046872	AT5G48655.2		RING/U-box superfamily protein	LOC_Os09g32690.3	Ring type domain containing protein, expressed
Seita.2G264300	scaffold_2	-	36563563	36564165			KOG4172			GO:0005515,GO:0008270	AT3G25030.1		RING/U-box superfamily protein	LOC_Os09g32730.1	Ring type domain containing protein, expressed
Seita.2G270200	scaffold_2	+	37016847	37021341	PF00097	PTHR22764,PTHR22764:SF26				GO:0005515,GO:0008270,GO:0046872	AT2G47700.1	RFI2	RING/U-box superfamily protein	LOC_Os09g33670.1	Ring type domain containing protein, expressed
Seita.2G270300	scaffold_2	+	37032063	37042006	PF00097	PTHR22937,PTHR22937:SF7				GO:0005515,GO:0008270,GO:0046872	AT2G47700.1	RFI2	RING/U-box superfamily protein	LOC_Os09g33670.1	Ring type domain containing protein, expressed
Seita.2G281700	scaffold_2	-	37867833	37871192	PF00097	PTHR14155:SF11,PTHR14155	KOG1493			GO:0005515,GO:0008270,GO:0046872	AT3G63530.2	BB,BB2	RING/U-box superfamily protein	LOC_Os09g35690.1	zinc RING finger protein, putative, expressed
Seita.2G292700	scaffold_2	-	38831325	38833314	PF00097	PTHR22764,PTHR22764:SF23	KOG1493			GO:0005515,GO:0008270,GO:0046872	AT4G35840.1		RING/U-box superfamily protein	LOC_Os08g43670.1	RING-H2 finger protein ATL2B, putative, expressed
Seita.2G297900	scaffold_2	-	39165827	39181862	PF00176,PF00271	PTHR10799,PTHR10799:SF133	KOG1001			GO:0005524,GO:0003677,GO:0003676,GO:0005515,GO:0004386,GO:0008270	AT1G50410.1		SNF2 domain-containing protein / helicase domain-containing protein / zinc finger protein-related	ChrUn.fgenesh.mRNA.85	expressed protein
Seita.2G302400	scaffold_2	-	39534520	39535149	PF00097	PTHR22764:SF16,PTHR22764	KOG1493			GO:0005515,GO:0008270,GO:0046872	AT1G20823.1		RING/U-box superfamily protein	LOC_Os09g38110.1	RING-H2 finger protein, putative, expressed
Seita.2G303300	scaffold_2	-	39577543	39582449	PF13920	PTHR10044,PTHR10044:SF81	KOG4172			GO:0005515,GO:0008270	AT4G03000.2		RING/U-box superfamily protein	LOC_Os05g04950.2	protein binding protein, putative, expressed
Seita.2G307200	scaffold_2	+	39900185	39901774	PF01485	PTHR11685,PTHR11685:SF10	KOG1815			GO:0008270,GO:0005515	AT2G31510.1	ARI7,ATARI7	IBR domain-containing protein	LOC_Os09g38630.1	expressed protein
Seita.2G312700	scaffold_2	+	40367802	40370960	PF00097	PTHR22764,PTHR22764:SF23				GO:0005515,GO:0008270,GO:0046872	AT2G17730.1	NIP2	NEP-interacting protein 2	LOC_Os07g29600.2	Ring type domain containing protein, expressed
Seita.2G315700	scaffold_2	-	40617207	40624152	PF02845,PF00097	PTHR12477,PTHR12477:SF6	KOG0802			GO:0005515,GO:0008270,GO:0046872	AT4G25230.2	RIN2	RPM1 interacting protein 2	LOC_Os07g30100.1	RIN3, putative, expressed
Seita.2G320000	scaffold_2	-	40894764	40900454	PF13920	PTHR10360:SF9,PTHR10360	KOG4172			GO:0005515,GO:0008270	AT2G27950.1		Ring/U-Box superfamily protein	LOC_Os07g31650.1	expressed protein
Seita.2G324000	scaffold_2	-	41180499	41187472	PF00097	PTHR22937,PTHR22937:SF25	KOG0828			GO:0005515,GO:0008270,GO:0046872	AT4G28370.1		RING/U-box superfamily protein	LOC_Os07g31850.1	Ring type domain containing protein, expressed
Seita.2G328700	scaffold_2	+	41582241	41588776	PF00271,PF00097,PF00176	PTHR10799,PTHR10799:SF62	KOG1002			GO:0005524,GO:0046872,GO:0003677,GO:0003676,GO:0005515,GO:0004386,GO:0008270	AT1G05120.1		Helicase protein with RING/U-box domain	ChrUn.fgenesh.mRNA.85	expressed protein
Seita.2G350900	scaffold_2	+	43133849	43139231	PF08879	PTHR12549:SF1,PTHR12549				GO:0005515,GO:0008270	AT1G09060.3		Zinc finger, RING-type;Transcription factor jumonji/aspartyl beta-hydroxylase	LOC_Os07g37140.1	expressed protein
Seita.2G376700	scaffold_2	-	44864044	44874399	PF10409,PF02181,PF13920	PTHR23213,PTHR23213:SF18	KOG2283			GO:0005515	AT5G07740.1		actin binding	LOC_Os07g40520.1	formin-like protein 20, putative, expressed
Seita.2G386500	scaffold_2	-	45464150	45468786	PF00097,PF04757	PTHR23350	KOG0317		K13346	GO:0005515,GO:0008270,GO:0046872	AT2G26350.1	ATPEX10,PEX10	peroxin 10	LOC_Os07g41800.1	peroxisome assembly protein, putative, expressed
Seita.2G390800	scaffold_2	-	45719699	45720529	PF00097	PTHR22764				GO:0005515,GO:0008270,GO:0046872	AT1G72310.1	ATL3	RING/U-box superfamily protein	LOC_Os07g42610.1	RING finger protein, putative, expressed
Seita.2G394100	scaffold_2	-	45920065	45928027	PF00271,PF01485,PF07717,PF00270,PF04408	PTHR18934	KOG0922			GO:0003676,GO:0005524,GO:0008270,GO:0004386,GO:0005515,GO:0000166,GO:0046872,GO:0008026	AT4G01020.1		helicase domain-containing protein / IBR domain-containing protein / zinc finger protein-related	LOC_Os03g17432.1	pre-mRNA-splicing factor ATP-dependent RNA helicase DHX16, putative, expressed
Seita.2G398600	scaffold_2	+	46228457	46236706	PF00622	PTHR13363	KOG4692	6.3.2.19	K12169	GO:0005515,GO:0008270	AT2G22010.1	RKP	related to KPC1	LOC_Os07g43380.1	Ring type domain containing protein, expressed
Seita.2G399300	scaffold_2	+	46264026	46270097	PF00637,PF12451	PTHR23323:SF24,PTHR23323	KOG2114			GO:0005515,GO:0008270	AT2G05170.1	ATVPS11,VPS11	vacuolar protein sorting 11	LOC_Os04g31390.1	vacuolar protein sorting-associated protein 11, putative, expressed
Seita.2G401300	scaffold_2	+	46385827	46386845	PF00097	PTHR22763				GO:0005515,GO:0008270,GO:0046872	AT3G19950.1		RING/U-box superfamily protein	LOC_Os07g43740.1	Ring type domain containing protein, expressed
Seita.2G409900	scaffold_2	+	46875469	46879830	PF08797,PF00271,PF00097,PF00176	PTHR10799,PTHR10799:SF152	KOG1001			GO:0016818,GO:0003676,GO:0005524,GO:0008270,GO:0003677,GO:0005515,GO:0046872,GO:0004386	AT5G05130.1		DNA/RNA helicase protein	ChrUn.fgenesh.mRNA.85	expressed protein
Seita.2G413800	scaffold_2	-	47101663	47105536	PF12483,PF13920	PTHR12183	KOG1571			GO:0004842,GO:0007005,GO:0005515,GO:0008270	AT1G63900.1		E3 Ubiquitin ligase family protein	LOC_Os07g45350.2	zinc finger, RING-type, putative, expressed
Seita.2G417200	scaffold_2	+	47299507	47303626	PF08879					GO:0005515	AT1G09060.3		Zinc finger, RING-type;Transcription factor jumonji/aspartyl beta-hydroxylase	LOC_Os01g32640.1	OsFBX9 - F-box domain containing protein, expressed
Seita.2G419400	scaffold_2	+	47440843	47446244	PF03145	PTHR10315	KOG3002	6.3.2.19	K04506	GO:0007275,GO:0005634,GO:0006511,GO:0005515,GO:0016567,GO:0004842,GO:0008270	AT4G27880.1		Protein with RING/U-box and TRAF-like domains	LOC_Os07g46560.1	seven in absentia protein family domain containing protein, expressed
Seita.2G420900	scaffold_2	-	47553982	47559368	PF00097	PTHR15067:SF7,PTHR15067	KOG1039			GO:0005515,GO:0046872,GO:0008270	AT3G47160.1		RING/U-box superfamily protein	LOC_Os07g46700.3	zinc finger, RING-type, putative, expressed
Seita.2G428600	scaffold_2	-	48006960	48012548	PF03105	PTHR23041,PTHR23041:SF6				GO:0005515,GO:0008270	AT1G02860.1	BAH1,NLA	SPX (SYG1/Pho81/XPR1) domain-containing protein	LOC_Os07g47590.1	expressed protein
Seita.2G439800	scaffold_2	+	48857230	48858333	PF00097	PTHR13644				GO:0005515,GO:0008270,GO:0046872	AT4G40070.1		RING/U-box superfamily protein	LOC_Os07g48680.1	Ring type domain containing protein, expressed
Seita.3G001800	scaffold_3	+	66697	70631			KOG1609			GO:0008270	AT5G63780.1	SHA1	RING/FYVE/PHD zinc finger superfamily protein	LOC_Os04g59580.1	Ring type domain containing protein, expressed
Seita.3G002800	scaffold_3	-	131942	136887	PF00097,PF02225	PTHR22765,PTHR22765:SF20	KOG4628			GO:0005515,GO:0008270,GO:0046872	AT1G71980.1		Protease-associated (PA) RING/U-box zinc finger family protein	LOC_Os03g07130.1	RING finger protein 13, putative, expressed
Seita.3G005800	scaffold_3	+	291913	295082	PF00097	PTHR23041,PTHR23041:SF15	KOG0320			GO:0005515,GO:0008270,GO:0046872	AT3G07200.2		RING/U-box superfamily protein	LOC_Os09g32690.2	Ring type domain containing protein, expressed
Seita.3G013900	scaffold_3	-	743686	746259	PF00097	PTHR15067:SF7,PTHR15067	KOG1039			GO:0005515,GO:0046872,GO:0008270	AT3G47160.1		RING/U-box superfamily protein	LOC_Os07g46700.3	zinc finger, RING-type, putative, expressed
Seita.3G017200	scaffold_3	-	936321	955504	PF13920	PTHR15600:SF1,PTHR15600				GO:0005515,GO:0005524,GO:0008270	AT5G23110.1		Zinc finger, C3HC4 type (RING finger) family protein	LOC_Os07g45350.2	zinc finger, RING-type, putative, expressed
Seita.3G023500	scaffold_3	-	1425125	1425896	PF00097	PTHR14155				GO:0005515,GO:0008270,GO:0046872	AT4G28890.1		RING/U-box superfamily protein	LOC_Os06g48065.1	Ring type domain containing protein, expressed
Seita.3G062700	scaffold_3	+	3969783	3970349		PTHR26374,PTHR26374:SF459				GO:0046872	AT5G59820.1	RHL41,ZAT12	C2H2-type zinc finger family protein	LOC_Os05g02390.1	ZOS5-02 - C2H2 zinc finger protein, expressed
Seita.3G064300	scaffold_3	+	4099699	4103135	PF00023	PTHR24158,PTHR24158:SF306	KOG4412			GO:0005515,GO:0008270	AT2G28840.1	XBAT31	XB3 ortholog 1 in Arabidopsis thaliana	LOC_Os05g02130.1	ankyrin repeat domain-containing protein 28, putative, expressed
Seita.3G074300	scaffold_3	-	4713676	4715722	PF00097	PTHR23012,PTHR23012:SF31				GO:0008270,GO:0046872	AT5G59000.1		RING/FYVE/PHD zinc finger superfamily protein	LOC_Os05g11720.1	Ring type domain containing protein, expressed
Seita.3G074900	scaffold_3	-	4754911	4755666	PF00097	PTHR22764				GO:0005515,GO:0008270,GO:0046872	AT2G35000.1		RING/U-box superfamily protein	LOC_Os05g11860.1	Ring type domain containing protein, expressed
Seita.3G083500	scaffold_3	-	5332752	5338510	PF03145	PTHR10315	KOG3002	6.3.2.19	K04506	GO:0007275,GO:0005634,GO:0006511,GO:0005515,GO:0016567,GO:0004842,GO:0008270	AT3G61790.1		Protein with RING/U-box and TRAF-like domains	LOC_Os05g14860.1	seven in absentia protein family domain containing protein, expressed
Seita.3G090000	scaffold_3	-	5821873	5827027	PF00097,PF02182	PTHR14140:SF1,PTHR14140				GO:0046872,GO:0042393,GO:0005515,GO:0008270	AT1G57820.1	ORTH2,VIM1	Zinc finger (C3HC4-type RING finger) family protein	LOC_Os05g01230.1	Ring type domain containing protein, expressed
Seita.3G104300	scaffold_3	+	6839229	6842882	PF00097	PTHR14155:SF27,PTHR14155	KOG1493			GO:0005515,GO:0008270,GO:0046872	AT1G80400.1		RING/U-box superfamily protein	LOC_Os05g08610.1	zinc finger family protein, putative, expressed
Seita.3G115400	scaffold_3	-	7760988	7766169	PF00097,PF02182	PTHR14140:SF1,PTHR14140				GO:0046872,GO:0042393,GO:0005515,GO:0008270	AT1G57820.1	ORTH2,VIM1	Zinc finger (C3HC4-type RING finger) family protein	LOC_Os05g01230.1	Ring type domain containing protein, expressed
Seita.3G117900	scaffold_3	-	7939028	7941262	PF00097	PTHR14155,PTHR14155:SF2	KOG1493			GO:0005515,GO:0008270,GO:0046872	AT4G28890.1		RING/U-box superfamily protein	LOC_Os05g51780.1	Ring type domain containing protein, expressed
Seita.3G139600	scaffold_3	+	9797127	9805458	PF00400,PF00069	PTHR22847:SF121,PTHR22847	KOG0288			GO:0005515,GO:0004672,GO:0006468,GO:0005524	AT2G46340.1	SPA1	SPA (suppressor of phyA-105) protein family	LOC_Os05g49590.2	suppressor of phythchrome A, putative, expressed
Seita.3G146000	scaffold_3	-	10490526	10493866	PF00097	PTHR22764,PTHR22764:SF49				GO:0005515,GO:0008270,GO:0046872	AT4G34040.1		RING/U-box superfamily protein	LOC_Os05g48970.1	Ring type domain containing protein, expressed
Seita.3G152200	scaffold_3	+	11012693	11015630	PF01485	PTHR11685,PTHR11685:SF63	KOG1812			GO:0008270,GO:0005515	AT5G60250.1		zinc finger (C3HC4-type RING finger) family protein	LOC_Os11g01240.1	IBR domain containing protein, expressed
Seita.3G152600	scaffold_3	-	11040988	11055800	PF00271,PF07717,PF00270,PF04408	PTHR18934	KOG0923	3.6.4.13	K12813	GO:0003676,GO:0005524,GO:0004386,GO:0008026	AT1G32490.1	EMB2733,ESP3	RNA helicase family protein	LOC_Os03g17432.1	pre-mRNA-splicing factor ATP-dependent RNA helicase DHX16, putative, expressed
Seita.3G155400	scaffold_3	-	11263026	11265462	PF00097,PF12428	PTHR23012				GO:0008270,GO:0046872	AT2G01275.2		RING/FYVE/PHD zinc finger superfamily protein	LOC_Os05g47900.1	protein binding protein, putative, expressed
Seita.3G156900	scaffold_3	-	11383688	11394991	PF01814,PF05495	PTHR21319	KOG1940			GO:0008270,GO:0005515	AT3G18290.1	BTS,EMB2454	zinc finger protein-related	LOC_Os01g49470.1	E3 ubiquitin ligase, putative, expressed
Seita.3G158100	scaffold_3	-	11451164	11454353	PF00097	PTHR22937:SF17,PTHR22937	KOG1493			GO:0005515,GO:0008270,GO:0046872	AT1G73760.1		RING/U-box superfamily protein	LOC_Os05g47670.1	Ring type domain containing protein, expressed
Seita.3G171500	scaffold_3	-	12703239	12705920	PF00097	PTHR14155:SF24,PTHR14155				GO:0005515,GO:0008270,GO:0046872	AT3G61550.1		RING/U-box superfamily protein	LOC_Os05g45060.1	RING-H2 finger protein ATL2M, putative, expressed
Seita.3G183600	scaffold_3	-	13861259	13866270	PF00533,PF00097	PTHR24015,PTHR24015:SF71	KOG4362			GO:0005515,GO:0008270,GO:0046872	AT4G21070.1	ATBRCA1,BRCA1	breast cancer susceptibility1	LOC_Os05g43610.1	ATBARD1/BARD1, putative, expressed
Seita.3G191700	scaffold_3	-	14492277	14497296	PF00097	PTHR10825,PTHR10825:SF4				GO:0046872,GO:0005515,GO:0008270	AT5G44280.1	ATRING1A,RING1A	RING 1A	LOC_Os05g41795.1	zinc finger C3HC4 type family protein, putative, expressed
Seita.3G197600	scaffold_3	-	14978762	14988305	PF00176,PF00271	PTHR10799,PTHR10799:SF133	KOG1001			GO:0005524,GO:0003677,GO:0003676,GO:0005515,GO:0004386,GO:0008270	AT3G20010.1		SNF2 domain-containing protein / helicase domain-containing protein / zinc finger protein-related	ChrUn.fgenesh.mRNA.85	expressed protein
Seita.3G199100	scaffold_3	+	15069013	15071496	PF00097	PTHR22763				GO:0005515,GO:0008270,GO:0046872	AT5G56340.1	ATCRT1	RING/U-box superfamily protein	LOC_Os05g40980.1	Ring type domain containing protein, expressed
Seita.3G199900	scaffold_3	+	15177862	15182121	PF00533	PTHR24015,PTHR24015:SF14		6.3.2.19	K10683	GO:0008270,GO:0005515	AT1G04020.1	ATBARD1,BARD1,ROW1	breast cancer associated RING 1	LOC_Os04g43300.1	BRCA1 C Terminus domain containing protein, expressed
Seita.3G209400	scaffold_3	-	16435432	16440573	PF00097	PTHR12313	KOG0823			GO:0005515,GO:0046872,GO:0008270	AT3G58030.4		RING/U-box superfamily protein	LOC_Os05g39380.1	Ring type domain containing protein, expressed
Seita.3G209600	scaffold_3	-	16462768	16464506	PF00097	PTHR22764				GO:0005515,GO:0008270,GO:0046872	AT3G11110.1		RING/U-box superfamily protein	LOC_Os05g39260.1	Ring type domain containing protein, expressed
Seita.3G221800	scaffold_3	-	18027260	18031000	PF00097	PTHR23012,PTHR23012:SF32				GO:0008270,GO:0046872	AT5G05830.1		RING/FYVE/PHD zinc finger superfamily protein	LOC_Os05g37900.1	Ring type domain containing protein, expressed
Seita.3G227200	scaffold_3	+	18769466	18770176	PF00097	PTHR22764				GO:0005515,GO:0008270,GO:0046872	AT3G10910.1		RING/U-box superfamily protein	LOC_Os05g36310.1	Ring type domain containing protein, expressed
Seita.3G236900	scaffold_3	+	19928063	19932609	PF00400,PF00069	PTHR22844	KOG0279			GO:0004672,GO:0005515,GO:0006468,GO:0005524,GO:0008270	AT1G21651.1		zinc ion binding	LOC_Os05g34880.1	Ring type family protein, expressed
Seita.3G237300	scaffold_3	-	20003907	20012888	PF02213,PF03126,PF02201	PTHR15473,PTHR15473:SF2	KOG1946			GO:0005515,GO:0005634,GO:0003677,GO:0006352,GO:0016570	AT5G08430.1		SWIB/MDM2 domain;Plus-3;GYF	LOC_Os01g66140.1	plus-3 domain containing protein, putative, expressed
Seita.3G245800	scaffold_3	+	21047987	21049808										LOC_Os05g33830.1	Ring type domain containing protein, expressed
Seita.3G251800	scaffold_3	+	21620651	21624850	PF13920	PTHR22996	KOG4265			GO:0005515,GO:0008270	AT5G19080.1		RING/U-box superfamily protein	LOC_Os05g33000.2	E3 ubiquitin-protein ligase MGRN1, putative, expressed
Seita.3G256300	scaffold_3	+	22276594	22279767	PF00271,PF07717,PF00270,PF04408	PTHR18934	KOG0923	3.6.4.13	K12813	GO:0003676,GO:0005524,GO:0004386,GO:0008026	AT2G35340.1	MEE29	helicase domain-containing protein	LOC_Os03g17432.1	pre-mRNA-splicing factor ATP-dependent RNA helicase DHX16, putative, expressed
Seita.3G256700	scaffold_3	-	22300993	22306578	PF00097	PTHR14155				GO:0005515,GO:0008270,GO:0046872	AT5G45290.1		RING/U-box superfamily protein	LOC_Os05g32350.1	Ring type domain containing protein, expressed
Seita.3G272800	scaffold_3	-	24602197	24603338	PF00097	PTHR22764				GO:0005515,GO:0008270,GO:0046872	AT1G72200.1		RING/U-box superfamily protein	LOC_Os05g29676.1	RING-H2 finger protein, putative, expressed
Seita.3G272900	scaffold_3	-	24620830	24622445	PF00097	PTHR22764				GO:0005515,GO:0008270,GO:0046872	AT1G72310.1	ATL3	RING/U-box superfamily protein	LOC_Os05g29676.1	RING-H2 finger protein, putative, expressed
Seita.3G276500	scaffold_3	+	25160417	25171282	PF00097,PF12428	PTHR23012				GO:0008270,GO:0046872	AT1G02610.1		RING/FYVE/PHD zinc finger superfamily protein	LOC_Os05g28730.1	Ring type domain containing protein, expressed
Seita.3G278900	scaffold_3	+	25564314	25565633		PTHR22937,PTHR22937:SF25				GO:0005515,GO:0008270	AT3G05200.1	ATL6	RING/U-box superfamily protein	LOC_Os05g28470.1	expressed protein
Seita.3G289600	scaffold_3	+	27887422	27894982	PF00097	PTHR15860	KOG4638			GO:0005515,GO:0008270,GO:0046872	AT5G01960.1		RING/U-box superfamily protein	LOC_Os05g25180.1	Ring type family protein, expressed
Seita.3G291800	scaffold_3	-	28830726	28836121		PTHR22938	KOG2231			GO:0005515,GO:0046872,GO:0008270	AT2G47090.1		zinc ion binding;nucleic acid binding	LOC_Os05g19970.1	ZOS5-06 - C2H2 zinc finger protein, expressed
Seita.3G298300	scaffold_3	+	33502947	33506090		PTHR23328	KOG0823			GO:0005515,GO:0008270	AT3G27330.1		zinc finger (C3HC4-type RING finger) family protein	LOC_Os12g16690.1	Ring type domain containing protein, expressed
Seita.3G311100	scaffold_3	-	37633153	37639542	PF07002	PTHR10857	KOG4172			GO:0005515,GO:0008270	AT5G14420.3	RGLG2	RING domain ligase2	LOC_Os12g19030.1	copine, putative, expressed
Seita.3G317800	scaffold_3	-	39299688	39303123	PF03145	PTHR10315,PTHR10315:SF3				GO:0007275,GO:0005634,GO:0006511,GO:0016567,GO:0004842,GO:0008270	AT5G37930.1		Protein with RING/U-box and TRAF-like domains	LOC_Os06g20610.1	seven in absentia protein family domain containing protein, expressed
Seita.3G325600	scaffold_3	+	41049838	41057646	PF00023,PF00076	PTHR24012:SF14,PTHR24012	KOG0508			GO:0003676,GO:0005515,GO:0000166	AT3G28880.1		Ankyrin repeat family protein	LOC_Os12g38460.1	RNA recognition motif family protein, expressed
Seita.3G343800	scaffold_3	+	44268698	44275532	PF04869,PF04871,PF13920	PTHR10013	KOG0946			GO:0005737,GO:0000139,GO:0016020,GO:0008565,GO:0048280,GO:0006886	AT3G27530.1	GC6,MAG4	golgin candidate 6	LOC_Os12g35360.1	vesicle tethering family protein, putative, expressed
Seita.3G344800	scaffold_3	-	44397357	44401304	PF00097,PF05495	PTHR21319	KOG1940	6.3.2.19	K10144	GO:0005515,GO:0008270,GO:0046872	AT5G18650.1		CHY-type/CTCHY-type/RING-type Zinc finger protein	LOC_Os12g35320.1	RING finger and CHY zinc finger domain-containing protein 1, putative, expressed
Seita.3G349800	scaffold_3	+	44905419	44912438	PF00628	PTHR10615,PTHR10615:SF5	KOG4443			GO:0005515,GO:0008270	AT3G08020.1		PHD finger family protein	LOC_Os12g34330.1	protein binding protein, putative, expressed
Seita.3G364100	scaffold_3	-	46709311	46722753	PF10409,PF02181,PF13920	PTHR23213,PTHR23213:SF18	KOG3544			GO:0005515	AT5G07740.1		actin binding	LOC_Os10g02980.1	formin, putative, expressed
Seita.3G374600	scaffold_3	-	47780884	47783694	PF00097	PTHR22764				GO:0005515,GO:0008270,GO:0046872	AT3G18930.1		RING/U-box superfamily protein	LOC_Os12g40460.1	Ring type domain containing protein, expressed
Seita.3G376200	scaffold_3	-	47888385	47889734	PF00097	PTHR14155	KOG1493			GO:0005515,GO:0008270,GO:0046872	AT3G60220.1	ATL4,TL4	TOXICOS EN LEVADURA 4	LOC_Os02g46340.1	RING-H2 finger protein ATL3J, putative, expressed
Seita.3G378900	scaffold_3	-	48138986	48144387	PF00097	PTHR10825,PTHR10825:SF3	KOG2660			GO:0005515,GO:0046872,GO:0008270	AT2G30580.1	DRIP2	DREB2A-interacting protein 2	LOC_Os03g43360.2	Ring type domain containing protein, expressed
Seita.3G389400	scaffold_3	-	49104416	49105363	PF00097	PTHR14155				GO:0005515,GO:0008270,GO:0046872	AT5G06490.1		RING/U-box superfamily protein	LOC_Os07g06560.1	Ring type domain containing protein, expressed
Seita.3G401100	scaffold_3	-	50096485	50101251	PF01485	PTHR11685,PTHR11685:SF18	KOG1812			GO:0008270,GO:0005515	AT4G19670.2		RING/U-box superfamily protein	LOC_Os12g43560.1	zinc finger, putative, expressed
Seita.3G404600	scaffold_3	+	50319416	50322103	PF00097	PTHR12313	KOG4172			GO:0005515,GO:0046872,GO:0008270	AT2G23780.1		RING/U-box superfamily protein	LOC_Os12g43930.1	Ring type domain containing protein, expressed
Seita.4G001100	scaffold_4	-	125244	128276	PF00097	PTHR22763				GO:0005515,GO:0008270,GO:0046872	AT3G19950.1		RING/U-box superfamily protein	LOC_Os06g01200.1	Ring type domain containing protein, expressed
Seita.4G006300	scaffold_4	-	422787	423820	PF00097	PTHR22764:SF24,PTHR22764				GO:0005515,GO:0008270,GO:0046872	AT3G61460.1	BRH1	brassinosteroid-responsive RING-H2	LOC_Os02g45710.1	Ring type domain containing protein, expressed
Seita.4G015300	scaffold_4	+	1008772	1011958	PF00097	PTHR14155:SF11,PTHR14155	KOG1493			GO:0005515,GO:0008270,GO:0046872	AT3G63530.2	BB,BB2	RING/U-box superfamily protein	LOC_Os06g03580.2	zinc RING finger protein, putative, expressed
Seita.4G018000	scaffold_4	+	1196522	1200899	PF00023	PTHR24136,PTHR24136:SF158	KOG4412			GO:0005515,GO:0008270	AT5G07270.1	XBAT33	XB3 ortholog 3 in Arabidopsis thaliana	LOC_Os06g03800.1	pollen ankyrin, putative, expressed
Seita.4G042500	scaffold_4	-	3124927	3125946	PF00097	PTHR22764				GO:0005515,GO:0008270,GO:0046872	AT1G72310.1	ATL3	RING/U-box superfamily protein	LOC_Os06g09310.1	Ring type domain containing protein, expressed
Seita.4G045500	scaffold_4	-	3366340	3368067	PF00097	PTHR14155,PTHR14155:SF26				GO:0005515,GO:0008270,GO:0046872	AT2G18650.1	MEE16	RING/U-box superfamily protein	LOC_Os06g08820.1	RING-H2 finger protein, putative, expressed
Seita.4G051900	scaffold_4	+	3880881	3882172	PF00097	PTHR14155:SF38,PTHR14155				GO:0005515,GO:0008270,GO:0046872	AT2G15580.1		RING/U-box superfamily protein	LOC_Os06g08250.1	zinc finger family protein, putative, expressed
Seita.4G069400	scaffold_4	+	5338061	5338621	PF00097	PTHR22764				GO:0005515,GO:0008270,GO:0046872	AT4G40070.1		RING/U-box superfamily protein	LOC_Os06g06150.1	Ring type domain containing protein, expressed
Seita.4G069500	scaffold_4	-	5339822	5344061			KOG2789				AT1G78420.2		RING/U-box superfamily protein	LOC_Os06g06120.1	expressed protein
Seita.4G082800	scaffold_4	+	6656221	6657153	PF00097	PTHR22763	KOG1493			GO:0005515,GO:0008270,GO:0046872	AT2G40830.2	RHC1A	RING-H2 finger C1A	LOC_Os06g10800.1	zinc finger family protein, putative, expressed
Seita.4G085500	scaffold_4	-	6931058	6941689	PF00225	PTHR24115,PTHR24115:SF176	KOG4280			GO:0005524,GO:0003777,GO:0008017,GO:0007018	AT3G12020.1		P-loop containing nucleoside triphosphate hydrolases superfamily protein	LOC_Os02g53520.1	kinesin motor domain containing protein, putative, expressed
Seita.4G088200	scaffold_4	-	7310472	7311788	PF00097	PTHR22764,PTHR22764:SF21				GO:0005515,GO:0008270,GO:0046872	AT5G27420.1	ATL31,CNI1	carbon/nitrogen insensitive 1	LOC_Os06g11450.1	Ring type domain containing protein, expressed
Seita.4G100900	scaffold_4	-	8830560	8833114	PF00097	PTHR22764,PTHR22764:SF23	KOG1493			GO:0005515,GO:0008270,GO:0046872	AT1G74410.1		RING/U-box superfamily protein	LOC_Os06g12560.1	Ring type domain containing protein, expressed
Seita.4G101700	scaffold_4	-	8990947	8992925	PF00097	PTHR14155,PTHR14155:SF26				GO:0005515,GO:0008270,GO:0046872	AT5G40250.1		RING/U-box superfamily protein	LOC_Os06g12680.1	RING-H2 finger protein, putative, expressed
Seita.4G110900	scaffold_4	-	10402869	10406405		PTHR12360	KOG1952			GO:0006355,GO:0005634,GO:0003700,GO:0008270	AT1G10170.1	ATNFXL1,NFXL1	NF-X-like 1	LOC_Os06g14190.1	NF-X1-type zinc finger protein, putative, expressed
Seita.4G111000	scaffold_4	-	10409778	10412874	PF13920	PTHR12183	KOG4172			GO:0005515,GO:0008270	AT4G24204.3		RING/U-box superfamily protein	LOC_Os06g14200.1	zinc finger, C3HC4 type domain containing protein, expressed
Seita.4G111600	scaffold_4	-	10463328	10464894	PF05042						AT1G23240.2		Caleosin-related family protein	LOC_Os02g46340.1	RING-H2 finger protein ATL3J, putative, expressed
Seita.4G114800	scaffold_4	+	10904387	10904809	PF00097	PTHR22766,PTHR22766:SF21				GO:0005515,GO:0008270,GO:0046872	AT4G15975.1		RING/U-box superfamily protein	LOC_Os06g14650.1	Ring type domain containing protein, expressed
Seita.4G114900	scaffold_4	+	10909910	10910359	PF00097	PTHR22764				GO:0005515,GO:0008270,GO:0046872	AT2G18670.1		RING/U-box superfamily protein	LOC_Os06g14640.1	Ring type domain containing protein, expressed
Seita.4G115100	scaffold_4	+	10921988	10923498	PF00097					GO:0005515,GO:0008270,GO:0046872	AT1G33480.1		RING/U-box superfamily protein	LOC_Os06g14640.1	Ring type domain containing protein, expressed
Seita.4G124300	scaffold_4	+	12804323	12807395	PF00628	PTHR15242				GO:0005515,GO:0008270	AT3G05670.1		RING/U-box protein	LOC_Os06g17280.1	PHD-finger family protein, expressed
Seita.4G131700	scaffold_4	-	14023692	14028361	PF00097	PTHR12477,PTHR12477:SF39	KOG0802	6.3.2.19	K10601	GO:0005515,GO:0008270,GO:0046872	AT3G16090.1		RING/U-box superfamily protein	LOC_Os06g19680.1	Ring type domain containing protein, expressed
Seita.4G138800	scaffold_4	+	15627334	15633562	PF00097,PF00642	PTHR11224:SF10,PTHR11224	KOG1039			GO:0005515,GO:0008270,GO:0046872	AT3G08505.1		zinc finger (CCCH-type/C3HC4-type RING finger) family protein	LOC_Os06g21390.2	Zinc finger C-x8-C-x5-C-x3-H type domain containing protein, expressed
Seita.4G158300	scaffold_4	+	23574671	23578191	PF00271,PF00575,PF07717,PF00270,PF04408	PTHR18934:SF68,PTHR18934	KOG0922	3.6.4.13	K12818	GO:0003676,GO:0005524,GO:0004386,GO:0003723,GO:0008026	AT3G26560.1		ATP-dependent RNA helicase, putative	LOC_Os03g17432.1	pre-mRNA-splicing factor ATP-dependent RNA helicase DHX16, putative, expressed
Seita.4G171000	scaffold_4	+	27435934	27436686	PF00097	PTHR22764				GO:0005515,GO:0008270,GO:0046872	AT1G35330.1		RING/U-box superfamily protein	LOC_Os06g34360.1	Ring type domain containing protein, expressed
Seita.4G171100	scaffold_4	+	27437234	27438719	PF00097	PTHR22764				GO:0005515,GO:0008270,GO:0046872	AT3G05200.1	ATL6	RING/U-box superfamily protein	LOC_Os06g34390.1	Ring type domain containing protein, expressed
Seita.4G171200	scaffold_4	+	27464703	27466273	PF00097	PTHR22764,PTHR22764:SF17				GO:0005515,GO:0008270,GO:0046872	AT4G40070.1		RING/U-box superfamily protein	LOC_Os06g34400.1	Ring type domain containing protein, expressed
Seita.4G171300	scaffold_4	-	27467095	27468128	PF00097	PTHR22764				GO:0005515,GO:0008270,GO:0046872	AT2G42360.1		RING/U-box superfamily protein	LOC_Os06g34430.1	zinc finger protein, putative, expressed
Seita.4G171400	scaffold_4	+	27500505	27502570	PF00097	PTHR14155				GO:0005515,GO:0008270,GO:0046872	AT4G17905.1	ATL4H	RING/U-box superfamily protein	LOC_Os06g34450.1	Ring type domain containing protein, expressed
Seita.4G172000	scaffold_4	-	27644864	27645316	PF00097	PTHR22764				GO:0005515,GO:0008270,GO:0046872	AT4G40070.1		RING/U-box superfamily protein	LOC_Os06g34470.1	Ring type domain containing protein, expressed
Seita.4G172200	scaffold_4	+	27672319	27672942	PF00097	PTHR22764				GO:0005515,GO:0008270,GO:0046872	AT4G40070.1		RING/U-box superfamily protein	LOC_Os06g34530.1	Ring type domain containing protein, expressed
Seita.4G172300	scaffold_4	+	27701285	27702529	PF00097	PTHR22764				GO:0005515,GO:0008270,GO:0046872	AT2G35420.1		RING/U-box superfamily protein	LOC_Os06g34530.1	Ring type domain containing protein, expressed
Seita.4G172600	scaffold_4	+	27760040	27760642	PF00097	PTHR22764				GO:0005515,GO:0008270,GO:0046872	AT4G40070.1		RING/U-box superfamily protein	LOC_Os06g34640.1	Ring type domain containing protein, expressed
Seita.4G172700	scaffold_4	+	27766412	27766999	PF00097	PTHR14155				GO:0005515,GO:0008270,GO:0046872	AT4G40070.1		RING/U-box superfamily protein	LOC_Os06g34640.1	Ring type domain containing protein, expressed
Seita.4G180400	scaffold_4	+	29179123	29184489		PTHR23041,PTHR23041:SF14		6.3.2.19	K10639	GO:0005515,GO:0008270	AT1G53490.1		RING/U-box superfamily protein	LOC_Os02g13810.1	DNA binding protein, putative, expressed
Seita.4G180900	scaffold_4	+	29265510	29266630	PF04434	PTHR21540				GO:0008270,GO:0005515	AT5G11620.1		SWIM zinc finger family protein / mitogen-activated protein kinase kinase kinase (MAPKKK)-related	LOC_Os06g36030.1	SWIM zinc finger family protein, expressed
Seita.4G189800	scaffold_4	-	30699611	30709106	PF00097	PTHR23163	KOG0978	6.3.2.19	K10696	GO:0005515,GO:0046872,GO:0008270	AT2G44950.1	HUB1,RDO4	histone mono-ubiquitination 1	LOC_Os04g46450.1	Ring type domain containing protein, expressed
Seita.4G193900	scaffold_4	-	31195537	31197721						GO:0005515,GO:0008270	AT1G78420.1		RING/U-box superfamily protein	LOC_Os06g44275.1	expressed protein
Seita.4G204800	scaffold_4	+	32260416	32266456	PF00097	PTHR13145		6.3.2.19	K10661	GO:0008270,GO:0046872	AT4G34100.2		RING/U-box superfamily protein	LOC_Os06g43210.1	Ring type domain containing protein, expressed
Seita.4G208100	scaffold_4	+	32581738	32585177	PF00097	PTHR22763				GO:0005515,GO:0008270,GO:0046872	AT3G02340.1		RING/U-box superfamily protein	LOC_Os06g42700.1	Ring type domain containing protein, expressed
Seita.4G220000	scaffold_4	+	33976590	33981981	PF07002	PTHR10857	KOG4172			GO:0005515,GO:0008270	AT5G14420.4	RGLG2	RING domain ligase2	LOC_Os06g40650.2	copine-1, putative, expressed
Seita.4G247100	scaffold_4	+	36977866	36982796		PTHR14155,PTHR14155:SF28				GO:0005515,GO:0008270	AT5G10650.2		RING/U-box superfamily protein	LOC_Os06g48040.1	Ring type domain containing protein, expressed
Seita.4G268800	scaffold_4	-	38601553	38602798							AT5G05280.1		RING/U-box superfamily protein	LOC_Os06g45580.1	RING-H2 finger protein, putative, expressed
Seita.4G282100	scaffold_4	+	39665392	39668219		PTHR22764,PTHR22764:SF23				GO:0005515,GO:0008270	AT4G35840.1		RING/U-box superfamily protein	LOC_Os06g50370.1	Ring type domain containing protein, expressed
Seita.4G288400	scaffold_4	+	40037499	40039032	PF00097	PTHR22764				GO:0005515,GO:0008270,GO:0046872	AT2G17450.1	RHA3A	RING-H2 finger A3A	LOC_Os02g58540.1	RING-H2 finger protein, putative, expressed
Seita.5G005200	scaffold_5	+	385284	388830	PF03145	PTHR10315	KOG3002	6.3.2.19	K04506	GO:0007275,GO:0005634,GO:0006511,GO:0005515,GO:0016567,GO:0004842,GO:0008270	AT3G61790.1		Protein with RING/U-box and TRAF-like domains	LOC_Os01g13370.1	seven in absentia protein family domain containing protein, expressed
Seita.5G022900	scaffold_5	-	2348397	2349824	PF00097	PTHR14155				GO:0005515,GO:0008270,GO:0046872	AT1G72310.1	ATL3	RING/U-box superfamily protein	LOC_Os05g29676.1	RING-H2 finger protein, putative, expressed
Seita.5G023000	scaffold_5	-	2354171	2356417	PF00097	PTHR22764				GO:0005515,GO:0008270,GO:0046872	AT2G42360.1		RING/U-box superfamily protein	LOC_Os01g20910.1	Ring type domain containing protein, expressed
Seita.5G026700	scaffold_5	+	2609877	2613431	PF00097,PF12428	PTHR23012				GO:0008270,GO:0046872	AT1G02610.1		RING/FYVE/PHD zinc finger superfamily protein	LOC_Os01g19800.1	Ring type putative, expressed
Seita.5G041700	scaffold_5	-	3782095	3784570	PF00097	PTHR22763				GO:0005515,GO:0008270,GO:0046872	AT5G56340.1	ATCRT1	RING/U-box superfamily protein	LOC_Os01g16950.1	Ring type domain containing protein, expressed
Seita.5G054700	scaffold_5	-	4852069	4855937						GO:0005515,GO:0008270	AT1G75400.1		RING/U-box superfamily protein	LOC_Os01g15630.1	Ring type domain containing protein, expressed
Seita.5G069000	scaffold_5	+	5881755	5887917		PTHR14140:SF13,PTHR14140				GO:0005515,GO:0008270	AT3G54360.1		zinc ion binding	LOC_Os02g55200.1	expressed protein
Seita.5G071700	scaffold_5	+	6144523	6147036		PTHR11210	KOG2930		K03868	GO:0008270,GO:0005515	AT5G20570.1	ATRBX1,HRT1,RBX1,ROC1	RING-box 1	LOC_Os01g01700.1	anaphase-promoting complex subunit 11, putative, expressed
Seita.5G077000	scaffold_5	-	6588594	6589571	PF03145	PTHR10315,PTHR10315:SF3				GO:0007275,GO:0005634,GO:0006511,GO:0016567,GO:0004842,GO:0008270	AT5G37930.1		Protein with RING/U-box and TRAF-like domains	LOC_Os01g03270.1	expressed protein
Seita.5G082500	scaffold_5	-	6977864	6981717	PF00097,PF12428	PTHR23012				GO:0008270,GO:0046872	AT2G01275.1		RING/FYVE/PHD zinc finger superfamily protein	LOC_Os01g03100.1	protein binding protein, putative, expressed
Seita.5G083300	scaffold_5	-	7067893	7069459	PF03145	PTHR10315,PTHR10315:SF3				GO:0007275,GO:0005634,GO:0006511,GO:0016567,GO:0004842,GO:0008270	AT5G37890.1		Protein with RING/U-box and TRAF-like domains	LOC_Os01g03170.1	seven in absentia protein family protein, expressed
Seita.5G084800	scaffold_5	+	7163744	7169576	PF03145	PTHR10315,PTHR10315:SF3	KOG3002			GO:0007275,GO:0005634,GO:0006511,GO:0016567,GO:0004842,GO:0008270	AT5G37870.1		Protein with RING/U-box and TRAF-like domains	LOC_Os01g55640.1	seven in absentia protein family protein, putative, expressed
Seita.5G112600	scaffold_5	-	9410496	9415639		PTHR12360	KOG1952			GO:0006355,GO:0005634,GO:0005515,GO:0003700,GO:0008270	AT5G05660.1	ATNFXL2	sequence-specific DNA binding transcription factors;zinc ion binding;sequence-specific DNA binding transcription factors	LOC_Os01g06550.1	NF-X1-type zinc finger protein, putative, expressed
Seita.5G113000	scaffold_5	-	9426969	9432003	PF00097	PTHR14155:SF19,PTHR14155				GO:0005515,GO:0008270,GO:0046872	AT2G15530.1		RING/U-box superfamily protein	LOC_Os01g06590.2	Ring type domain containing protein, expressed
Seita.5G118400	scaffold_5	+	9925518	9929065	PF00097	PTHR15860	KOG4638			GO:0005515,GO:0008270,GO:0046872	AT5G01960.1		RING/U-box superfamily protein	LOC_Os01g07390.1	Ring type family protein, expressed
Seita.5G126400	scaffold_5	+	10678722	10682526	PF00097	PTHR14155:SF27,PTHR14155	KOG1493			GO:0005515,GO:0008270,GO:0046872	AT4G32600.1		RING/U-box superfamily protein	LOC_Os01g08340.1	zinc finger family protein, putative, expressed
Seita.5G147300	scaffold_5	-	13096991	13102335	PF00076	PTHR12603				GO:0003676,GO:0000166	AT5G60170.1		RNA binding (RRM/RBD/RNP motifs) family protein	LOC_Os01g11130.1	RNA recognition motif containing protein, putative, expressed
Seita.5G148800	scaffold_5	-	13286424	13286951	PF00097	PTHR22764				GO:0005515,GO:0008270,GO:0046872	AT2G18650.1	MEE16	RING/U-box superfamily protein	LOC_Os01g11460.1	Ring type domain containing protein, expressed
Seita.5G148900	scaffold_5	-	13292697	13293122		PTHR22766,PTHR22766:SF22				GO:0005515,GO:0008270	AT3G10910.1		RING/U-box superfamily protein	LOC_Os01g11480.1	Ring type domain containing protein, expressed
Seita.5G149000	scaffold_5	-	13300537	13301894	PF00097	PTHR22764				GO:0005515,GO:0008270,GO:0046872	AT2G42360.1		RING/U-box superfamily protein	LOC_Os01g11520.1	RING-H2 finger protein, putative, expressed
Seita.5G162500	scaffold_5	-	15609354	15614372	PF00097	PTHR22764,PTHR22764:SF26				GO:0005515,GO:0008270,GO:0046872	AT3G05545.1		RING/U-box superfamily protein	LOC_Os01g24880.1	Ring type domain containing protein, expressed
Seita.5G172000	scaffold_5	+	17838956	17842446	PF13920	PTHR22996	KOG4265			GO:0005515,GO:0008270	AT3G53410.1		RING/U-box superfamily protein	LOC_Os01g27720.1	E3 ubiquitin-protein ligase MGRN1, putative, expressed
Seita.5G185700	scaffold_5	+	23663941	23665056							AT2G01150.1	RHA2B	RING-H2 finger protein 2B	LOC_Os04g41070.1	Ring type domain containing protein, expressed
Seita.5G188700	scaffold_5	-	24073371	24074509	PF00097		KOG1493			GO:0005515,GO:0008270,GO:0046872	AT2G40830.3	RHC1A	RING-H2 finger C1A	LOC_Os01g35100.1	Ring type domain containing protein, expressed
Seita.5G190700	scaffold_5	+	24432206	24437641	PF00097	PTHR22764				GO:0005515,GO:0008270,GO:0046872	AT3G47990.1	SIS3	SUGAR-INSENSITIVE 3	LOC_Os05g05280.1	zinc finger family protein, putative, expressed
Seita.5G222900	scaffold_5	-	28300991	28303905	PF00097	PTHR23012:SF26,PTHR23012	KOG1609			GO:0008270,GO:0046872	AT1G11020.1		RING/FYVE/PHD zinc finger superfamily protein	LOC_Os01g42500.1	Ring type family protein, expressed
Seita.5G263300	scaffold_5	-	32591419	32599798	PF00097	PTHR22764,PTHR22764:SF49				GO:0005515,GO:0008270,GO:0046872	AT1G53190.1		RING/U-box superfamily protein	LOC_Os01g47740.1	Ring type domain containing protein, expressed
Seita.5G267000	scaffold_5	-	32890565	32894718	PF00097	PTHR22766,PTHR22766:SF25				GO:0005515,GO:0008270,GO:0046872	AT1G04790.1		RING/U-box superfamily protein	LOC_Os01g48310.1	expressed protein
Seita.5G275200	scaffold_5	-	33701707	33704934	PF00097,PF12428	PTHR23012				GO:0008270,GO:0046872	AT2G01275.2		RING/FYVE/PHD zinc finger superfamily protein	LOC_Os05g47900.1	protein binding protein, putative, expressed
Seita.5G276900	scaffold_5	-	33812701	33824162	PF01814,PF05495	PTHR21319	KOG1940			GO:0005515,GO:0008270	AT3G18290.1	BTS,EMB2454	zinc finger protein-related	LOC_Os01g49470.1	E3 ubiquitin ligase, putative, expressed
Seita.5G280100	scaffold_5	-	33963949	33969040	PF00097	PTHR22937:SF17,PTHR22937				GO:0005515,GO:0008270,GO:0046872	AT1G73760.1		RING/U-box superfamily protein	LOC_Os01g49770.1	Ring type domain containing protein, expressed
Seita.5G286300	scaffold_5	+	34543622	34545798	PF00097	PTHR14155				GO:0005515,GO:0008270,GO:0046872	AT4G26580.2		RING/U-box superfamily protein	LOC_Os01g50750.1	Ring type domain containing protein, expressed
Seita.5G294200	scaffold_5	-	35042218	35064547	PF00612,PF00063,PF02736,PF01843	PTHR13140,PTHR13140:SF36	KOG0160			GO:0005515,GO:0003774,GO:0005524,GO:0016459	AT1G04600.1	ATXIA,XIA	myosin XI A	LOC_Os05g46030.1	myosin head family protein, expressed
Seita.5G298400	scaffold_5	-	35381687	35387013	PF00097,PF05495	PTHR21319	KOG1940	6.3.2.19	K10144	GO:0005515,GO:0008270,GO:0046872	AT5G25560.1		CHY-type/CTCHY-type/RING-type Zinc finger protein	LOC_Os01g52110.4	RING finger and CHY zinc finger domain-containing protein 1, putative, expressed
Seita.5G302800	scaffold_5	+	35656035	35662973	PF00400	PTHR22847:SF121,PTHR22847	KOG0265			GO:0005515,GO:0006468,GO:0004672,GO:0005524	AT3G15354.1	SPA3	SPA1-related 3	LOC_Os01g52640.3	suppressor of phythchrome A, putative, expressed
Seita.5G306800	scaffold_5	-	35992645	35994187	PF00097	PTHR23012,PTHR23012:SF31				GO:0008270,GO:0046872	AT2G37950.1		RING/FYVE/PHD zinc finger superfamily protein	LOC_Os01g53130.2	Ring type domain containing protein, expressed
Seita.5G309700	scaffold_5	-	36200670	36201251	PF00097	PTHR14155,PTHR14155:SF23				GO:0005515,GO:0008270,GO:0046872	AT3G61550.1		RING/U-box superfamily protein	LOC_Os01g53500.1	RING-H2 finger protein ATL2M, putative, expressed
Seita.5G322600	scaffold_5	+	37197413	37198468	PF00097	PTHR22764				GO:0005515,GO:0008270,GO:0046872	AT2G42360.1		RING/U-box superfamily protein	LOC_Os01g55110.1	RING-H2 finger protein, putative, expressed
Seita.5G330600	scaffold_5	-	37821446	37823078	PF00097	PTHR12313	KOG0823			GO:0005515,GO:0046872,GO:0008270	AT1G19310.1		RING/U-box superfamily protein	LOC_Os01g56070.2	RING finger protein, putative, expressed
Seita.5G339900	scaffold_5	-	38590586	38600208	PF00176,PF00271	PTHR10799,PTHR10799:SF133	KOG1001			GO:0005524,GO:0003677,GO:0003676,GO:0005515,GO:0004386,GO:0008270	AT1G61140.1	EDA16	SNF2 domain-containing protein / helicase domain-containing protein / zinc finger protein-related	ChrUn.fgenesh.mRNA.85	expressed protein
Seita.5G347700	scaffold_5	-	39116135	39123856	PF00097	PTHR10825,PTHR10825:SF4	KOG0311	6.3.2.19	K10695	GO:0046872,GO:0005515,GO:0008270	AT5G44280.1	ATRING1A,RING1A	RING 1A	LOC_Os01g58400.2	zinc finger C3HC4 type family protein, putative, expressed
Seita.5G351000	scaffold_5	+	39309066	39312100	PF00097	PTHR22763		6.3.2.19	K11982	GO:0005515,GO:0008270,GO:0046872	AT2G40830.1	RHC1A	RING-H2 finger C1A	LOC_Os01g58780.1	Ring type domain containing protein, expressed
Seita.5G367900	scaffold_5	-	40488363	40490682	PF00097	PTHR12313	KOG4172			GO:0005515,GO:0046872,GO:0008270	AT3G58030.2		RING/U-box superfamily protein	LOC_Os01g61420.1	Ring type domain containing protein, expressed
Seita.5G378900	scaffold_5	-	41254795	41256975	PF00097	PTHR22763				GO:0005515,GO:0008270,GO:0046872	AT3G46620.1		zinc finger (C3HC4-type RING finger) family protein	LOC_Os01g62640.1	Ring type domain containing protein, expressed
Seita.5G382500	scaffold_5	-	41531853	41536595	PF00097	PTHR23012,PTHR23012:SF32				GO:0008270,GO:0046872	AT5G05830.1		RING/FYVE/PHD zinc finger superfamily protein	LOC_Os05g37900.1	Ring type domain containing protein, expressed
Seita.5G384000	scaffold_5	-	41616890	41619001	PF00092	PTHR10579:SF5,PTHR10579				GO:0005515,GO:0008270	AT5G60710.1		Zinc finger (C3HC4-type RING finger) family protein	LOC_Os08g03270.1	zinc finger family protein, putative, expressed
Seita.5G392900	scaffold_5	+	42269247	42270634	PF00097	PTHR22764	KOG2930			GO:0005515,GO:0008270,GO:0046872	AT1G49200.1		RING/U-box superfamily protein	LOC_Os01g64620.1	Ring type domain containing protein, expressed
Seita.5G405300	scaffold_5	-	43207310	43224273	PF03126,PF02201	PTHR14445:SF22,PTHR14445	KOG1946			GO:0005515,GO:0005634,GO:0003677,GO:0006352,GO:0016570	AT5G63700.1		zinc ion binding;DNA binding	LOC_Os01g66140.1	plus-3 domain containing protein, putative, expressed
Seita.5G412000	scaffold_5	-	43583003	43587378	PF00097,PF12428	PTHR23012				GO:0008270,GO:0046872	AT2G02960.4		RING/FYVE/PHD zinc finger superfamily protein	LOC_Os01g66970.2	Ring type domain containing protein, expressed
Seita.5G419800	scaffold_5	+	44216917	44220122	PF00097	PTHR15315	KOG1039			GO:0005515,GO:0046872,GO:0008270	AT1G13195.1		RING/U-box superfamily protein	LOC_Os01g67850.1	zinc finger, RING-type, putative, expressed
Seita.5G421700	scaffold_5	-	44343781	44349211	PF07002	PTHR10857	KOG4172			GO:0005515,GO:0008270	AT5G14420.2	RGLG2	RING domain ligase2	LOC_Os01g68060.1	copine, putative, expressed
Seita.5G428300	scaffold_5	-	44790277	44791182		PTHR12183	KOG4172			GO:0005515,GO:0008270	AT3G25030.2		RING/U-box superfamily protein	LOC_Os01g68900.1	Ring type family protein, expressed
Seita.5G429300	scaffold_5	+	44849220	44852719	PF00097	PTHR23041,PTHR23041:SF15	KOG0320			GO:0005515,GO:0008270,GO:0046872	AT5G48655.3		RING/U-box superfamily protein	LOC_Os01g69040.1	Ring type domain containing protein, expressed
Seita.5G436900	scaffold_5	+	45392817	45395972	PF00097	PTHR22766,PTHR22766:SF20	KOG0320			GO:0005515,GO:0008270,GO:0046872	AT5G15790.1		RING/U-box superfamily protein	LOC_Os01g70160.1	Ring type domain containing protein, expressed
Seita.5G437600	scaffold_5	+	45431532	45439754	PF05033,PF00856,PF02182	PTHR22884,PTHR22884:SF114	KOG1082			GO:0005515,GO:0005634,GO:0008270,GO:0042393,GO:0034968,GO:0018024	AT5G13960.1	KYP,SDG33,SUVH4	SU(VAR)3-9 homolog 4	LOC_Os01g70220.1	histone-lysine N-methyltransferase, putative, expressed
Seita.5G456300	scaffold_5	+	46507506	46509509	PF00097	PTHR22764,PTHR22764:SF20	KOG1493			GO:0005515,GO:0008270,GO:0046872	AT5G19430.1		RING/U-box superfamily protein	LOC_Os01g72480.1	Ring type domain containing protein, expressed
Seita.5G461100	scaffold_5	-	46794812	46798958	PF07002	PTHR10857,PTHR10857:SF11	KOG4172			GO:0005515,GO:0008270	AT5G63970.2		Copine (Calcium-dependent phospholipid-binding protein) family	LOC_Os01g73000.1	copine, putative, expressed
Seita.6G000800	scaffold_6	-	95309	102631	PF00097	PTHR13145		6.3.2.19	K10661	GO:0008270,GO:0046872	AT4G34100.2		RING/U-box superfamily protein	LOC_Os08g01040.1	Ring type domain containing protein, expressed
Seita.6G005200	scaffold_6	+	370713	374920	PF00097,PF02225	PTHR22765,PTHR22765:SF20	KOG4628			GO:0005515,GO:0008270,GO:0046872	AT1G71980.1		Protease-associated (PA) RING/U-box zinc finger family protein	LOC_Os08g01360.1	RING finger protein 13, putative, expressed
Seita.6G031500	scaffold_6	-	2320508	2320972	PF00097	PTHR22763				GO:0005515,GO:0008270,GO:0046872	AT5G08139.1		RING/U-box superfamily protein	LOC_Os09g06770.1	RING finger protein, putative, expressed
Seita.6G035600	scaffold_6	+	2687181	2691006	PF00076	PTHR24012:SF59,PTHR24012	KOG4210		K11294	GO:0003676,GO:0000166	AT3G18610.1	ATNUC-L2,NUC-L2,PARLL1	nucleolin like 2	LOC_Os04g52960.1	nucleolin, putative, expressed
Seita.6G043600	scaffold_6	-	3350061	3358824	PF05131,PF00637	PTHR23323,PTHR23323:SF33	KOG2034				AT1G12470.1		zinc ion binding	LOC_Os08g08060.1	vacuolar protein sorting-associated protein 18, putative, expressed
Seita.6G045400	scaffold_6	-	3512103	3514439		PTHR11210:SF17,PTHR11210				GO:0005515,GO:0008270	AT2G27940.1		RING/U-box superfamily protein	LOC_Os06g47280.1	expressed protein
Seita.6G045500	scaffold_6	+	3515308	3516758		PTHR11210:SF17,PTHR11210								LOC_Os06g47280.1	expressed protein
Seita.6G045600	scaffold_6	+	3518726	3519897	PF00097	PTHR11210:SF17,PTHR11210				GO:0005515,GO:0008270,GO:0046872	AT2G27940.1		RING/U-box superfamily protein	LOC_Os06g47280.1	expressed protein
Seita.6G056400	scaffold_6	+	4534682	4536146	PF00097	PTHR22764,PTHR22764:SF28				GO:0005515,GO:0008270,GO:0046872	AT3G61460.1	BRH1	brassinosteroid-responsive RING-H2	LOC_Os08g06090.1	Ring type domain containing protein, expressed
Seita.6G062600	scaffold_6	-	5199121	5203279		PTHR22937:SF18,PTHR22937	KOG2177		K11985	GO:0005515,GO:0008270	AT4G01270.1		RING/U-box superfamily protein	LOC_Os08g05560.1	Ring type domain containing protein, expressed
Seita.6G073900	scaffold_6	-	6542646	6545745	PF07002	PTHR10857	KOG4172			GO:0005515,GO:0008270	AT1G79380.1		Ca(2)-dependent phospholipid-binding protein (Copine) family	LOC_Os08g04130.1	copine-6, putative, expressed
Seita.6G090500	scaffold_6	+	8084539	8089159	PF00097	PTHR14155,PTHR14155:SF28				GO:0005515,GO:0008270,GO:0046872	AT5G10650.2		RING/U-box superfamily protein	LOC_Os08g14320.1	Ring type domain containing protein, expressed
Seita.6G097400	scaffold_6	-	10471501	10477020	PF00023	PTHR24128,PTHR24128:SF158	KOG4412			GO:0005515,GO:0008270	AT5G57740.1	XBAT32	XB3 ortholog 2 in Arabidopsis thaliana	LOC_Os08g15840.2	ankyrin repeat-rich protein, putative, expressed
Seita.6G105600	scaffold_6	+	14032640	14051155	PF10409,PF02181,PF13920	PTHR23213,PTHR23213:SF18	KOG1922			GO:0005515	AT2G25050.1		Actin-binding FH2 (Formin Homology) protein	LOC_Os06g08540.2	formin-like protein 13, putative, expressed
Seita.6G132500	scaffold_6	+	23644080	23648488	PF00097	PTHR23012,PTHR23012:SF27	KOG1609			GO:0008270,GO:0046872	AT1G11020.1		RING/FYVE/PHD zinc finger superfamily protein	LOC_Os08g29590.1	Ring type family protein, expressed
Seita.6G143700	scaffold_6	+	25603921	25604929	PF00097	PTHR22766,PTHR22766:SF21				GO:0005515,GO:0008270,GO:0046872	AT1G18780.1		RING/U-box superfamily protein	LOC_Os12g05270.1	Ring type domain containing protein, expressed
Seita.6G144100	scaffold_6	+	25714332	25718574	PF00533,PF00097	PTHR13561:SF17,PTHR13561				GO:0005515,GO:0008270,GO:0046872	AT1G67180.1		zinc finger (C3HC4-type RING finger) family protein / BRCT domain-containing protein	LOC_Os08g31930.1	BRCA1 C Terminus domain containing protein, expressed
Seita.6G166300	scaffold_6	+	28897085	28899205	PF00097	PTHR14155,PTHR14155:SF26				GO:0005515,GO:0008270,GO:0046872	AT2G18650.1	MEE16	RING/U-box superfamily protein	LOC_Os08g34550.1	RING-H2 finger protein, putative, expressed
Seita.6G169400	scaffold_6	+	29311747	29312822	PF01485	PTHR11685,PTHR11685:SF66				GO:0008270,GO:0005515	AT3G14250.1		RING/U-box superfamily protein	LOC_Os08g35060.1	protein binding protein, putative, expressed
Seita.6G169500	scaffold_6	+	29314545	29315360	PF01485	PTHR11685,PTHR11685:SF66				GO:0008270	AT3G14250.1		RING/U-box superfamily protein	LOC_Os08g35070.1	protein binding protein, putative, expressed
Seita.6G169600	scaffold_6	+	29321604	29324503	PF01485	PTHR11685,PTHR11685:SF66				GO:0008270,GO:0005515	AT3G14250.1		RING/U-box superfamily protein	LOC_Os08g35070.1	protein binding protein, putative, expressed
Seita.6G176300	scaffold_6	+	30020859	30025419	PF00097	PTHR22763		6.3.2.19	K11982	GO:0005515,GO:0008270,GO:0046872	AT2G40830.1	RHC1A	RING-H2 finger C1A	LOC_Os08g36170.1	cytokinesis negative regulator RCP1, putative, expressed
Seita.6G186400	scaffold_6	-	31100562	31101776	PF00097	PTHR22764,PTHR22764:SF21				GO:0005515,GO:0008270,GO:0046872	AT3G05200.1	ATL6	RING/U-box superfamily protein	LOC_Os08g37760.1	Ring type domain containing protein, expressed
Seita.6G190900	scaffold_6	-	31456344	31457189	PF00097	PTHR22763				GO:0005515,GO:0008270,GO:0046872	AT3G02340.1		RING/U-box superfamily protein	LOC_Os08g38060.1	RING finger protein, putative, expressed
Seita.6G193700	scaffold_6	-	31661229	31661738	PF00097	PTHR22937				GO:0005515,GO:0008270,GO:0046872	AT2G04240.2	XERICO	RING/U-box superfamily protein	LOC_Os08g38460.1	Ring type domain containing protein, expressed
Seita.6G195000	scaffold_6	-	31712650	31716049	PF07002	PTHR10857				GO:0005515,GO:0008270	AT5G14420.4	RGLG2	RING domain ligase2	LOC_Os08g38600.1	copine, putative, expressed
Seita.6G218200	scaffold_6	+	33368583	33378184		PTHR12603	KOG2068			GO:0003676,GO:0005515,GO:0000166,GO:0008270	AT5G60170.2		RNA binding (RRM/RBD/RNP motifs) family protein	LOC_Os12g01190.2	RNA recognition motif containing protein, putative, expressed
Seita.6G218300	scaffold_6	+	33380555	33389172		PTHR12603	KOG2068			GO:0003676,GO:0005515,GO:0000166,GO:0008270	AT3G45630.1		RNA binding (RRM/RBD/RNP motifs) family protein	LOC_Os12g01190.2	RNA recognition motif containing protein, putative, expressed
Seita.6G220100	scaffold_6	-	33517500	33519642	PF00097	PTHR12183	KOG4172			GO:0005515,GO:0046872,GO:0008270	AT4G13100.1		RING/U-box superfamily protein	LOC_Os08g41520.1	Ring type domain containing protein, expressed
Seita.6G228800	scaffold_6	+	34189952	34195078	PF00097	PTHR22937,PTHR22937:SF7				GO:0005515,GO:0008270,GO:0046872	AT3G05545.1		RING/U-box superfamily protein	LOC_Os08g42640.1	Ring type domain containing protein, expressed
Seita.6G230200	scaffold_6	+	34329388	34336846	PF01485	PTHR11685,PTHR11685:SF10	KOG1815			GO:0008270,GO:0005515	AT1G65430.1	ARI8,ATARI8	IBR domain-containing protein	LOC_Os08g42740.3	IBR domain containing protein, putative, expressed
Seita.6G238600	scaffold_6	+	34983778	34987182	PF00097	PTHR14155	KOG1493			GO:0005515,GO:0008270,GO:0046872	AT3G19910.1		RING/U-box superfamily protein	LOC_Os08g43480.1	Ring type family protein, expressed
Seita.6G241000	scaffold_6	-	35092128	35094045	PF00097	PTHR22764,PTHR22764:SF23	KOG1493			GO:0005515,GO:0008270,GO:0046872	AT4G35840.1		RING/U-box superfamily protein	LOC_Os08g43670.1	RING-H2 finger protein ATL2B, putative, expressed
Seita.7G003000	scaffold_7	-	596839	600849	PF00092,PF00097	PTHR11210:SF4,PTHR11210				GO:0005515,GO:0008270,GO:0046872	AT5G49665.1		Zinc finger (C3HC4-type RING finger) family protein	LOC_Os04g01160.1	zinc finger family protein, putative, expressed
Seita.7G025900	scaffold_7	+	5862725	5864181	PF00097	PTHR13644				GO:0005515,GO:0008270,GO:0046872	AT2G42360.1		RING/U-box superfamily protein	LOC_Os04g16970.1	Ring type domain containing protein, expressed
Seita.7G030800	scaffold_7	-	9386635	9392907	PF08797,PF00271,PF00097,PF00176	PTHR10799,PTHR10799:SF164	KOG1001			GO:0016818,GO:0003676,GO:0005524,GO:0046872,GO:0008270,GO:0003677,GO:0005515,GO:0004386	AT5G43530.1		Helicase protein with RING/U-box domain	ChrUn.fgenesh.mRNA.85	expressed protein
Seita.7G032800	scaffold_7	+	10352483	10361641	PF00097	PTHR14155:SF18,PTHR14155				GO:0005515,GO:0008270,GO:0046872	AT4G34040.1		RING/U-box superfamily protein	LOC_Os04g10680.1	Ring type domain containing protein, expressed
Seita.7G053100	scaffold_7	+	14945684	14947151	PF00097	PTHR12313	KOG4172			GO:0005515,GO:0046872,GO:0008270	AT1G19310.1		RING/U-box superfamily protein	LOC_Os01g56070.4	RING finger protein, putative, expressed
Seita.7G083900	scaffold_7	-	18851361	18854032	PF13920	PTHR10044	KOG1100				AT3G12920.1		SBP (S-ribonuclease binding protein) family protein	LOC_Os04g33030.1	protein binding protein, putative, expressed
Seita.7G084100	scaffold_7	-	18885161	18887322	PF13920	PTHR10044,PTHR10044:SF81	KOG1100				AT3G12920.1		SBP (S-ribonuclease binding protein) family protein	LOC_Os04g33030.1	protein binding protein, putative, expressed
Seita.7G084300	scaffold_7	-	18941762	18944099	PF13920	PTHR10044,PTHR10044:SF81	KOG1100				AT3G12920.1		SBP (S-ribonuclease binding protein) family protein	LOC_Os04g33030.1	protein binding protein, putative, expressed
Seita.7G084400	scaffold_7	+	19002919	19004325	PF13920	PTHR10044	KOG1100				AT3G12920.1		SBP (S-ribonuclease binding protein) family protein	LOC_Os04g33030.1	protein binding protein, putative, expressed
Seita.7G095300	scaffold_7	+	19867744	19871218	PF00097	PTHR22765,PTHR22765:SF22				GO:0005515,GO:0008270,GO:0046872	AT1G49230.1		RING/U-box superfamily protein	LOC_Os04g34230.1	RING-H2 finger protein, putative, expressed
Seita.7G102100	scaffold_7	-	20448023	20460292	PF00225	PTHR24115,PTHR24115:SF176	KOG0242			GO:0005524,GO:0003777,GO:0008017,GO:0007018	AT1G21730.1		P-loop containing nucleoside triphosphate hydrolases superfamily protein	LOC_Os02g53520.1	kinesin motor domain containing protein, putative, expressed
Seita.7G110600	scaffold_7	+	21080452	21081348	PF00097	PTHR22764				GO:0005515,GO:0008270,GO:0046872	AT1G72310.1	ATL3	RING/U-box superfamily protein	LOC_Os02g35329.1	RING-H2 finger protein ATL3F, putative, expressed
Seita.7G117900	scaffold_7	+	21511316	21512914	PF00097	PTHR22765:SF21,PTHR22765				GO:0005515,GO:0008270,GO:0046872	AT3G05200.1	ATL6	RING/U-box superfamily protein	LOC_Os04g37730.1	RING-H2 finger protein ATL3B precursor, putative, expressed
Seita.7G118000	scaffold_7	-	21525214	21527037	PF00097	PTHR14155:SF30,PTHR14155				GO:0005515,GO:0008270,GO:0046872	AT5G17600.1		RING/U-box superfamily protein	LOC_Os04g37740.1	Ring type domain containing protein, expressed
Seita.7G127100	scaffold_7	-	22126268	22128361		PTHR12603	KOG2068			GO:0005515,GO:0008270	AT5G62910.1		RING/U-box superfamily protein	LOC_Os02g37030.1	protein binding protein, putative, expressed
Seita.7G146800	scaffold_7	+	23497343	23497897						GO:0005515,GO:0008270	AT2G01150.1	RHA2B	RING-H2 finger protein 2B	LOC_Os04g41070.1	Ring type domain containing protein, expressed
Seita.7G147200	scaffold_7	+	23520814	23522075							AT2G01150.1	RHA2B	RING-H2 finger protein 2B	LOC_Os04g41070.1	Ring type domain containing protein, expressed
Seita.7G147300	scaffold_7	+	23524593	23525090						GO:0005515,GO:0008270	AT5G07040.1		RING/U-box superfamily protein	LOC_Os04g41070.1	Ring type domain containing protein, expressed
Seita.7G148700	scaffold_7	+	23611649	23620046	PF01485	PTHR11685,PTHR11685:SF10	KOG1815			GO:0008270,GO:0005515	AT1G65430.1	ARI8,ATARI8	IBR domain-containing protein	LOC_Os04g41470.1	expressed protein
Seita.7G161700	scaffold_7	-	24533953	24538973	PF00092,PF00097	PTHR10579:SF5,PTHR10579	KOG1493			GO:0005515,GO:0008270,GO:0046872	AT5G60710.1		Zinc finger (C3HC4-type RING finger) family protein	LOC_Os04g42980.1	zinc finger family protein, putative, expressed
Seita.7G163200	scaffold_7	-	24656376	24662258	PF00097	PTHR22766,PTHR22766:SF21				GO:0005515,GO:0008270,GO:0046872	AT1G04790.1		RING/U-box superfamily protein	LOC_Os04g43220.1	Ring type domain containing protein, expressed
Seita.7G163500	scaffold_7	-	24678874	24682731	PF00533	PTHR24015,PTHR24015:SF14	KOG4362	6.3.2.19	K10683	GO:0008270,GO:0005515	AT1G04020.1	ATBARD1,BARD1,ROW1	breast cancer associated RING 1	LOC_Os04g43300.1	BRCA1 C Terminus domain containing protein, expressed
Seita.7G167800	scaffold_7	-	24969583	24974676	PF00097	PTHR12313	KOG1493			GO:0005515,GO:0046872,GO:0008270	AT3G58030.1		RING/U-box superfamily protein	LOC_Os08g06510.1	Ring type domain containing protein, expressed
Seita.7G177900	scaffold_7	-	25700887	25704636	PF00097	PTHR12313	KOG0823			GO:0005515,GO:0046872,GO:0008270	AT4G03510.1	ATRMA1,RMA1	RING membrane-anchor 1	LOC_Os04g44820.2	Ring type domain containing protein, expressed
Seita.7G203100	scaffold_7	-	27540953	27544640	PF00097	PTHR11203,PTHR11203:SF27	KOG1493			GO:0005515,GO:0008270,GO:0046872	AT4G11680.1		Zinc finger, C3HC4 type (RING finger) family protein	LOC_Os02g45240.1	zinc finger family protein, putative, expressed
Seita.7G204700	scaffold_7	+	27669280	27673485	PF00097	PTHR14155:SF12,PTHR14155	KOG1493			GO:0005515,GO:0008270,GO:0046872	AT3G63530.1	BB,BB2	RING/U-box superfamily protein	LOC_Os04g48260.1	zinc RING finger protein, putative, expressed
Seita.7G205000	scaffold_7	+	27716412	27719946	PF00097	PTHR14155				GO:0005515,GO:0008270,GO:0046872	AT3G16720.1	ATL2,TL2	TOXICOS EN LEVADURA 2	LOC_Os04g48310.1	RING-H2 finger protein, putative, expressed
Seita.7G209400	scaffold_7	-	28010300	28010956	PF00097	PTHR22764,PTHR22764:SF25				GO:0005515,GO:0008270,GO:0046872	AT3G61460.1	BRH1	brassinosteroid-responsive RING-H2	LOC_Os04g49000.1	Ring type domain containing protein, expressed
Seita.7G210400	scaffold_7	-	28102463	28104592	PF00097					GO:0005515,GO:0008270,GO:0046872	AT1G35330.1		RING/U-box superfamily protein	LOC_Os04g49170.1	Ring type domain containing protein, expressed
Seita.7G213800	scaffold_7	-	28364469	28365785	PF00097	PTHR22764				GO:0005515,GO:0008270,GO:0046872	AT2G17450.1	RHA3A	RING-H2 finger A3A	LOC_Os04g49550.1	RING-H2 finger protein ATL2A, putative, expressed
Seita.7G215700	scaffold_7	+	28473243	28475038	PF00097	PTHR14155,PTHR14155:SF2				GO:0005515,GO:0008270,GO:0046872	AT3G60220.1	ATL4,TL4	TOXICOS EN LEVADURA 4	LOC_Os04g49700.1	Ring type domain containing protein, expressed
Seita.7G218600	scaffold_7	-	28651289	28657102	PF00097	PTHR14155:SF29,PTHR14155				GO:0005515,GO:0008270,GO:0046872	AT3G03550.1		RING/U-box superfamily protein	LOC_Os04g50100.1	RING-H2 finger protein ATL5G, putative, expressed
Seita.7G219900	scaffold_7	+	28731447	28736291	PF05773,PF01485	PTHR11685,PTHR11685:SF61	KOG1814	6.3.2.19	K11971	GO:0005515,GO:0008270	AT1G32340.1	NHL8	NDR1/HIN1-like 8	LOC_Os04g50720.1	ara54-like RING finger protein, putative, expressed
Seita.7G220100	scaffold_7	+	28743472	28746679	PF05773,PF01485	PTHR11685,PTHR11685:SF61	KOG1814	6.3.2.19	K11971	GO:0005515,GO:0008270	AT1G32340.1	NHL8	NDR1/HIN1-like 8	LOC_Os04g50720.1	ara54-like RING finger protein, putative, expressed
Seita.7G220300	scaffold_7	-	28756237	28759227	PF05773,PF01485	PTHR11685,PTHR11685:SF61	KOG1814	6.3.2.19	K11971	GO:0005515,GO:0008270	AT1G32340.1	NHL8	NDR1/HIN1-like 8	LOC_Os04g50760.1	ara54-like RING finger protein, putative, expressed
Seita.7G220400	scaffold_7	-	28760054	28763196	PF05773,PF01485	PTHR11685,PTHR11685:SF61	KOG1814	6.3.2.19	K11971	GO:0005515,GO:0008270	AT1G32340.1	NHL8	NDR1/HIN1-like 8	LOC_Os04g50760.1	ara54-like RING finger protein, putative, expressed
Seita.7G226600	scaffold_7	-	29129250	29132631	PF00097	PTHR14155,PTHR14155:SF28				GO:0005515,GO:0008270,GO:0046872	AT5G10650.1		RING/U-box superfamily protein	LOC_Os04g51400.1	Ring type domain containing protein, expressed
Seita.7G248400	scaffold_7	-	30651454	30659107	PF00271,PF00097,PF00176	PTHR10799,PTHR10799:SF133	KOG1001			GO:0005524,GO:0003677,GO:0003676,GO:0005515,GO:0046872,GO:0004386,GO:0008270	AT1G50410.1		SNF2 domain-containing protein / helicase domain-containing protein / zinc finger protein-related	ChrUn.fgenesh.mRNA.85	expressed protein
Seita.7G262400	scaffold_7	-	31496029	31501314	PF02148,PF07576	PTHR24007:SF8,PTHR24007	KOG0804			GO:0008270,GO:0005515	AT2G42160.1	BRIZ1	zinc finger (ubiquitin-hydrolase) domain-containing protein	LOC_Os04g55480.2	BRCA1-associated protein, putative, expressed
Seita.7G262700	scaffold_7	+	31521270	31527177	PF00097	PTHR14155:SF20,PTHR14155				GO:0005515,GO:0008270,GO:0046872	AT5G42940.1		RING/U-box superfamily protein	LOC_Os04g55510.1	Ring type domain containing protein, expressed
Seita.7G266900	scaffold_7	-	31905567	31910830	PF00097	PTHR22764,PTHR22764:SF26				GO:0005515,GO:0008270,GO:0046872	AT3G05545.1		RING/U-box superfamily protein	LOC_Os05g06270.1	Ring type domain containing protein, expressed
Seita.7G272600	scaffold_7	-	32342113	32349143	PF00097	PTHR14155:SF19,PTHR14155				GO:0005515,GO:0008270,GO:0046872	AT2G15530.1		RING/U-box superfamily protein	LOC_Os05g07070.2	Ring type domain containing protein, expressed
Seita.7G272700	scaffold_7	-	32354930	32356192	PF00097	PTHR22764				GO:0005515,GO:0008270,GO:0046872	AT2G42360.1		RING/U-box superfamily protein	LOC_Os05g07140.1	Ring type domain containing protein, expressed
Seita.7G282100	scaffold_7	+	32949148	32951616	PF11926	PTHR10825,PTHR10825:SF4					AT5G18750.1		DNAJ heat shock N-terminal domain-containing protein	LOC_Os11g36960.1	dnaJ domain containing protein, expressed
Seita.7G300400	scaffold_7	-	34102810	34103262							AT1G15100.1	RHA2A	RING-H2 finger A2A	LOC_Os04g16970.1	Ring type domain containing protein, expressed
Seita.7G303700	scaffold_7	+	34260671	34266938	PF00097,PF00067	PTHR24282:SF174,PTHR24282	KOG0157			GO:0005515,GO:0055114,GO:0005506,GO:0008270,GO:0020037,GO:0016705,GO:0046872	AT5G24910.1	CYP714A1	cytochrome P450, family 714, subfamily A, polypeptide 1	LOC_Os12g02620.1	Ring type domain containing protein, expressed
Seita.7G315400	scaffold_7	+	34910354	34910896	PF00097	PTHR14155,PTHR14155:SF23				GO:0005515,GO:0008270,GO:0046872	AT5G07040.1		RING/U-box superfamily protein	LOC_Os12g04130.1	OsFBO23 - F-box and other domain containing protein, expressed
Seita.7G317600	scaffold_7	+	35029722	35030414	PF00097	PTHR22763				GO:0005515,GO:0008270,GO:0046872	AT5G56340.1	ATCRT1	RING/U-box superfamily protein	LOC_Os11g04680.1	Ring type domain containing protein, expressed
Seita.7G321400	scaffold_7	-	35234282	35237101	PF00097	PTHR14155				GO:0005515,GO:0008270,GO:0046872	AT4G10150.1		RING/U-box superfamily protein	LOC_Os11g05300.1	RING-H2 finger protein, putative, expressed
Seita.8G011700	scaffold_8	-	671295	672830	PF00097	PTHR22763				GO:0005515,GO:0008270,GO:0046872	AT5G01980.1		RING/U-box superfamily protein	LOC_Os12g02620.1	Ring type domain containing protein, expressed
Seita.8G025600	scaffold_8	+	1564373	1575142	PF00097	PTHR12389	KOG0803			GO:0008270,GO:0005515,GO:0046872	AT5G58410.1		HEAT/U-box domain-containing protein	LOC_Os01g74610.1	Ring type domain containing protein, expressed
Seita.8G035300	scaffold_8	+	2284510	2286190	PF00097	PTHR22763	KOG1493			GO:0008270,GO:0005515,GO:0046872	AT3G48030.1		hypoxia-responsive family protein / zinc finger (C3HC4-type RING finger) family protein	LOC_Os11g04690.1	Ring type domain containing protein, expressed
Seita.8G037600	scaffold_8	+	2480572	2485820		PTHR14140:SF13,PTHR14140				GO:0005515,GO:0008270	AT3G54360.1		zinc ion binding	LOC_Os02g55200.2	expressed protein
Seita.8G053400	scaffold_8	+	4652722	4659810	PF00097	PTHR16079				GO:0005515,GO:0008270,GO:0046872	AT1G47570.1		RING/U-box superfamily protein	LOC_Os11g07450.2	Ring type domain containing protein, expressed
Seita.8G059700	scaffold_8	-	5514678	5525367	PF00240					GO:0005515	AT3G28880.1		Ankyrin repeat family protein	LOC_Os12g38460.1	RNA recognition motif family protein, expressed
Seita.8G137900	scaffold_8	+	26717271	26718428	PF00097	PTHR11210:SF17,PTHR11210	KOG1493			GO:0005515,GO:0008270,GO:0046872	AT2G42350.1		RING/U-box superfamily protein	LOC_Os06g47270.1	Ring type domain containing protein, expressed
Seita.8G138000	scaffold_8	+	26740473	26741559		PTHR11210:SF17,PTHR11210				GO:0005515,GO:0008270	AT4G38140.1		RING/U-box superfamily protein	LOC_Os06g47270.1	Ring type domain containing protein, expressed
Seita.8G143100	scaffold_8	-	27841553	27842587	PF13920	PTHR10044,PTHR10044:SF81	KOG1100			GO:0005515,GO:0008270	AT1G60610.3		SBP (S-ribonuclease binding protein) family protein	LOC_Os11g34080.1	expressed protein
Seita.8G143300	scaffold_8	+	27852113	27854786	PF13920	PTHR10044,PTHR10044:SF81	KOG1100				AT3G12920.1		SBP (S-ribonuclease binding protein) family protein	LOC_Os11g34080.1	expressed protein
Seita.8G143400	scaffold_8	+	27862229	27863248	PF13920	PTHR10044,PTHR10044:SF81	KOG1100			GO:0005515,GO:0008270	AT1G60610.1		SBP (S-ribonuclease binding protein) family protein	LOC_Os11g34080.1	expressed protein
Seita.8G154900	scaffold_8	-	29383039	29392748	PF05773	PTHR12292:SF2,PTHR12292	KOG4445	6.3.2.19	K10640	GO:0005515,GO:0008270	AT3G60300.1		RWD domain-containing protein	LOC_Os11g35870.2	RWD domain containing protein, expressed
Seita.8G158300	scaffold_8	-	29894698	29899310	PF00097	PTHR22764,PTHR22764:SF49	KOG1493			GO:0005515,GO:0008270,GO:0046872	AT5G22000.2	RHF2A	RING-H2 group F2A	LOC_Os11g36430.1	Ring type domain containing protein, expressed
Seita.8G159800	scaffold_8	-	30084463	30096478	PF00226,PF11926	PTHR10825,PTHR10825:SF4					AT5G18750.1		DNAJ heat shock N-terminal domain-containing protein	LOC_Os11g36960.1	dnaJ domain containing protein, expressed
Seita.8G160300	scaffold_8	-	30200722	30206117	PF00226,PF11926	PTHR10825,PTHR10825:SF4					AT5G18750.1		DNAJ heat shock N-terminal domain-containing protein	LOC_Os01g27740.3	dnaJ domain containing protein, expressed
Seita.8G160400	scaffold_8	-	30225404	30232173	PF00226,PF11926	PTHR10825,PTHR10825:SF4					AT5G18750.1		DNAJ heat shock N-terminal domain-containing protein	LOC_Os11g36960.1	dnaJ domain containing protein, expressed
Seita.8G163900	scaffold_8	+	30588096	30588713	PF00097	PTHR22763				GO:0005515,GO:0008270,GO:0046872	AT5G56340.1	ATCRT1	RING/U-box superfamily protein	LOC_Os11g37230.1	Ring type domain containing protein, expressed
Seita.8G176200	scaffold_8	+	31878438	31882790	PF00097,PF12428	PTHR23012	KOG1609			GO:0008270,GO:0046872	AT3G47550.3		RING/FYVE/PHD zinc finger superfamily protein	LOC_Os11g38800.2	zinc finger family protein, putative, expressed
Seita.8G183600	scaffold_8	+	32877730	32881613		PTHR23012				GO:0008270	AT2G22120.2		RING/FYVE/PHD zinc finger superfamily protein	LOC_Os11g39130.1	Ring type family protein, expressed
Seita.8G189600	scaffold_8	+	33705089	33707711	PF00097	PTHR22764				GO:0005515,GO:0008270,GO:0046872	AT5G10380.1	ATRING1,RING1	RING/U-box superfamily protein	LOC_Os11g39640.1	Ring type domain containing protein, expressed
Seita.8G202000	scaffold_8	+	35018307	35021985	PF00097	PTHR22766,PTHR22766:SF20				GO:0005515,GO:0008270,GO:0046872	AT5G38895.3		RING/U-box superfamily protein	LOC_Os11g41140.1	Ring type domain containing protein, expressed
Seita.8G226000	scaffold_8	+	37834287	37836710	PF01485	PTHR11685,PTHR11685:SF10	KOG1815			GO:0008270	AT1G05890.1	ARI5,ATARI5	RING/U-box superfamily protein	LOC_Os09g38630.1	expressed protein
Seita.8G226200	scaffold_8	+	37849771	37851363	PF01485	PTHR11685,PTHR11685:SF10	KOG1815			GO:0008270,GO:0005515	AT2G31510.1	ARI7,ATARI7	IBR domain-containing protein	LOC_Os09g38630.1	expressed protein
Seita.8G248300	scaffold_8	+	40284071	40285187	PF00097	PTHR22764	KOG2930			GO:0005515,GO:0008270,GO:0046872	AT1G72220.1		RING/U-box superfamily protein	LOC_Os11g47700.1	Ring type domain containing protein, expressed
Seita.9G013500	scaffold_9	+	710100	718646	PF00501	PTHR24096,PTHR24096:SF150	KOG1256	6.2.1.3	K01897	GO:0003824,GO:0008152	AT3G23790.1	AAE16	AMP-dependent synthetase and ligase family protein	LOC_Os03g62850.1	AMP-binding enzyme, putative, expressed
Seita.9G040300	scaffold_9	-	2252236	2255338	PF00097	PTHR22763				GO:0005515,GO:0008270,GO:0046872	AT1G55530.1		RING/U-box superfamily protein	LOC_Os03g59760.1	RING finger protein 126, putative, expressed
Seita.9G042700	scaffold_9	+	2406907	2409461	PF00097	PTHR12456:SF2,PTHR12456				GO:0046872,GO:0005515,GO:0008270	AT3G05250.1		RING/U-box superfamily protein	LOC_Os03g59540.1	Ring type domain containing protein, expressed
Seita.9G054100	scaffold_9	-	3131448	3136241		PTHR10825,PTHR10825:SF3	KOG2660			GO:0005515,GO:0008270	AT2G30580.1	DRIP2	DREB2A-interacting protein 2	LOC_Os03g58390.1	Ring type domain containing protein, expressed
Seita.9G062500	scaffold_9	+	3610928	3614949	PF00097	PTHR22764,PTHR22764:SF49	KOG1493			GO:0005515,GO:0008270,GO:0046872	AT5G22000.3	RHF2A	RING-H2 group F2A	LOC_Os03g57500.1	Ring type domain containing protein, expressed
Seita.9G063000	scaffold_9	-	3642376	3644576	PF00097	PTHR22764				GO:0005515,GO:0008270,GO:0046872	AT5G06490.1		RING/U-box superfamily protein	LOC_Os03g57410.1	RING-H2 finger protein ATL5D, putative, expressed
Seita.9G097700	scaffold_9	+	5875924	5881669		PTHR10825,PTHR10825:SF3				GO:0005515,GO:0008270	AT2G30580.1	DRIP2	DREB2A-interacting protein 2	LOC_Os03g53080.1	Ring type domain containing protein, expressed
Seita.9G100700	scaffold_9	+	6098323	6106641	PF13920						AT2G39810.1	HOS1	ubiquitin-protein ligases	LOC_Os03g52700.1	expressed protein
Seita.9G140300	scaffold_9	-	8963802	8965954	PF00097	PTHR12313	KOG0823	6.3.2.19	K10666	GO:0005515,GO:0046872,GO:0008270	AT2G23780.1		RING/U-box superfamily protein	LOC_Os03g47500.1	Ring type domain containing protein, expressed
Seita.9G153500	scaffold_9	+	10010452	10015527	PF03105	PTHR23041,PTHR23041:SF6	KOG4172			GO:0005515,GO:0008270	AT2G38920.1		SPX (SYG1/Pho81/XPR1) domain-containing protein / zinc finger (C3HC4-type RING finger) protein-related	LOC_Os03g44810.1	expressed protein
Seita.9G155000	scaffold_9	-	10170964	10171540		PTHR22766,PTHR22766:SF22				GO:0005515,GO:0008270	AT5G06490.1		RING/U-box superfamily protein	LOC_Os03g44642.1	Ring type domain containing protein, expressed
Seita.9G155100	scaffold_9	-	10172939	10173418	PF00097	PTHR14155,PTHR14155:SF2				GO:0005515,GO:0008270,GO:0046872	AT3G61550.1		RING/U-box superfamily protein	LOC_Os03g44642.1	Ring type domain containing protein, expressed
Seita.9G155900	scaffold_9	-	10225049	10228036	PF03145	PTHR10315,PTHR10315:SF3				GO:0007275,GO:0005634,GO:0006511,GO:0005515,GO:0016567,GO:0004842,GO:0008270	AT5G37870.1		Protein with RING/U-box and TRAF-like domains	LOC_Os01g03410.1	ubiquitin, putative, expressed
Seita.9G163300	scaffold_9	+	10975338	10981347		PTHR10825,PTHR10825:SF3				GO:0005515,GO:0008270	AT2G30580.1	DRIP2	DREB2A-interacting protein 2	LOC_Os03g43360.2	Ring type domain containing protein, expressed
Seita.9G165100	scaffold_9	-	11112355	11116639	PF01485	PTHR11685,PTHR11685:SF12	KOG1815			GO:0008270,GO:0005515	AT2G16090.1	ARI2,ATARI2	RING/U-box superfamily protein	LOC_Os03g42760.1	zinc finger protein-related, putative, expressed
Seita.9G165200	scaffold_9	-	11117139	11121174	PF01485	PTHR11685,PTHR11685:SF12	KOG1815			GO:0008270,GO:0005515	AT4G34370.1	ARI1,ATARI1	RING/U-box superfamily protein	LOC_Os03g42760.1	zinc finger protein-related, putative, expressed
Seita.9G174000	scaffold_9	-	11954752	11957541	PF00097	PTHR22766,PTHR22766:SF20				GO:0005515,GO:0008270,GO:0046872	AT5G15790.2		RING/U-box superfamily protein	LOC_Os03g40170.2	Ring type domain containing protein, expressed
Seita.9G175300	scaffold_9	-	12028090	12034444	PF02373	PTHR12549	KOG1356			GO:0005515,GO:0008270	AT1G11950.1		Transcription factor jumonji (jmjC) domain-containing protein	LOC_Os02g58210.2	jmjC domain containing protein, expressed
Seita.9G178700	scaffold_9	+	12302896	12304193	PF00097	PTHR14155				GO:0005515,GO:0008270,GO:0046872	AT2G20030.1		RING/U-box superfamily protein	LOC_Os11g04280.1	Ring type domain containing protein
Seita.9G188300	scaffold_9	-	13146707	13153386	PF00097	PTHR10825,PTHR10825:SF4	KOG0311			GO:0046872,GO:0005515,GO:0008270	AT5G44280.1	ATRING1A,RING1A	RING 1A	LOC_Os05g41795.1	zinc finger C3HC4 type family protein, putative, expressed
Seita.9G193600	scaffold_9	+	13811885	13824556	PF00225,PF13920	PTHR24115:SF176,PTHR24115	KOG0242			GO:0005524,GO:0003777,GO:0008017,GO:0007018,GO:0005515,GO:0008270	AT4G39050.1		Kinesin motor family protein	LOC_Os10g36880.1	kinesin motor domain containing protein, putative, expressed
Seita.9G204200	scaffold_9	-	14603873	14606887		PTHR15067:SF7,PTHR15067	KOG1039			GO:0005515,GO:0008270	AT3G47160.1		RING/U-box superfamily protein	LOC_Os10g35670.1	zinc finger, RING-type, putative, expressed
Seita.9G207400	scaffold_9	-	14884763	14887768		PTHR13480	KOG2932			GO:0046872	AT5G01160.1		RING/U-box superfamily protein	LOC_Os10g35190.1	ZOS10-06 - C2H2 zinc finger protein, expressed
Seita.9G214800	scaffold_9	-	15599003	15606839	PF00097	PTHR23163	KOG0978	6.3.2.19	K10696	GO:0005515,GO:0046872,GO:0008270	AT2G44950.1	HUB1,RDO4	histone mono-ubiquitination 1	LOC_Os04g46450.1	Ring type domain containing protein, expressed
Seita.9G219100	scaffold_9	+	16112211	16117209	PF00097	PTHR23012,PTHR23012:SF33				GO:0008270,GO:0046872	AT2G45530.1		RING/U-box superfamily protein	LOC_Os04g01490.2	Ring type domain containing protein, expressed
Seita.9G219200	scaffold_9	+	16117624	16120038							AT2G28430.1			LOC_Os10g34030.1	Ring type domain containing protein, expressed
Seita.9G229900	scaffold_9	+	17337219	17339144	PF00092	PTHR10579:SF5,PTHR10579					AT5G60710.1		Zinc finger (C3HC4-type RING finger) family protein	LOC_Os10g32760.1	zinc finger family protein, putative, expressed
Seita.9G230200	scaffold_9	+	17376300	17381277	PF00092,PF00097	PTHR10579:SF5,PTHR10579	KOG1493			GO:0005515,GO:0008270,GO:0046872	AT5G60710.1		Zinc finger (C3HC4-type RING finger) family protein	LOC_Os03g04890.1	zinc finger family protein, putative, expressed
Seita.9G234200	scaffold_9	+	17878462	17882331	PF00097,PF05495	PTHR21319	KOG1940	6.3.2.19	K10144	GO:0005515,GO:0008270,GO:0046872	AT5G22920.1		CHY-type/CTCHY-type/RING-type Zinc finger protein	LOC_Os10g31850.1	RING finger and CHY zinc finger domain-containing protein 1, putative, expressed
Seita.9G238100	scaffold_9	+	18325760	18329288		PTHR15067:SF7,PTHR15067	KOG1039			GO:0005515,GO:0008270	AT3G47160.1		RING/U-box superfamily protein	LOC_Os10g30850.2	zinc finger, RING-type, putative, expressed
Seita.9G265400	scaffold_9	+	22186629	22188263	PF00092	PTHR10579:SF5,PTHR10579					AT5G60710.1		Zinc finger (C3HC4-type RING finger) family protein	LOC_Os08g03270.1	zinc finger family protein, putative, expressed
Seita.9G270700	scaffold_9	+	23143085	23150250	PF00097,PF04757	PTHR12590	KOG2879		K06664	GO:0046872,GO:0005515,GO:0008270	AT1G79810.1	ATPEX2,PEX2,TED3	Pex2/Pex12 N-terminal domain-containing protein / zinc finger (C3HC4-type RING finger) family protein	LOC_Os05g19480.1	peroxisome assembly protein, putative, expressed
Seita.9G274700	scaffold_9	-	24245791	24251895		PTHR12981				GO:0005515,GO:0008270	AT2G14835.1		RING/U-box superfamily protein	LOC_Os10g20600.1	Ring type domain containing protein, expressed
Seita.9G289000	scaffold_9	-	32522050	32526625	PF00097	PTHR22766,PTHR22766:SF20				GO:0005515,GO:0008270,GO:0046872	AT5G41350.1		RING/U-box superfamily protein	LOC_Os11g18947.1	Ring type domain containing protein, expressed
Seita.9G311400	scaffold_9	-	35945614	35946309	PF00097	PTHR22764				GO:0005515,GO:0008270,GO:0046872	AT2G35420.1		RING/U-box superfamily protein	LOC_Os10g42390.1	Ring type domain containing protein, expressed
Seita.9G317100	scaffold_9	-	36506844	36508795	PF00097	PTHR14155				GO:0005515,GO:0008270,GO:0046872	AT5G40250.1		RING/U-box superfamily protein	LOC_Os10g41660.1	Ring type domain containing protein, expressed
Seita.9G317200	scaffold_9	+	36527267	36529428	PF13920	PTHR14493,PTHR14493:SF21	KOG1100			GO:0005515,GO:0008270	AT4G17680.1		SBP (S-ribonuclease binding protein) family protein	LOC_Os10g41580.1	protein binding protein, putative, expressed
Seita.9G336200	scaffold_9	-	39449730	39451685	PF00097	PTHR22766,PTHR22766:SF21				GO:0005515,GO:0008270,GO:0046872	AT2G35420.1		RING/U-box superfamily protein	LOC_Os10g39936.1	Ring type domain containing protein, expressed
Seita.9G337100	scaffold_9	+	39534914	39539233		PTHR16047,PTHR16047:SF7	KOG1645			GO:0005515,GO:0008270	AT5G03450.1		Transducin/WD40 repeat-like superfamily protein	LOC_Os03g01790.1	Ring type domain containing protein, expressed
Seita.9G337900	scaffold_9	-	39679126	39682100		PTHR22764,PTHR22764:SF23				GO:0005515,GO:0008270	AT2G17730.1	NIP2	NEP-interacting protein 2	LOC_Os10g39770.1	Ring type domain containing protein, expressed
Seita.9G341100	scaffold_9	+	40106112	40107639	PF00097	PTHR22764:SF16,PTHR22764				GO:0005515,GO:0008270,GO:0046872	AT1G20823.1		RING/U-box superfamily protein	LOC_Os10g39450.1	RING-H2 finger protein, putative, expressed
Seita.9G349700	scaffold_9	+	40980011	40984871	PF00023	PTHR24136,PTHR24136:SF158	KOG4412			GO:0005515,GO:0008270	AT5G07270.1	XBAT33	XB3 ortholog 3 in Arabidopsis thaliana	LOC_Os10g37730.1	pollen ankyrin, putative, expressed
Seita.9G360300	scaffold_9	+	42148741	42149734		PTHR13139,PTHR13139:SF14				GO:0005515,GO:0008270	AT3G29270.1		RING/U-box superfamily protein	LOC_Os03g31320.2	RING zinc finger protein-like, putative, expressed
Seita.9G367100	scaffold_9	+	42722134	42732679	PF00097	PTHR23163	KOG0978			GO:0005515,GO:0046872,GO:0008270	AT1G55250.1	HUB2	histone mono-ubiquitination 2	LOC_Os10g41590.1	Ring type domain containing protein, expressed
Seita.9G373200	scaffold_9	-	43337906	43340313	PF00097	PTHR14155				GO:0005515,GO:0008270,GO:0046872	AT1G72310.1	ATL3	RING/U-box superfamily protein	LOC_Os03g28080.1	ring-H2 zinc finger protein, putative, expressed
Seita.9G373500	scaffold_9	-	43384072	43384554	PF00097	PTHR22764				GO:0005515,GO:0008270,GO:0046872	AT2G17450.1	RHA3A	RING-H2 finger A3A	LOC_Os03g28040.1	Ring type domain containing protein, expressed
Seita.9G378400	scaffold_9	-	43788131	43789381	PF00097	PTHR22765:SF21,PTHR22765				GO:0005515,GO:0008270,GO:0046872	AT5G27420.1	ATL31,CNI1	carbon/nitrogen insensitive 1	LOC_Os03g27360.1	RING-H2 finger protein ATL5H precursor, putative, expressed
Seita.9G390000	scaffold_9	-	45339591	45340700		PTHR16047,PTHR16047:SF7				GO:0005515,GO:0008270	AT5G03450.1		Transducin/WD40 repeat-like superfamily protein	LOC_Os03g01790.1	Ring type domain containing protein, expressed
Seita.9G397800	scaffold_9	-	45862991	45874586							AT1G63900.1		E3 Ubiquitin ligase family protein	LOC_Os07g45350.3	zinc finger, RING-type, putative, expressed
Seita.9G400400	scaffold_9	+	46092171	46095267	PF03145	PTHR10315	KOG3002	6.3.2.19	K04506	GO:0007275,GO:0005634,GO:0006511,GO:0005515,GO:0016567,GO:0004842,GO:0008270	AT3G61790.1		Protein with RING/U-box and TRAF-like domains	LOC_Os03g24040.1	seven in absentia protein family domain containing protein, expressed
Seita.9G403200	scaffold_9	+	46268774	46270886	PF00097	PTHR22763	KOG1493	6.3.2.19	K11982	GO:0005515,GO:0008270,GO:0046872	AT2G40830.2	RHC1A	RING-H2 finger C1A	LOC_Os03g22830.1	Ring type domain containing protein, expressed
Seita.9G405000	scaffold_9	+	46423434	46427526	PF00097,PF05495	PTHR21319	KOG1940	6.3.2.19	K10144	GO:0005515,GO:0008270,GO:0046872	AT5G18650.1		CHY-type/CTCHY-type/RING-type Zinc finger protein	LOC_Os03g22680.1	RING finger and CHY zinc finger domain-containing protein 1, putative, expressed
Seita.9G406600	scaffold_9	-	46602617	46611195	PF08879,PF02373	PTHR12549:SF1,PTHR12549	KOG1356			GO:0005515	AT1G09060.3		Zinc finger, RING-type;Transcription factor jumonji/aspartyl beta-hydroxylase	LOC_Os03g22540.1	jmjC domain containing protein, expressed
Seita.9G410900	scaffold_9	-	46892877	46893455	PF00097	PTHR22764				GO:0005515,GO:0008270,GO:0046872	AT1G72310.1	ATL3	RING/U-box superfamily protein	LOC_Os05g29676.1	RING-H2 finger protein, putative, expressed
Seita.9G419400	scaffold_9	-	47621648	47623765	PF00097	PTHR22763				GO:0005515,GO:0008270,GO:0046872	AT5G56340.1	ATCRT1	RING/U-box superfamily protein	LOC_Os03g20870.1	Ring type domain containing protein, expressed
Seita.9G432000	scaffold_9	-	48591739	48598800	PF00533	PTHR13561:SF5,PTHR13561				GO:0005515,GO:0008270	AT4G02110.1		transcription coactivators	LOC_Os03g19190.1	TOPBP1C - Similar to DNA replication protein TOPBP1 from, expressed
Seita.9G433100	scaffold_9	-	48669200	48673982	PF00628	PTHR15242	KOG1493			GO:0005515,GO:0008270	AT3G05670.1		RING/U-box protein	LOC_Os03g19020.3	PHD-finger family protein, expressed
Seita.9G449300	scaffold_9	-	49769480	49771300	PF04641	PTHR13063:SF3,PTHR13063	KOG3039		K13125	GO:0005515,GO:0008270	AT1G61620.1		phosphoinositide binding	LOC_Os03g17170.1	Ring type domain containing protein, expressed
Seita.9G452800	scaffold_9	+	50032937	50036526	PF00023	PTHR24158,PTHR24158:SF306	KOG4412			GO:0005515,GO:0008270	AT2G28840.1	XBAT31	XB3 ortholog 1 in Arabidopsis thaliana	LOC_Os03g16780.1	ankyrin repeat family protein, putative, expressed
Seita.9G456000	scaffold_9	+	50323720	50329240	PF13920	PTHR14493,PTHR14493:SF7	KOG1100			GO:0005515,GO:0008270	AT1G45976.1	SBP1	S-ribonuclease binding protein 1	LOC_Os03g15730.1	S-RNase-binding protein, putative, expressed
Seita.9G461700	scaffold_9	+	50698357	50699769	PF06547,PF00097	PTHR22763	KOG1493			GO:0005515,GO:0008270,GO:0046872	AT2G39720.1	RHC2A	RING-H2 finger C2A	LOC_Os03g16480.1	zinc finger family protein, putative, expressed
Seita.9G461900	scaffold_9	+	50724577	50728837	PF00097	PTHR22766,PTHR22766:SF1				GO:0005515,GO:0008270,GO:0046872	AT3G55530.1	SDIR1	RING/U-box superfamily protein	LOC_Os03g16570.2	Ring type domain containing protein, expressed
Seita.9G465900	scaffold_9	+	50984631	50988376	PF13920	PTHR22996	KOG4265			GO:0005515,GO:0008270	AT3G09770.1		RING/U-box superfamily protein	LOC_Os03g15000.1	Zinc finger, C3HC4 type domain containing protein, expressed
Seita.9G483400	scaffold_9	+	52359960	52364700	PF01485	PTHR11685,PTHR11685:SF12	KOG1815		K11968	GO:0008270,GO:0005515	AT2G16090.1	ARI2,ATARI2	RING/U-box superfamily protein	LOC_Os03g13100.1	ariadne-1, putative, expressed
Seita.9G494800	scaffold_9	-	53199609	53202332		PTHR13139,PTHR13139:SF14				GO:0005515,GO:0008270	AT3G29270.1		RING/U-box superfamily protein	LOC_Os03g11260.1	RING zinc finger protein-like, putative, expressed
Seita.9G497800	scaffold_9	-	53364606	53366834	PF00097	PTHR22766	KOG0320			GO:0005515,GO:0008270,GO:0046872	AT1G49850.1		RING/U-box superfamily protein	LOC_Os03g10890.1	Ring type domain containing protein, expressed
Seita.9G511800	scaffold_9	+	54370699	54371787	PF00097	PTHR22764	KOG1493			GO:0005515,GO:0008270,GO:0046872	AT1G72200.1		RING/U-box superfamily protein	LOC_Os03g08920.1	Ring type domain containing protein, expressed
Seita.9G520100	scaffold_9	-	54910469	54914173	PF12483	PTHR12183	KOG1571			GO:0004842,GO:0007005,GO:0005515,GO:0008270	AT1G54150.1		E3 Ubiquitin ligase family protein	LOC_Os03g08000.1	expressed protein
Seita.9G521900	scaffold_9	-	55016454	55021554	PF00097	PTHR14155:SF11,PTHR14155				GO:0005515,GO:0008270,GO:0046872	AT3G63530.2	BB,BB2	RING/U-box superfamily protein	LOC_Os03g07790.1	Ring type domain containing protein, expressed
Seita.9G538800	scaffold_9	+	56076742	56078576	PF00097	PTHR22764				GO:0005515,GO:0008270,GO:0046872	AT5G43420.1		RING/U-box superfamily protein	LOC_Os03g05570.1	RING-H2 finger protein ATL3F, putative, expressed
Seita.9G538900	scaffold_9	+	56088247	56090040	PF00097	PTHR22764				GO:0005515,GO:0008270,GO:0046872	AT1G04360.1		RING/U-box superfamily protein	LOC_Os03g05560.1	Ring type domain containing protein, expressed
Seita.9G541500	scaffold_9	-	56294125	56297087	PF00097,PF05495	PTHR21319	KOG1940	6.3.2.19	K10144	GO:0005515,GO:0008270,GO:0046872	AT5G22920.1		CHY-type/CTCHY-type/RING-type Zinc finger protein	LOC_Os03g05270.2	RING finger and CHY zinc finger domain-containing protein 1, putative, expressed
Seita.9G544100	scaffold_9	-	56484693	56488727	PF00092,PF00097	PTHR10579:SF5,PTHR10579				GO:0005515,GO:0008270,GO:0046872	AT5G60710.1		Zinc finger (C3HC4-type RING finger) family protein	LOC_Os03g04890.1	zinc finger family protein, putative, expressed
Seita.9G544200	scaffold_9	-	56495831	56498432	PF00092,PF00097	PTHR10579:SF5,PTHR10579				GO:0005515,GO:0008270,GO:0046872	AT5G60710.1		Zinc finger (C3HC4-type RING finger) family protein	LOC_Os08g03270.1	zinc finger family protein, putative, expressed
Seita.9G544400	scaffold_9	-	56501226	56503676	PF00092,PF00097	PTHR10579:SF5,PTHR10579				GO:0005515,GO:0008270,GO:0046872	AT5G60710.1		Zinc finger (C3HC4-type RING finger) family protein	LOC_Os08g03270.1	zinc finger family protein, putative, expressed
Seita.9G548900	scaffold_9	+	56797788	56802714	PF00023,PF13920	PTHR24198:SF302,PTHR24198				GO:0005515	AT5G66055.1	AKRP,EMB16,EMB2036	ankyrin repeat protein	LOC_Os03g04300.1	ankyrin repeat domain containing protein, expressed
Seita.9G555300	scaffold_9	+	57196836	57198229	PF00097	PTHR22764:SF16,PTHR22764				GO:0005515,GO:0008270,GO:0046872	AT1G76410.1	ATL8	RING/U-box superfamily protein	LOC_Os02g58540.1	RING-H2 finger protein, putative, expressed
Seita.9G574000	scaffold_9	-	58436719	58441953	PF00097	PTHR16047,PTHR16047:SF7	KOG1645			GO:0005515,GO:0008270,GO:0046872	AT5G03450.1		Transducin/WD40 repeat-like superfamily protein	LOC_Os03g01790.1	Ring type domain containing protein, expressed
Seita.9G574600	scaffold_9	-	58464614	58468666	PF13920	PTHR12183,PTHR12183:SF2	KOG4172			GO:0005515,GO:0008270	AT5G04460.3		RING/U-box superfamily protein	LOC_Os03g01720.1	protein binding protein, putative, expressed

## Sheet: Supplementary Data 3
Supplementary Data 3. Blast identity values between SGD1 and other C3HC4 RING-type ubiquitin ligases in different species.
Query id	Subject id	Species	% identity	alignment length	mismatches	q. start	q. end	s. start	s. end	e-value	bit score
SGD1	Seita.9G123200(SGD1)	Foxtail millet	100	473	0	1	473	1	473	0	973
SGD1	Zm00001d013466(ZmSGD1)	Maize	95.349	473	21	1	473	1	472	0	910
SGD1	LOC_Os03g49900(TT3.1/OsSGD1)	Rice	94.503	473	26	1	473	1	473	0	908
SGD1	TraesCS4A02G271200(TaSGD1.3)	Wheat	91.966	473	38	1	473	1	473	0	895
SGD1	TraesCS4D02G040200(TaSGD1.1)	Wheat	91.755	473	39	1	473	1	473	0	894
SGD1	TraesCS4B02G042900(TaSGD1.2)	Wheat	91.755	473	39	1	473	1	473	0	892
SGD1	Zm00001d033674	Maize	81.028	506	35	1	473	1	478	0	782
SGD1	AT1G73950	Arabidopsis	69.264	462	141	12	473	6	466	0	683
SGD1	AT1G18470 (PPRT3)	Arabidopsis	67.965	462	148	12	473	6	467	0	671
SGD1	AT1G68820 (PPRT1)	Arabidopsis	67.019	473	146	3	473	4	468	0	644
SGD1	Seita.2G201900	Foxtail millet	54.624	465	168	8	472	33	454	0	524
SGD1	Zm00001d020431	Maize	53.43	481	170	2	472	17	453	0	511
SGD1	TraesCS5A02G207100	Wheat	55.579	466	159	8	472	25	443	7.98e-179	503
SGD1	TraesCS5D02G213300	Wheat	55.15	466	161	8	472	27	445	1.74e-177	500
SGD1	TraesCS5B02G205500	Wheat	54.936	466	162	8	472	25	443	3.48e-177	499
SGD1	AT4G39050	Arabidopsis	40.217	92	49	380	468	962	1050	2.03e-12	63.5
SGD1	AT2G21380	Arabidopsis	52.273	44	21	425	468	1010	1053	7.92e-12	61.6
SGD1	LOC_Os10g36880	Rice	32.117	137	84	338	471	928	1058	5.33e-11	58.9
SGD1	Seita.9G193600	Foxtail millet	46.809	47	25	425	471	1004	1050	1.74e-10	57.4
SGD1	TraesCS1B02G202600	Wheat	40	75	42	397	471	969	1040	5.98e-10	55.8
SGD1	TraesCS1D02G176100	Wheat	40	75	42	397	471	969	1040	5.78e-10	55.8
SGD1	TraesCS1A02G177600	Wheat	40	75	42	397	471	969	1040	6.93e-10	55.5
SGD1	AT2G35330	Arabidopsis	39.344	61	32	416	471	647	707	1.83e-09	53.9
SGD1	Zm00001d028532	Maize	55.556	36	16	426	461	290	325	3.52e-09	52.4
SGD1	Seita.9G456000	Foxtail millet	55.556	36	16	426	461	294	329	5.08e-09	52
SGD1	TraesCS4A02G089200	Wheat	47.826	46	24	426	471	293	338	4.09e-09	52
SGD1	TraesCS4B02G215100	Wheat	47.826	46	24	426	471	293	338	4.2e-09	52
SGD1	TraesCS4D02G215600	Wheat	47.826	46	24	426	471	293	338	4.13e-09	52
SGD1	LOC_Os03g15730	Rice	55.556	36	16	426	461	296	331	5.75e-09	51.6
SGD1	TraesCS2D02G557400	Wheat	28.889	90	57	388	471	4659	4747	1.15e-08	51.6
SGD1	Zm00001d001848	Maize	30	90	56	388	471	4653	4741	2.31e-08	50.8
SGD1	Zm00001d052640	Maize	42.105	57	33	404	460	227	283	7.76e-09	50.8
SGD1	TraesCS2A02G556200	Wheat	27.778	90	58	388	471	4659	4747	2.69e-08	50.4
SGD1	TraesCS2B02G586500	Wheat	27.778	90	58	388	471	4653	4741	3.11e-08	50.4
SGD1	AT1G45976	Arabidopsis	45.833	48	26	424	471	277	324	1.73e-08	50.1
SGD1	Seita.7G084300	Foxtail millet	35.593	59	38	402	460	279	337	2.01e-08	50.1
SGD1	Seita.3G017200	Foxtail millet	39.13	46	27	426	471	4703	4747	4.66e-08	49.7
SGD1	AT3G12920	Arabidopsis	36.486	74	37	390	463	261	324	3.66e-08	49.3
SGD1	LOC_Os02g32420	Rice	45	40	22	421	460	350	389	3.46e-08	49.3
SGD1	Seita.8G143100	Foxtail millet	51.429	35	17	426	460	297	331	3.45e-08	49.3
SGD1	Zm00001d005154	Maize	41.667	48	23	426	468	733	780	6.15e-08	49.3
SGD1	Zm00001d047856	Maize	52.778	36	17	426	461	282	317	4.28e-08	48.9
SGD1	Seita.8G143400	Foxtail millet	54.286	35	16	426	460	292	326	6.15e-08	48.5
SGD1	Seita.7G084100	Foxtail millet	51.429	35	17	426	460	273	307	7.39e-08	48.1
SGD1	Zm00001d021404	Maize	35.593	59	32	415	468	1067	1124	1.43e-07	48.1
SGD1	AT1G79110	Arabidopsis	51.282	39	19	425	463	284	322	9.56e-08	47.8
SGD1	Seita.2G303300	Foxtail millet	35.593	59	32	415	468	779	836	1.71e-07	47.8
SGD1	TraesCS2A02G290000	Wheat	45.714	35	19	426	460	277	311	1.11e-07	47.8
SGD1	TraesCS2B02G306500	Wheat	45.714	35	19	426	460	277	311	9.62e-08	47.8
SGD1	Zm00001d006317	Maize	41.667	48	23	426	468	802	849	2.04e-07	47.4
SGD1	AT5G23110	Arabidopsis	28.395	81	56	391	471	4626	4704	3.17e-07	47
SGD1	LOC_Os05g04950	Rice	33.898	59	33	415	468	804	861	3.2e-07	47
SGD1	Seita.7G083900	Foxtail millet	54.286	35	16	426	460	282	316	1.79e-07	47
SGD1	Zm00001d003852	Maize	43.902	41	23	420	460	277	317	1.76e-07	47
SGD1	LOC_Os04g33030	Rice	48.649	37	19	424	460	298	334	2.48e-07	46.6
SGD1	LOC_Os11g34080	Rice	51.429	35	17	426	460	296	330	2.35e-07	46.6
SGD1	Seita.2G109400	Foxtail millet	39.583	48	24	426	468	737	784	3.84e-07	46.6
SGD1	LOC_Os02g03760	Rice	42.105	38	22	426	463	296	333	3.92e-07	45.8
SGD1	Seita.7G084400	Foxtail millet	45.714	35	19	426	460	294	328	5.96e-07	45.4
SGD1	TraesCS2D02G287900	Wheat	42.857	35	20	426	460	273	307	4.74e-07	45.4
SGD1	Zm00001d025319	Maize	42.857	35	20	426	460	263	297	4.86e-07	45.4
SGD1	Zm00001d052639	Maize	51.429	35	17	426	460	291	325	5.56e-07	45.4
SGD1	AT1G10650	Arabidopsis	37.5	40	25	422	461	232	271	8.48e-07	44.7
SGD1	AT1G63900	Arabidopsis	32.877	73	45	399	471	273	341	1.76e-06	43.9
SGD1	AT5G19080	Arabidopsis	35.065	77	45	394	466	290	365	1.75e-06	43.9
SGD1	LOC_Os11g34020	Rice	38.776	49	26	426	470	277	325	1.86e-06	43.9
SGD1	AT1G32530	Arabidopsis	28.421	95	53	391	471	614	707	2.94e-06	43.5
SGD1	AT3G06140	Arabidopsis	40.816	49	25	426	470	302	350	2.98e-06	43.1
SGD1	Seita.1G176900	Foxtail millet	45.714	35	19	426	460	291	325	2.82e-06	43.1
SGD1	TraesCS5A02G189000	Wheat	34.328	67	37	412	471	588	654	4.58e-06	43.1
SGD1	TraesCS5B02G194700	Wheat	33.824	68	38	411	471	587	654	4.74e-06	43.1
SGD1	TraesCS5D02G202000	Wheat	33.824	68	38	411	471	587	654	4.46e-06	43.1
SGD1	TraesCSU02G113400	Wheat	39.474	38	23	426	463	304	341	3.12e-06	43.1
SGD1	LOC_Os09g20550	Rice	37.255	51	27	426	471	602	652	5.25e-06	42.7
SGD1	Zm00001d016648	Maize	47.222	36	18	426	460	262	297	3.59e-06	42.7
SGD1	TraesCS2A02G290100	Wheat	53.333	30	14	431	460	281	310	4.86e-06	42.4
SGD1	TraesCS2D02G288000	Wheat	53.333	30	14	431	460	281	310	5.13e-06	42.4
SGD1	LOC_Os07g45350	Rice	36.17	47	30	425	471	295	341	7.86e-06	42
SGD1	Seita.9G100700	Foxtail millet	46.341	41	17	437	472	59	99	9.16e-06	42
SGD1	TraesCS1A02G084200	Wheat	32.203	59	34	415	468	805	862	1.14e-05	42
SGD1	TraesCS1B02G101700	Wheat	32.203	59	34	415	468	806	863	1.11e-05	42
SGD1	TraesCS1D02G085400	Wheat	32.203	59	34	415	468	806	863	1.09e-05	42
SGD1	TraesCS2A02G138100	Wheat	36.17	47	30	425	471	293	339	6.86e-06	42
SGD1	TraesCS2B02G162000	Wheat	36.17	47	30	425	471	293	339	6.86e-06	42
SGD1	TraesCS2D02G141100	Wheat	36.17	47	30	425	471	293	339	6.86e-06	42
SGD1	Zm00001d025310	Maize	43.59	39	21	423	460	270	308	7.33e-06	42
SGD1	Zm00001d038127	Maize	38.776	49	26	426	470	281	329	7.81e-06	42
SGD1	LOC_Os01g27720	Rice	40.909	44	22	426	465	246	289	8.79e-06	41.6
SGD1	Seita.1G099000	Foxtail millet	42.105	38	22	426	463	304	341	1.1e-05	41.6
SGD1	Seita.1G176300	Foxtail millet	42.105	38	22	423	460	281	318	9.29e-06	41.6
SGD1	Seita.2G413800	Foxtail millet	36.17	47	30	425	471	295	341	1.05e-05	41.6
SGD1	Seita.3G251800	Foxtail millet	38.776	49	26	426	470	292	340	1.09e-05	41.6
SGD1	Zm00001d033927	Maize	53.333	30	14	437	466	45	74	1.6e-05	41.6
SGD1	AT1G60610	Arabidopsis	38.889	36	22	426	461	293	328	1.29e-05	41.2
SGD1	LOC_Os04g32980	Rice	42.857	35	20	426	460	269	303	1.69e-05	40.8
SGD1	TraesCS4D02G066700	Wheat	57.143	28	12	437	464	59	86	2.76e-05	40.8
SGD1	Zm00001d015130	Maize	39.474	38	23	426	463	309	346	1.75e-05	40.8
SGD1	LOC_Os03g52700	Rice	57.143	28	12	437	464	42	69	3.15e-05	40.4
SGD1	Seita.4G111000	Foxtail millet	30.864	81	43	386	461	60	132	6.83e-06	40.4
SGD1	TraesCS4A02G247200	Wheat	57.143	28	12	437	464	59	86	2.91e-05	40.4
SGD1	TraesCS4B02G067700	Wheat	57.143	28	12	437	464	59	86	2.84e-05	40.4
SGD1	TraesCS6B02G118100	Wheat	39.474	38	23	426	463	302	339	2.11e-05	40.4
SGD1	AT1G32740	Arabidopsis	42.857	35	20	426	460	254	288	2.5e-05	40
SGD1	AT4G03000	Arabidopsis	33.333	48	27	426	468	760	807	4.46e-05	40
SGD1	LOC_Os10g13670	Rice	38.636	44	23	426	465	343	386	3.05e-05	40
SGD1	TraesCS1B02G258900	Wheat	36.735	49	27	426	470	173	221	2.14e-05	40
SGD1	AT3G09770	Arabidopsis	38.636	44	23	426	465	319	362	3.81e-05	39.7
SGD1	LOC_Os03g15000	Rice	38.636	44	23	426	465	339	382	6.05e-05	39.3
SGD1	LOC_Os05g33000	Rice	36.735	49	27	426	470	300	348	5.18e-05	39.3
SGD1	TraesCS4A02G083500	Wheat	38.636	44	23	426	465	327	370	5.11e-05	39.3
SGD1	TraesCS4B02G220700	Wheat	38.636	44	23	426	465	327	370	6.03e-05	39.3
SGD1	TraesCS4D02G221000	Wheat	38.636	44	23	426	465	327	370	5.48e-05	39.3
SGD1	TraesCS6A02G084400	Wheat	36.842	38	24	426	463	304	341	5.52e-05	39.3
SGD1	Zm00001d028475	Maize	38.636	44	23	426	465	324	367	6.37e-05	39.3
SGD1	Seita.9G465900	Foxtail millet	38.636	44	23	426	465	325	368	8.16e-05	38.9
SGD1	Zm00001d020292	Maize	37.255	51	27	426	471	586	636	8.94e-05	38.9
SGD1	TraesCS2A02G229600	Wheat	36.735	49	27	422	466	683	731	0.000128	38.5
SGD1	Seita.1G176100	Foxtail millet	46.429	28	15	433	460	288	315	0.000112	38.1
SGD1	Seita.5G172000	Foxtail millet	41.86	43	21	426	464	246	288	0.000121	38.1
SGD1	TraesCS2B02G251300	Wheat	36.735	49	27	422	466	678	726	0.000157	38.1
SGD1	TraesCS2D02G233500	Wheat	36.735	49	27	422	466	691	739	0.00015	38.1
SGD1	Zm00001d015671	Maize	38.636	44	23	426	465	149	192	8.13e-05	38.1
SGD1	AT2G27950	Arabidopsis	32.727	55	33	423	473	784	838	0.000244	37.7
SGD1	AT2G39810	Arabidopsis	50	28	14	434	461	66	93	0.000218	37.7
SGD1	TraesCS6B02G289500	Wheat	42.5	40	18	426	460	286	325	0.000164	37.7
SGD1	LOC_Os02g57750	Rice	34.483	58	34	420	473	696	753	0.000263	37.4
SGD1	LOC_Os07g31650	Rice	37.778	45	24	426	466	700	744	0.000294	37.4
SGD1	TraesCS6D02G243000	Wheat	42.5	40	18	426	460	282	321	0.000224	37.4
SGD1	AT1G03365	Arabidopsis	32.895	76	42	401	468	741	815	0.000397	37
SGD1	LOC_Os06g14200	Rice	34.328	67	35	400	461	103	165	0.000146	37
SGD1	LOC_Os09g39690	Rice	31.081	74	47	402	471	582	655	0.000361	37
SGD1	Seita.2G136300	Foxtail millet	32.432	74	46	402	471	632	705	0.000373	37
SGD1	TraesCS4D02G354300	Wheat	34.545	55	32	423	473	654	708	0.000357	37
SGD1	TraesCS5A02G529500	Wheat	34.545	55	32	423	473	663	717	0.000364	37
SGD1	AT5G03200	Arabidopsis	32.653	49	29	421	465	280	328	0.000394	36.6
SGD1	TraesCS4A02G311200	Wheat	29.73	74	48	402	471	639	712	0.000509	36.6
SGD1	TraesCS4B02G003100	Wheat	29.73	74	48	402	471	635	708	0.0005	36.6
SGD1	Zm00001d051871	Maize	34.615	52	30	426	473	788	839	0.000482	36.6
SGD1	AT1G59560	Arabidopsis	29.787	47	33	425	471	290	336	0.000501	36.2
SGD1	AT4G19700	Arabidopsis	40.541	37	20	426	460	254	290	0.000441	36.2
SGD1	Seita.1G372400	Foxtail millet	34.483	58	34	420	473	680	737	0.000658	36.2
SGD1	TraesCS4D02G003000	Wheat	29.73	74	48	402	471	636	709	0.00056	36.2
SGD1	Zm00001d027308	Maize	33.962	53	31	423	471	614	666	0.000634	36.2
SGD1	AT3G53410	Arabidopsis	36.364	44	24	426	465	243	286	0.000554	35.8
SGD1	Seita.2G189500	Foxtail millet	37.255	51	27	426	471	588	638	0.000772	35.8
SGD1	Seita.9G574600	Foxtail millet	35.849	53	30	423	471	440	492	0.000726	35.8
SGD1	TraesCS6A02G405400	Wheat	34.483	58	34	420	473	708	765	0.001	35.8
SGD1	TraesCS6B02G449800	Wheat	34.483	58	34	420	473	709	766	0.001	35.8
SGD1	AT5G04460	Arabidopsis	32.727	55	33	423	473	808	862	0.001	35.4
SGD1	TraesCS6D02G389100	Wheat	34.483	58	34	420	473	708	765	0.001	35.4
SGD1	AT4G24204	Arabidopsis	37.5	48	25	424	466	122	169	0.000776	34.7
SGD1	LOC_Os03g01720	Rice	37.5	48	26	423	466	595	642	0.002	34.7
SGD1	TraesCS6A02G262200	Wheat	40	40	19	426	460	288	327	0.002	34.7
SGD1	AT1G30860	Arabidopsis	36.957	46	25	423	464	673	718	0.004	33.9
SGD1	Seita.2G320000	Foxtail millet	33.333	45	26	426	466	695	739	0.003	33.9
SGD1	Zm00001d003850	Maize	42.857	35	20	426	460	288	322	0.003	33.9
SGD1	Zm00001d017649	Maize	40	40	19	426	460	279	318	0.003	33.9
SGD1	Zm00001d021532	Maize	35.556	45	25	426	466	721	765	0.003	33.9
SGD1	LOC_Os10g41580	Rice	39.024	41	20	426	461	299	339	0.003	33.5
SGD1	Zm00001d032464	Maize	40.426	47	25	397	443	978	1021	0.005	33.5
SGD1	TraesCS1D02G217800	Wheat	33.962	53	28	426	471	267	319	0.005	33.1
SGD1	AT5G45100	Arabidopsis	37.838	37	21	426	460	217	253	0.005	32.7
SGD1	Seita.9G317200	Foxtail millet	33.333	48	20	426	461	282	329	0.008	32.3
SGD1	Zm00001d013859	Maize	52.632	19	9	425	443	1002	1020	0.012	32.3
SGD1	LOC_Os02g46220	Rice	40	40	19	426	460	290	329	0.012	32
SGD1	Zm00001d006417	Maize	33.333	45	26	426	466	535	579	0.02	31.2
SGD1	AT4G35070	Arabidopsis	38.235	34	21	437	470	174	207	0.016	30.8
SGD1	Seita.1G276600	Foxtail millet	46.667	30	11	436	460	303	332	0.089	28.9
SGD1	Zm00001d051484	Maize	43.333	30	12	436	460	311	340	0.65	26.2
SGD1	LOC_Os03g46570	Rice	50	18	9	426	443	272	289	1.4	25.4
SGD1	TraesCS1A02G215300	Wheat	60	15	6	437	451	281	295	1.9	24.6
SGD1	Zm00001d013571	Maize	44.444	18	10	426	443	283	300	2	24.6
SGD1	Seita.9G548900	Foxtail millet	NA	NA	NA	NA	NA	NA	NA	NA	NA
SGD1	Seita.1G337400	Foxtail millet	NA	NA	NA	NA	NA	NA	NA	NA	NA
SGD1	Seita.1G350100	Foxtail millet	NA	NA	NA	NA	NA	NA	NA	NA	NA
SGD1	Seita.6G105600	Foxtail millet	NA	NA	NA	NA	NA	NA	NA	NA	NA
SGD1	Seita.7G102100	Foxtail millet	NA	NA	NA	NA	NA	NA	NA	NA	NA
SGD1	Seita.3G343800	Foxtail millet	NA	NA	NA	NA	NA	NA	NA	NA	NA
SGD1	Seita.3G364100	Foxtail millet	NA	NA	NA	NA	NA	NA	NA	NA	NA
SGD1	Seita.8G143300	Foxtail millet	NA	NA	NA	NA	NA	NA	NA	NA	NA
SGD1	Seita.2G376700	Foxtail millet	NA	NA	NA	NA	NA	NA	NA	NA	NA
SGD1	AT1G21730	Arabidopsis	NA	NA	NA	NA	NA	NA	NA	NA	NA
SGD1	AT1G31810	Arabidopsis	NA	NA	NA	NA	NA	NA	NA	NA	NA
SGD1	AT3G12020	Arabidopsis	NA	NA	NA	NA	NA	NA	NA	NA	NA
SGD1	AT3G27530	Arabidopsis	NA	NA	NA	NA	NA	NA	NA	NA	NA
SGD1	AT5G06670	Arabidopsis	NA	NA	NA	NA	NA	NA	NA	NA	NA
SGD1	AT5G07740	Arabidopsis	NA	NA	NA	NA	NA	NA	NA	NA	NA
SGD1	AT5G66055	Arabidopsis	NA	NA	NA	NA	NA	NA	NA	NA	NA
SGD1	LOC_Os01g33040	Rice	NA	NA	NA	NA	NA	NA	NA	NA	NA
SGD1	LOC_Os02g43710	Rice	NA	NA	NA	NA	NA	NA	NA	NA	NA
SGD1	LOC_Os02g43720	Rice	NA	NA	NA	NA	NA	NA	NA	NA	NA
SGD1	LOC_Os02g53520	Rice	NA	NA	NA	NA	NA	NA	NA	NA	NA
SGD1	LOC_Os02g55150	Rice	NA	NA	NA	NA	NA	NA	NA	NA	NA
SGD1	LOC_Os02g55170	Rice	NA	NA	NA	NA	NA	NA	NA	NA	NA
SGD1	LOC_Os03g04300	Rice	NA	NA	NA	NA	NA	NA	NA	NA	NA
SGD1	LOC_Os04g17130	Rice	NA	NA	NA	NA	NA	NA	NA	NA	NA
SGD1	LOC_Os04g35510	Rice	NA	NA	NA	NA	NA	NA	NA	NA	NA
SGD1	LOC_Os06g10480	Rice	NA	NA	NA	NA	NA	NA	NA	NA	NA
SGD1	LOC_Os07g40520	Rice	NA	NA	NA	NA	NA	NA	NA	NA	NA
SGD1	LOC_Os09g35890	Rice	NA	NA	NA	NA	NA	NA	NA	NA	NA
SGD1	LOC_Os10g02980	Rice	NA	NA	NA	NA	NA	NA	NA	NA	NA
SGD1	LOC_Os11g35090	Rice	NA	NA	NA	NA	NA	NA	NA	NA	NA
SGD1	LOC_Os12g35360	Rice	NA	NA	NA	NA	NA	NA	NA	NA	NA
SGD1	Zm00001d022040	Maize	NA	NA	NA	NA	NA	NA	NA	NA	NA
SGD1	Zm00001d021269	Maize	NA	NA	NA	NA	NA	NA	NA	NA	NA
SGD1	Zm00001d019766	Maize	NA	NA	NA	NA	NA	NA	NA	NA	NA
SGD1	Zm00001d025186	Maize	NA	NA	NA	NA	NA	NA	NA	NA	NA
SGD1	Zm00001d023867	Maize	NA	NA	NA	NA	NA	NA	NA	NA	NA
SGD1	Zm00001d006758	Maize	NA	NA	NA	NA	NA	NA	NA	NA	NA
SGD1	Zm00001d003644	Maize	NA	NA	NA	NA	NA	NA	NA	NA	NA
SGD1	Zm00001d007060	Maize	NA	NA	NA	NA	NA	NA	NA	NA	NA
SGD1	Zm00001d027544	Maize	NA	NA	NA	NA	NA	NA	NA	NA	NA
SGD1	Zm00001d030782	Maize	NA	NA	NA	NA	NA	NA	NA	NA	NA
SGD1	Zm00001d036832	Maize	NA	NA	NA	NA	NA	NA	NA	NA	NA
SGD1	Zm00001d044982	Maize	NA	NA	NA	NA	NA	NA	NA	NA	NA
SGD1	Zm00001d045102	Maize	NA	NA	NA	NA	NA	NA	NA	NA	NA
SGD1	Zm00001d045554	Maize	NA	NA	NA	NA	NA	NA	NA	NA	NA
SGD1	Zm00001d052615	Maize	NA	NA	NA	NA	NA	NA	NA	NA	NA
SGD1	Zm00001d052120	Maize	NA	NA	NA	NA	NA	NA	NA	NA	NA
SGD1	Zm00001d018246	Maize	NA	NA	NA	NA	NA	NA	NA	NA	NA
SGD1	Zm00001d012943	Maize	NA	NA	NA	NA	NA	NA	NA	NA	NA
SGD1	Zm00001d012947	Maize	NA	NA	NA	NA	NA	NA	NA	NA	NA
SGD1	Zm00001d018371	Maize	NA	NA	NA	NA	NA	NA	NA	NA	NA
SGD1	Zm00001d017458	Maize	NA	NA	NA	NA	NA	NA	NA	NA	NA
SGD1	Zm00001d017027	Maize	NA	NA	NA	NA	NA	NA	NA	NA	NA
SGD1	TraesCS2D02G190800	Wheat	NA	NA	NA	NA	NA	NA	NA	NA	NA
SGD1	TraesCS5A02G094300	Wheat	NA	NA	NA	NA	NA	NA	NA	NA	NA
SGD1	TraesCS2D02G304000	Wheat	NA	NA	NA	NA	NA	NA	NA	NA	NA
SGD1	TraesCS2B02G322300	Wheat	NA	NA	NA	NA	NA	NA	NA	NA	NA
SGD1	TraesCS2B02G571400	Wheat	NA	NA	NA	NA	NA	NA	NA	NA	NA
SGD1	TraesCS1B02G094200	Wheat	NA	NA	NA	NA	NA	NA	NA	NA	NA
SGD1	TraesCS2A02G305500	Wheat	NA	NA	NA	NA	NA	NA	NA	NA	NA
SGD1	TraesCS5B02G100400	Wheat	NA	NA	NA	NA	NA	NA	NA	NA	NA
SGD1	TraesCS6B02G365300	Wheat	NA	NA	NA	NA	NA	NA	NA	NA	NA
SGD1	TraesCS6D02G314500	Wheat	NA	NA	NA	NA	NA	NA	NA	NA	NA
SGD1	TraesCS5D02G106600	Wheat	NA	NA	NA	NA	NA	NA	NA	NA	NA
SGD1	TraesCS1D02G077900	Wheat	NA	NA	NA	NA	NA	NA	NA	NA	NA
SGD1	TraesCS6A02G334900	Wheat	NA	NA	NA	NA	NA	NA	NA	NA	NA
SGD1	TraesCS2A02G183000	Wheat	NA	NA	NA	NA	NA	NA	NA	NA	NA
SGD1	TraesCS2B02G209600	Wheat	NA	NA	NA	NA	NA	NA	NA	NA	NA

## Sheet: Supplementary Data 4
Supplementary Data 4. A list of potential SGD1-interacting proteins identified by the split-ubiquitin membrane yeast two-hybrid (Y2H) screening.
Sanger_sequencing ID	GeneID	Best-hit-arabi-name	arabi-symbol	arabi-defline	Sbjct_name	Os70 annotation
D2-(F)(2018-10-08)	Seita.9G428900	AT3G17000.1	UBC32	ubiquitin-conjugating enzyme 32	LOC_Os03g19500	ubiquitin-conjugating enzyme, putative, expressed
40-9-(F)(20181020-C11-F07)	Seita.8G049200	AT1G19910.1	ATVHA-C2,AVA-2PE,AVA-P2	ATPase, F0/V0 complex, subunit C protein	LOC_Os12g07140	expressed protein
16-(F)(20180922-J01-H04)	Seita.4G010800	no hits	no hits	no hits	LOC_Os06g02370	expressed protein
23-8-(F)(20181020-C10-C11)	Seita.3G171600	AT4G23630.1	BTI1,RTNLB1	VIRB2-interacting protein 1	LOC_Os05g45050	reticulon domain containing protein, putative, expressed
26-9-(F)(20181020-C11-F06)	no hits	AT1G04760.1	ATVAMP726,VAMP726	vesicle-associated membrane protein 726	LOC_Os03g58840	vesicle-associated membrane protein, putative, expressed
80-9-(F)(20181020-C11-D04)	Seita.5G103700	AT5G10480.1	PAS2,PEP	Protein-tyrosine phosphatase-like, PTPLA	LOC_Os04g20280	expressed protein
B12-(F)(2018-09-22	Seita.8G045900	AT1G28490.1	ATSYP61,OSM1,SYP61	syntaxin of plants 61	LOC_Os11g06740	syntaxin 6, putative, expressed
14-6-(F)(20180930-R01-C07)	Seita.3G154600	AT3G09740.1	ATSYP71,SYP71	syntaxin of plants 71	LOC_Os05g48020	SNARE domain containing protein, putative, expressed
122-(F)(20181019-C23-F03)	Seita.7G101200	AT1G35620.1	ATPDI8,ATPDIL5-2,PDI8,PDIL5-2	PDI-like 5-2	LOC_Os04g35290	OsPDIL5-2 protein disulfide isomerase PDIL5-2, expressed
B06-(F)(2018-09-22	Seita.9G100800	AT5G10860.1	CBSX3	Cystathionine beta-synthase (CBS) family protein	LOC_Os03g52690	CBS domain containing membrane protein, putative, expressed
C09-(F)(20180922-J02-C02)	no hits	AT1G62020.1	no hits	Coatomer, alpha subunit	LOC_Os03g50340	coatomer alpha subunit, putative, expressed
11-(F)(20180922-J01-C04)	Seita.1G264900	AT4G00430.1	PIP1;4,PIP1E,TMP-C	plasma membrane intrinsic protein 1;4	LOC_Os02g44630	aquaporin protein, putative, expressed
14-(F)(20180922-J01-F04)	Seita.7G020100	AT1G30890.1	no hits	Integral membrane HRF1 family protein	LOC_Os04g08320	YIF1B, putative, expressed
B02-(F)(2018-09-12	Seita.1G067000	AT5G57110.1	ACA8,AT-ACA8	autoinhibited Ca2+ -ATPase, isoform 8	LOC_Os04g51610	calcium-transporting ATPase, plasma membrane-type, putative, expressed
C1-(F)(20181019-C22-C01)	Seita.6G239800	AT4G35000.1	APX3	ascorbate peroxidase 3	LOC_Os08g43560	OsAPx4 - Peroxisomal Ascorbate Peroxidase encoding gene 5,8,9, expressed
F07-(F)(2018-09-22	Seita.2G031800	AT1G30360.1	ERD4	Early-responsive to dehydration stress protein (ERD4)	LOC_Os07g05570	ERD4 protein, putative, expressed
[truncated: 25 more rows]

## Sheet: Supplementary Data 5
Supplementary Data 5. Gene expression and annotation of potential BZR1-target genes in sgd1.
[truncated: 2,795 more rows]

## Sheet: Supplementary Data 6
Supplementary Data 6. Gene expression and annotation of co-expressed BZR1-target genes in WT and BR-related mutants.
[truncated: 557 more rows]

[truncated: 1 more sheets: Supplementary Data 7]
