# Supplementary material for: An E2-E3 pair contributes to seed size control in grain crops
Source: Nat Commun. 2023 May 29;14:3091. doi: 10.1038/s41467-023-38812-y (PMC10226984; doi:10.1038/s41467-023-38812-y)
Supplement: Supplementary file 6 — Source Data [file 41467_2023_38812_MOESM6_ESM.xlsx]

## Sheet: fig. 1g
Figure. 1g - Panicle length, grain number per panicle, 1000-grain weight of Yugu1, sgd1-1, sgd1-2.
	Panicle length (cm)	Yugu1	sgd1-1	sgd1-2		Grain number per panicle	Yugu1	sgd1-1	sgd1-2
	Rep1	21.4	16.2	13.3		Rep1	8685	6293	5864
	Rep2	22.1	14.9	13.9		Rep2	9465	5962	5779
	Rep3	20.5	16.3	16.7		Rep3	9021	5703	5973
	Rep4	21.3	15.1	14		Rep4	9630	4841	5466
	Rep5	24.8	14.6	16		Rep5	9279	4924	6071
	1000-grain weight (g)	Yugu1	sgd1-1	sgd1-2
	Rep1	2.942	1.7289	1.6851
	Rep2	2.8592	1.643	1.5804
	Rep3	2.7739	1.6578	1.571
	Rep4	2.798	1.5377	1.6782
	Rep5	2.9146	1.7035	1.6519

## Sheet: fig. 1h
Figure. 1h - Grain length and grain width of Yugu1, sgd1-1, sgd1-2.
	Grain length (mm)	Yugu1	sgd1-1	sgd1-2			Grain width (mm)	Yugu1	sgd1-1	sgd1-2
	Rep1	2.02282	1.90425	1.73371			Rep1	1.74354	1.40412	1.54225
	Rep2	2.22653	1.75408	1.53973			Rep2	1.92713	1.32834	1.43058
	Rep3	2.06099	1.79591	1.79806			Rep3	1.69272	1.36831	1.41624
	Rep4	2.10545	1.70052	1.64592			Rep4	1.62069	1.37767	1.36923
	Rep5	1.78436	1.86827	1.89097			Rep5	1.45565	1.28805	1.27259
	Rep6	1.84724	1.56653	1.86453			Rep6	1.52328	1.34108	1.22917
	Rep7	2.01044	1.66187	1.76124			Rep7	1.75428	1.21817	1.32295
	Rep8	1.93542	1.70654	1.89329			Rep8	1.76965	1.2236	1.46605
	Rep9	1.87576	1.78198	1.69033			Rep9	1.77841	1.42901	1.27299
	Rep10	1.84246	1.79193	1.79883			Rep10	1.63089	1.41398	1.42271
	Rep11	2.02709	1.72271	1.67534			Rep11	1.6645	1.28602	1.45158
	Rep12	2.01368	1.82662	1.76903			Rep12	1.73881	1.29651	1.22355
	Rep13	2.10271	1.77152	1.85401			Rep13	1.70758	1.39433	1.33229
	Rep14	1.8699	1.72458	1.70681			Rep14	1.60695	1.30677	1.26816
	Rep15	2.0067	1.51753	1.72708			Rep15	1.70044	1.27531	1.41547
	Rep16	1.8831	1.8379	1.76868			Rep16	1.75797	1.32319	1.37498
	Rep17	2.03654	1.58341	1.89613			Rep17	1.64427	1.29462	1.46386
	Rep18	2.0068	1.83644	1.77565			Rep18	1.65595	1.48371	1.3409
	Rep19	2.0199	1.57194	1.53837			Rep19	1.69563	1.27167	1.38218
	Rep20	1.93755	1.68929	1.72351			Rep20	1.68228	1.24362	1.31497
	Rep21	1.85938	1.70445	1.7692			Rep21	1.56812	1.29233	1.43934
	Rep22	2.13349	1.7565	1.85479			Rep22	1.58148	1.31927	1.40725
	Rep23	1.90846	1.94148	1.81189			Rep23	1.62119	1.30506	1.37029
	Rep24	2.06395	1.73165	1.84453			Rep24	1.58542	1.37496	1.44959
	Rep25	1.88076	1.83663	1.7367			Rep25	1.77369	1.39343	1.34164
	Rep26	2.26544	1.50197	1.79215			Rep26	1.79849	1.37329	1.31434
	Rep27	2.03647	1.64401	1.75149			Rep27	1.75061	1.30886	1.3812
	Rep28	2.05005	1.70804	1.91625			Rep28	1.67691	1.36415	1.38868
	Rep29	1.98686	1.82731	1.73024			Rep29	1.48672	1.26814	1.37608
	Rep30	2.10288	1.90958	1.74455			Rep30	1.659	1.37353	1.43048
	Rep31	1.82861	1.68221	1.65304			Rep31	1.73376	1.30941	1.34022
	Rep32	2.06033	1.83141	1.80666			Rep32	1.40899	1.44607	1.28969
	Rep33	2.23796	1.9025	1.83562			Rep33	1.67265	1.4188	1.29709
	Rep34	2.21203	1.72223	1.69776			Rep34	1.70952	1.29377	1.33492
	Rep35	2.00406	1.78307	1.52658			Rep35	1.70904	1.20678	1.15099
	Rep36	2.03984	1.71551	1.70492			Rep36	1.6541	1.29884	1.35918
	Rep37	1.95483	1.73062	1.86555			Rep37	1.60227	1.24336	1.50833
	Rep38	2.09151	1.78923	1.80138			Rep38	1.69237	1.28802	1.42069
	Rep39	1.954	1.76197	1.71373			Rep39	1.72675	1.47415	1.30762
	Rep40	2.07401	1.78883	1.74966			Rep40	1.74348	1.18154	1.20072
	Rep41	1.96105	1.76924	1.70222			Rep41	1.75951	1.34575	1.2641
	Rep42	2.03205	1.67117	1.5981			Rep42	1.79828	1.25711	1.34646
	Rep43	2.0286	1.83931	1.82339			Rep43	1.56283	1.37063	1.3407
	Rep44	1.77244	1.97913	1.7805			Rep44	1.62348	1.42177	1.28718
	Rep45	2.00188	1.89721	1.71325			Rep45	1.6791	1.30196	1.18907
	Rep46	1.90685	1.74377	1.72266			Rep46	1.5224	1.3216	1.3304
	Rep47	2.11503	1.58405	1.69157			Rep47	1.80599	1.41466	1.38496
	Rep48	1.94574	1.6345	1.56061			Rep48	1.78644	1.25416	1.21563
	Rep49	2.05166	1.70903	1.70783			Rep49	1.3715	1.29631	1.27486
	Rep50	2.08108	1.63582	1.79708			Rep50	1.64579	1.43994	1.25405
	Rep51	1.96506	1.67751	1.73877			Rep51	1.58098	1.30549	1.3254
	Rep52	1.71209	1.68797	1.74326			Rep52	1.67327	1.23706	1.33659
	Rep53	1.91406	1.70332	1.67579			Rep53	1.56988	1.19601	1.21565
	Rep54	1.95388	1.68599	1.62247			Rep54	1.85068	1.23851	1.21637
	Rep55	1.91049	1.61379	1.60803			Rep55	1.56615	1.45171	1.32231
	Rep56	2.04389	1.88998	1.48275			Rep56	1.68819	1.36757	1.25371
	Rep57	1.96661	1.76434	1.69334			Rep57	1.76101	1.40722	1.25569
	Rep58	1.81609	1.80696	1.90998			Rep58	1.52837	1.33175	1.35991
	Rep59	1.88863	1.81215	1.70827			Rep59	1.61125	1.24363	1.47577
	Rep60	1.84406	1.66092	1.68027			Rep60	1.69852	1.24187	1.33365
	Rep61	1.7176	2.01771	1.89334			Rep61	1.71238	1.41351	1.41221
	Rep62	2.0823	1.85722	1.80509			Rep62	1.64482	1.282	1.43188
	Rep63	2.07063	1.94991	1.64389			Rep63	1.66024	1.39736	1.3167
	Rep64	2.17091	1.68688	1.6574			Rep64	1.78296	1.26805	1.24451
	Rep65	1.92026	1.67881	1.87492			Rep65	1.79025	1.37274	1.42609
	Rep66	1.99179	1.81536	1.88185			Rep66	1.66843	1.4308	1.35994
	Rep67	1.87848	1.66249	1.7312			Rep67	1.61317	1.30963	1.38267
	Rep68	2.03868	1.84672	1.75531			Rep68	1.76121	1.31687	1.41446
	Rep69	2.04283	1.69357	1.60734			Rep69	1.73893	1.34574	1.21198
	Rep70	1.77748	1.7097	1.75943			Rep70	1.61171	1.28091	1.3026
	Rep71	2.07734	1.85473	1.68901			Rep71	1.73455	1.37983	1.37953
	Rep72	1.88227	1.72679	1.68286			Rep72	1.70463	1.3051	1.32403
	Rep73	1.97062	1.61652	1.578			Rep73	1.62174	1.36262	1.36361
	Rep74	1.99402	1.94287	1.7276			Rep74	1.66656	1.29102	1.27501
	Rep75	1.84266	1.78796	1.80807			Rep75	1.70672	1.43848	1.33797
	Rep76	1.87102	1.71073	1.73757			Rep76	1.49711	1.48853	1.33364
	Rep77	1.95985	1.77277	1.82772			Rep77	1.59167	1.3718	1.44202
	Rep78	2.0112	1.82739	1.62625			Rep78	1.67765	1.29596	1.38579
	Rep79	2.00415	1.76932	1.76883			Rep79	1.63273	1.29532	1.28128
	Rep80	1.93197	1.74291	1.81105			Rep80	1.77281	1.25651	1.27953
	Rep81	1.83731	1.81185	1.79442			Rep81	1.74634	1.32815	1.22043
	Rep82	2.09647	2.0299	1.86678			Rep82	1.70051	1.17922	1.3982
	Rep83	1.98857	1.85283	1.97395			Rep83	1.66473	1.3194	1.25779
	Rep84	1.81991	1.68779	1.83511			Rep84	1.53216	1.35035	1.4154
	Rep85	1.80291	1.7293	1.74541			Rep85	1.55367	1.32529	1.39331
	Rep86	1.88279	1.86798	1.73055			Rep86	1.71768	1.24735	1.35377
	Rep87	1.97363	1.74596	1.59379			Rep87	1.43218	1.30535	1.42999
	Rep88	1.91051	1.66786	1.72942			Rep88	1.63944	1.2596	1.39147
	Rep89	1.94781	1.7675	1.88691			Rep89	1.72571	1.28945	1.41028
	Rep90	2.1467	1.81626	1.76368			Rep90	1.70817	1.26184	1.36443
	Rep91	1.7209	1.76281	1.63871			Rep91	1.61291	1.22787	1.21986
	Rep92	1.88471	1.76324	1.73252			Rep92	1.76998	1.34311	1.33753
	Rep93	1.91	1.86175	1.79194			Rep93	1.62655	1.16946	1.17238
	Rep94	1.97673	1.65407	1.74436			Rep94	1.62961	1.21623	1.34305
	Rep95	1.96353	1.49814	1.79557			Rep95	1.67947	1.12184	1.36856
	Rep96	1.96026	1.79048	1.72484			Rep96	1.71475	1.22312	1.28443
	Rep97	1.92427	1.77361	1.77559			Rep97	1.62772	1.3209	1.2764
	Rep98	2.1083	1.73041	1.70956			Rep98	1.5883	1.33916	1.42997
	Rep99	2.01106	1.71864	1.83628			Rep99	1.77273	1.28166	1.24115
	Rep100	1.95705	1.85044	1.49442			Rep100	1.74358	1.43119	1.37171
	Rep101	2.04322	1.8552	1.84551			Rep101	1.54542	1.29026	1.24874
	Rep102	1.93491	1.78213	1.80204			Rep102	1.64509	1.18598	1.31419
	Rep103	2.17597	1.82966	1.87273			Rep103	1.33411	1.41961	1.21019
	Rep104	2.06108	1.75983	1.76114			Rep104	1.87179	1.35295	1.40255
	Rep105	1.97983	1.88997	1.70671			Rep105	1.71066	1.36084	1.27569
	Rep106	1.94424	1.70964	1.80445			Rep106	1.67649	1.4299	1.35478
	Rep107	1.81049	1.75137	1.77217			Rep107	1.56123	1.33767	1.40819
	Rep108	1.84076	1.68039	1.84344			Rep108	1.60473	1.31841	1.46425
	Rep109	1.83332	1.77753	1.78164			Rep109	1.53484	1.28934	1.37927
	Rep110	1.95442	1.66913	1.78401			Rep110	1.67427	1.36544	1.47021
	Rep111	2.08658	1.70382	1.69924			Rep111	1.69636	1.44974	1.40119
	Rep112	1.9805	1.66902	1.65462			Rep112	1.77437	1.36553	1.38511
	Rep113	1.86759	1.80871	1.61459			Rep113	1.52031	1.38678	1.34848
	Rep114	1.96192	1.64078	1.67845			Rep114	1.67436	1.24935	1.35786
	Rep115	2.09835	1.70844	1.86497			Rep115	1.83855	1.30422	1.35178
	Rep116	1.93703	1.70191	1.71258			Rep116	1.62357	1.24189	1.24902
	Rep117	2.184	1.74403	1.86304			Rep117	1.72564	1.2995	1.38051
	Rep118	2.01579	1.50995	1.77483			Rep118	1.61698	1.3576	1.32717
	Rep119	1.96152	1.84868	1.75185			Rep119	1.5319	1.19839	1.43179
	Rep120	1.94064	1.70098	1.76811			Rep120	1.69928	1.22759	1.289
	Rep121	1.78163	1.62969	1.84508			Rep121	1.60796	1.38286	1.40775
	Rep122	2.01312	1.78988	1.73007			Rep122	1.67605	1.33024	1.30998
	Rep123	1.92558	1.51832	1.76482			Rep123	1.65967	1.16563	1.41406
	Rep124	2.05949	1.84648	1.54017			Rep124	1.59503	1.35841	1.1739
	Rep125	1.84546	1.72616	1.78345			Rep125	1.50405	1.40146	1.34217
	Rep126	2.15152	1.77367	1.58691			Rep126	1.72802	1.14139	1.35595
	Rep127	1.8678	1.7228	1.76223			Rep127	1.72464	1.28595	1.41613
	Rep128	1.93964	1.7435	1.75642			Rep128	1.64108	1.11002	1.34833
	Rep129	1.99231	1.77265	1.78983			Rep129	1.68078	1.44372	1.35873
	Rep130	1.92902	1.87851	1.57753			Rep130	1.60391	1.30136	1.2268
	Rep131	1.83615	1.85233	1.64769			Rep131	1.6989	1.31975	1.32139
	Rep132	1.94832	1.72634	1.7023			Rep132	1.6403	1.37182	1.38371
	Rep133	1.93946	1.86765	1.93143			Rep133	1.44428	1.3362	1.39755
	Rep134	1.91371	1.8674	1.60925			Rep134	1.72319	1.31592	1.25009
	Rep135	1.89092	1.73775	1.82666			Rep135	1.66989	1.28221	1.35224
	Rep136	1.979	1.73786	1.78269			Rep136	1.5634	1.50926	1.37845
	Rep137	1.95451	1.83523	1.83199			Rep137	1.70025	1.29736	1.36916
	Rep138	1.94862	1.76037	1.80294			Rep138	1.65965	1.37423	1.29235
	Rep139	1.98789	1.84486	1.73635			Rep139	1.74216	1.3182	1.34191
	Rep140	2.06408	1.77127	1.85919			Rep140	1.77037	1.31545	1.14367
	Rep141	1.87623	1.75018	1.60387			Rep141	1.71689	1.39678	1.20666
	Rep142	2.08248	1.86225	1.59806			Rep142	1.66914	1.42895	1.25088
	Rep143	2.00069	1.73847	1.87131			Rep143	1.55282	1.3769	1.42203
	Rep144	1.94626	1.78944	1.45268			Rep144	1.40653	1.42306	1.35854
	Rep145	2.03922	1.83449	1.69763			Rep145	1.73577	1.48528	1.29002
	Rep146	1.80534	1.84458	1.73182			Rep146	1.55158	1.3253	1.38218
	Rep147	1.94626	1.79534	1.77338			Rep147	1.69437	1.26236	1.42876
	Rep148	1.94271	1.93156	1.72144			Rep148	1.57295	1.31836	1.19081
	Rep149	1.94777	1.71737	1.74553			Rep149	1.63422	1.20105	1.37862
	Rep150	1.9162	1.86948	1.78567			Rep150	1.57477	1.3417	1.29772
	Rep151	2.00427	1.73327	1.75422			Rep151	1.58181	1.37368	1.4226
	Rep152	1.90849	1.80203	1.83003			Rep152	1.66119	1.42018	1.39149
	Rep153	1.89314	1.65411	1.6944			Rep153	1.69483	1.39323	1.48033
	Rep154	1.94389	1.79325	1.90812			Rep154	1.77504	1.23543	1.46801
	Rep155	1.89554	1.70334	1.78476			Rep155	1.6188	1.24832	1.31264
	Rep156	2.11329	1.82321	1.76379			Rep156	1.72313	1.20116	1.45098
	Rep157	1.99484	1.58941	1.70681			Rep157	1.69141	1.30576	1.34276
	Rep158	1.83901	1.85608	1.68248			Rep158	1.60625	1.39254	1.45299
	Rep159	2.0254	1.75842	1.83316			Rep159	1.81047	1.40472	1.20853
	Rep160	1.97699	1.80513	1.71493			Rep160	1.6938	1.23436	1.277
	Rep161	1.85771	1.91014	1.77759			Rep161	1.7066	1.33314	1.41106
	Rep162	1.94882	1.72244	1.75992			Rep162	1.71174	1.16795	1.35288
	Rep163	2.01854	1.60069	1.71002			Rep163	1.65262	1.31246	1.4966
	Rep164	2.01943	1.72516	1.63204			Rep164	1.68973	1.4318	1.29505
	Rep165	1.93233	1.893	1.74184			Rep165	1.49573	1.21741	1.33768
	Rep166	1.99365	1.51132	1.7682			Rep166	1.76267	1.2637	1.39695
	Rep167	2.05171	1.58763	1.85976			Rep167	1.73761	1.23504	1.44456
	Rep168	2.07557	1.6866	1.67879			Rep168	1.57654	1.29845	1.32725
	Rep169	2.03191	1.83615	1.68588			Rep169	1.72321	1.2551	1.30656
	Rep170	1.74651	1.74557	1.74551			Rep170	1.633	1.24	1.2911
	Rep171	2.08265	1.81103	1.78427			Rep171	1.52839	1.385	1.31301
	Rep172	1.92556	1.69509	1.80048			Rep172	1.77871	1.19431	1.34362
	Rep173	1.96556	1.60798	1.79243			Rep173	1.7749	1.1719	1.34965
	Rep174	1.98558	1.81298	1.69363			Rep174	1.64158	1.40458	1.40583
	Rep175	2.01959	1.73043	1.73939			Rep175	1.67699	1.3465	1.37617
	Rep176	2.03284	1.67468	1.67364			Rep176	1.65979	1.26208	1.40741
	Rep177	2.09686	1.59227	1.65133			Rep177	1.53018	1.21545	1.44184
	Rep178	2.07645	1.76319	1.64889			Rep178	1.62493	1.33593	1.35903
	Rep179	1.82996	1.80517	1.80213			Rep179	1.68377	1.32602	1.30706
	Rep180	1.99445	1.58865	1.74178			Rep180	1.52575	1.21021	1.27925
	Rep181	2.03339	1.85692	1.88975			Rep181	1.48401	1.40563	1.29362
	Rep182	1.96184	1.68162	1.56478			Rep182	1.55761	1.34016	1.25308
	Rep183	2.0496	1.79634	1.71089			Rep183	1.82015	1.42468	1.25025
	Rep184	1.94692	1.80524	1.70199			Rep184	1.58916	1.43176	1.38397
	Rep185	1.89852	1.89039	1.75757			Rep185	1.73028	1.32686	1.42713
	Rep186	2.17249	1.79254	1.70961			Rep186	1.68203	1.32826	1.30332
	Rep187	1.88187	1.89496	1.43573			Rep187	1.52908	1.38413	1.25929
	Rep188	1.93566	1.73395	1.61605			Rep188	1.74312	1.52735	1.27635
	Rep189	2.02062	1.4931	1.78362			Rep189	1.64462	1.13415	1.4277
	Rep190	1.84151	1.69272	1.86097			Rep190	1.8115	1.16589	1.23153
	Rep191	2.04931	1.61303	1.84095			Rep191	1.721	1.11298	1.39016
	Rep192	2.00899	1.72671	1.77736			Rep192	1.76822	1.37153	1.26081
	Rep193	1.86636	1.84474	1.64642			Rep193	1.65094	1.28377	1.50028
	Rep194	2.08121	1.82581	1.68025			Rep194	1.69463	1.27616	1.47765
	Rep195	2.11661	1.74673	1.72344			Rep195	1.66027	1.3631	1.35935
	Rep196	1.9577	1.7457	1.71562			Rep196	1.58041	1.26908	1.25423
	Rep197	1.9386	1.82064	1.70456			Rep197	1.76018	1.46161	1.21754
	Rep198	2.01587	1.81519	1.71069			Rep198	1.78113	1.33273	1.38437
	Rep199	1.87708	1.98279	1.82628			Rep199	1.60081	1.36135	1.40132
	Rep200	2.01809	1.81721	1.75902			Rep200	1.74132	1.33124	1.46215
	Rep201	1.82338	1.74325	1.84938			Rep201	1.62002	1.40963	1.39071
	Rep202	1.96571	1.91027	1.91663			Rep202	1.66465	1.49301	1.29541
	Rep203	1.92845	1.65929	1.58166			Rep203	1.78265	1.23542	1.30411
	Rep204	2.10683	1.78894	1.71946			Rep204	1.8795	1.34517	1.28845
	Rep205	2.08052	2.04093	1.86172			Rep205	1.71967	1.40367	1.54563
	Rep206	1.94086	1.62302	1.9126			Rep206	1.63349	1.27087	1.35805
	Rep207	2.04198	1.66735	1.80252			Rep207	1.68354	1.25235	1.34916
	Rep208	1.96001	1.59859	1.79086			Rep208	1.42914	1.29029	1.42193
	Rep209	2.03668	1.70233	1.92903			Rep209	1.64415	1.40612	1.37949
	Rep210	1.7589	1.73584	1.77122			Rep210	1.67941	1.41566	1.373
	Rep211	2.17266	1.69498	1.78598			Rep211	1.63502	1.23945	1.31175
	Rep212	2.01238	1.5745	1.598			Rep212	1.58809	1.23725	1.38638
	Rep213	2.0313	1.74734	1.8151			Rep213	1.62971	1.38448	1.33279
	Rep214	2.06157	1.91725	1.79042			Rep214	1.51314	1.41452	1.3725
	Rep215	2.1148	1.53962	1.72172			Rep215	1.73996	1.17431	1.41247
	Rep216	1.92282	1.69327	1.87701			Rep216	1.66867	1.46628	1.29562
	Rep217	1.94643	1.89136	1.79359			Rep217	1.66806	1.29925	1.27779
	Rep218	1.99017	1.81591	1.7967			Rep218	1.65699	1.45841	1.33227
	Rep219	1.96549	1.85864	1.76511			Rep219	1.65188	1.36323	1.21906
	Rep220	1.92138	1.73513	1.92087			Rep220	1.74282	1.41623	1.43174
	Rep221	1.90388	1.71299	1.63051			Rep221	1.7254	1.26359	1.27284
	Rep222	1.90158	1.82043	1.7377			Rep222	1.7074	1.34288	1.31889
	Rep223	1.96728	1.74566	1.70838			Rep223	1.63744	1.34934	1.36388
	Rep224	2.00387	1.84047	1.84644			Rep224	1.6266	1.37669	1.31706
	Rep225	1.97615	1.67107	1.86913			Rep225	1.71384	1.50862	1.34195
	Rep226	1.96325	1.64369	1.71373			Rep226	1.71862	1.2394	1.24818
	Rep227	2.03447	1.9036	1.71278			Rep227	1.70227	1.26414	1.38268
	Rep228	1.98228	1.81329	1.93466			Rep228	1.31031	1.29902	1.42812
	Rep229	1.99236	1.74856	1.95831			Rep229	1.67434	1.3908	1.44338
	Rep230	2.05366	1.79156	1.75003			Rep230	1.67396	1.40006	1.28777
	Rep231	1.98836	1.6374	1.749			Rep231	1.77376	1.30637	1.39044
	Rep232	1.88969	1.77346	1.62622			Rep232	1.62382	1.22768	1.22923
	Rep233	2.05637	1.77308	1.67894			Rep233	1.67794	1.27821	1.25129
	Rep234	1.96646	1.7854	1.80759			Rep234	1.60574	1.28365	1.37355
	Rep235	2.0458	1.82004	1.86023			Rep235	1.86088	1.25223	1.45788
	Rep236	2.11368	1.61474	1.7476			Rep236	1.75293	1.26161	1.3187
	Rep237	2.08932	1.81663	1.85894			Rep237	1.62711	1.4298	1.36301
	Rep238	2.01674	1.91301	1.84062			Rep238	1.67935	1.37107	1.4665
	Rep239	1.95168	1.84171	1.6344			Rep239	1.49395	1.45872	1.33213
	Rep240	2.05056	1.75986	1.72265			Rep240	1.8814	1.38186	1.34519
	Rep241	2.07066	1.70465	1.81345			Rep241	1.60488	1.23242	1.26379
	Rep242	1.92347	1.74375	1.76196			Rep242	1.49601	1.45305	1.27905
	Rep243	2.09323	1.65505	1.72818			Rep243	1.75789	1.36936	1.34826
	Rep244	1.96038	1.84464	1.62971			Rep244	1.63671	1.22172	1.17971
	Rep245	2.20087	1.79104	1.82168			Rep245	1.74712	1.436	1.21615
	Rep246	1.95685	1.78132	1.64612			Rep246	1.76329	1.20797	1.29945
	Rep247	1.92014	1.72715	1.60608			Rep247	1.73069	1.15002	1.21292
	Rep248	2.09605	1.78346	1.75624			Rep248	1.64618	1.39213	1.42096
	Rep249	2.0824	1.7132	1.65681			Rep249	1.69366	1.21884	1.29874
	Rep250	2.17787	1.76592	1.62716			Rep250	1.86496	1.38433	1.29111
	Rep251	2.00249	1.77752	1.82143			Rep251	1.64043	1.34664	1.40506
	Rep252	1.71819	1.79829	1.74728			Rep252	1.59323	1.35942	1.30437
	Rep253	1.90505	1.73087	1.77886			Rep253	1.63077	1.30938	1.23827
	Rep254	1.76132	1.80988	1.74199			Rep254	1.51807	1.30146	1.30833
	Rep255	2.08851	1.74664	1.61443			Rep255	1.7009	1.20279	1.25397
	Rep256	1.94893	1.77397	1.72737			Rep256	1.68552	1.32063	1.37837
	Rep257	1.82009	1.59184	1.7624			Rep257	1.65094	1.31976	1.37987
	Rep258	2.01754	1.68705	1.76878			Rep258	1.69131	1.30565	1.39649
	Rep259	2.13287	1.68034	1.81207			Rep259	1.73716	1.34117	1.39124
	Rep260	2.0202	1.7037	1.84541			Rep260	1.67017	1.44237	1.50409
	Rep261	2.02102	1.90057	1.88442			Rep261	1.71359	1.31975	1.30404
	Rep262	2.01694	1.82259	1.7946			Rep262	1.62868	1.35526	1.29126
	Rep263	1.84013	1.80804	1.7532			Rep263	1.52916	1.21124	1.34354
	Rep264	2.09977	1.74799	1.832			Rep264	1.60082	1.4131	1.42475
	Rep265	1.95528	1.72205	1.63835			Rep265	1.4912	1.41221	1.27452
	Rep266	1.93067	1.78598	1.64479			Rep266	1.66189	1.43295	1.29275
	Rep267	2.02041	1.64609	1.75627			Rep267	1.6763	1.31494	1.32669
	Rep268	1.98038	1.65218	1.91268			Rep268	1.65875	1.45651	1.2182
	Rep269	2.04507	1.63095	1.89559			Rep269	1.63741	1.08514	1.38367
	Rep270	1.88482	1.78944	1.86399			Rep270	1.68205	1.32345	1.35931
	Rep271	2.00299	1.85485	1.97763			Rep271	1.51289	1.25618	1.40353
	Rep272	2.09258	1.77576	1.80104			Rep272	1.72801	1.30496	1.26544
	Rep273	1.93974	1.70114	1.90374			Rep273	1.66068	1.19754	1.37106
	Rep274	2.02233	1.64371	1.66289			Rep274	1.79433	1.37107	1.53136
	Rep275	2.09546	1.67277	1.8469			Rep275	1.68918	1.38531	1.29606
	Rep276	2.0653	1.88634	1.80437			Rep276	1.81249	1.50521	1.29838
	Rep277	1.9956	1.60358	1.95198			Rep277	1.7737	1.33392	1.12192
	Rep278	2.06288		1.77981			Rep278	1.70968		1.24476
	Rep279	2.10099		1.69252			Rep279	1.59989		1.27135
	Rep280	1.92498		1.79165			Rep280	1.58743		1.40709
	Rep281	2.01845		1.79948			Rep281	1.58962		1.36559
	Rep282	2.10654		1.69527			Rep282	1.777		1.11907
	Rep283	2.04978		1.66877			Rep283	1.73924		1.381
	Rep284	2.03003		1.65497			Rep284	1.61191		1.23095
	Rep285	2.00075		1.55889			Rep285	1.80096		1.30682
	Rep286	2.02171		1.76989			Rep286	1.7445		1.38123
	Rep287	2.15371		1.63623			Rep287	1.66714		1.1828
	Rep288	2.01656		1.75829			Rep288	1.85629		1.55689
	Rep289	2.00858		1.84885			Rep289	1.6418		1.45997
	Rep290	1.97243		1.71851			Rep290	1.71062		1.45216
	Rep291	1.89322		1.97411			Rep291	1.69477		1.32219
	Rep292	2.06848		1.85309			Rep292	1.69274		1.31921
	Rep293	1.9499		1.95249			Rep293	1.91975		1.36943
	Rep294			1.72722			Rep294			1.45958
	Rep295			1.80212			Rep295			1.4625
	Rep296			1.73077			Rep296			1.37566
	Rep297			1.71129			Rep297			1.42108
	Rep298			1.89774			Rep298			1.41565
	Rep299			1.68031			Rep299			1.4094
	Rep300			1.87447			Rep300			1.29058
	Rep301			1.78582			Rep301			1.31187
	Rep302			1.65837			Rep302			1.35127
	Rep303			1.70415			Rep303			1.17301
	Rep304			1.78131			Rep304			1.451
	Rep305			1.72224			Rep305			1.34552
	Rep306			1.9025			Rep306			1.3318
	Rep307			1.80583			Rep307			1.35374
	Rep308			1.82905			Rep308			1.41312
	Rep309			1.84386			Rep309			1.56059
	Rep310			1.85909			Rep310			1.34235
	Rep311			1.89808			Rep311			1.30136
	Rep312			1.77084			Rep312			1.41643
	Rep313			1.93945			Rep313			1.30643
	Rep314			1.76375			Rep314			1.46544
	Rep315			1.80567			Rep315			1.46668
	Rep316			1.79733			Rep316			1.25388
	Rep317			1.83093			Rep317			1.3769
	Rep318			1.78557			Rep318			1.40475
	Rep319			1.62228			Rep319			1.39702
	Rep320			1.62428			Rep320			1.35611
	Rep321			1.72536			Rep321			1.30618
	Rep322			1.75116			Rep322			1.34511
	Rep323			1.69513			Rep323			1.26188
	Rep324			1.75178			Rep324			1.47546
	Rep325			1.82054			Rep325			1.44071
	Rep326			1.67527			Rep326			1.36044
	Rep327			1.78456			Rep327			1.46262
	Rep328			1.76258			Rep328			1.46642
	Rep329			1.8117			Rep329			1.29313
	Rep330			1.81854			Rep330			1.33727
	Rep331			1.87856			Rep331			1.36233
	Rep332			1.91178			Rep332			1.41191

## Sheet: fig. 1k
Figure. 1k - Cell length, cell width, cell number inmajor axis, and cell number in minor axis of Yugu1, sgd1-1, sgd1-2.
	Cell length (μm)	Yugu1	sgd1-1	sgd1-2		Cell width (μm)	Yugu1	sgd1-1	sgd1-2		Cell number in major aixs	Yugu1	sgd1-1	sgd1-2
	Rep1	46.693	37.611	49.116		Rep1	35.712	22.532	30.617		Rep1	52	53	52
	Rep2	50.216	31.659	49.574		Rep2	34.87	24.319	28.36		Rep2	50	51	47
	Rep3	46.762	30.647	41.365		Rep3	34.171	27.734	26.703		Rep3	50	49	51
	Rep4	47.838	32.805	34.965		Rep4	32.796	28.637	24.852		Rep4	49	48	47
	Rep5	57.727	40.458	37.693		Rep5	31.831	27.261	25.673		Rep5	47	47	49
	Rep6	53.304	37.716	46.134		Rep6	35.296	25.889	27.776
	Rep7	40.454	41.344	44.441		Rep7	34.815	21.749	28.013
	Rep8	45.993	40.018	39.619		Rep8	30.412	21.657	26.491
	Rep9	45.647	47.638	40.303		Rep9	31.745	27.873	27.907		Cell number in minor aixs	Yugu1	sgd1-1	sgd1-2
	Rep10	47.46	37.822	45.273		Rep10	31.477	25.409	29.628		Rep1	51	53	53
	Rep11	39.854	37.338	48.836		Rep11	26.833	27.945	25.906		Rep2	50	52	51
	Rep12	39.467	46.736	51.079		Rep12	31.9	30.016	24.393		Rep3	48	50	48
	Rep13	39.712	39.467	35.649		Rep13	30.344	28.637	24.8		Rep4	48	48	48
	Rep14	40.782	44.283	51.079		Rep14	28.022	32.478	29.191		Rep5	49	49	46
	Rep15	43.939	36.817	46.371		Rep15	33.62	24.257	29.227
	Rep16	46.492	39.783	38.789		Rep16	34.065	29.639	27.435
	Rep17	41.715	50.405	43.182		Rep17	32.662	31.961	26.182
	Rep18	45.86	36.708	48.786		Rep18	31.675	31.976	23.801
	Rep19	51.341	42.75	47.872		Rep19	33.618	30.087	25.433
	Rep20	55.202	48.622	49.116		Rep20	30.97	29.092	22.414
	Rep21	48.657	40.336	46.242		Rep21	32.009	33.47	22.665
	Rep22	62.033	42.889	36.132		Rep22	34.191	31.057	24.378
	Rep23	42.55	45.107	42.297		Rep23	37.716	31.027	24.378
	Rep24	49.15	46.097	44.671		Rep24	32.304	33.019	20.964
	Rep25	47.497	40.336	34.521		Rep25	33.273	27.136	21.628
	Rep26	52.788	48.426	40.434		Rep26	38.023	31.965	26.326
	Rep27	43.398	43.11	40.788		Rep27	39.249	30.512	27.941
	Rep28	46.981	43.124	37.892		Rep28	33.104	29.072	28.26
	Rep29	40.545	40.681	42.411		Rep29	35.364	29.092	28.707
	Rep30	49.858	37.8	46.28		Rep30	35.354	29.71	32.582
	Rep31	45.41	48.186	36.614		Rep31	27.709	26.792	28.645
	Rep32	52.964	50.421	39.619		Rep32	34.762	23.425	26.232
	Rep33	48.898	36.526	45.889		Rep33	37.989	29.253	30.097
	Rep34	40.116	39.585	42.941		Rep34	40.284	28.637	29.909
	Rep35	42.77	41.188	44.694		Rep35	37.542	33.004	27.674
	Rep36	49.735	43.102	48.459		Rep36	34.951	31.234	28.964
	Rep37	61.623	40.267	44.939		Rep37	37.367	30.493	28.657
	Rep38	49.938	45.247	49.979		Rep38	39.333	30.97	28.842
	Rep39	59.098	41.977	43.256		Rep39	39.727	29.71	29.528
	Rep40	58.21	40.934	46.642		Rep40	39.371	25.556	30.097
	Rep41	57.309	39.508	48.127		Rep41	36.96	22.889	29.142
	Rep42	52.79	38.293	41.265		Rep42	37.489	21.025	30.598
	Rep43	57.972	33.058	35.768		Rep43	35.125	28.353	26.375
	Rep44	48.452	40.429	41.402		Rep44	40.205	27.158	25.327
	Rep45	39.479	49.801	39.395		Rep45	36.044	21.657	25.892
	Rep46	46.389	39.174	43.786		Rep46	32.962		25.359
	Rep47	41.826	43.23	44.345		Rep47	36.641		23.427
	Rep48	49.126	47.391			Rep48	36.947
	Rep49	50.069	49.064			Rep49	33.62
	Rep50	57.176	42.452			Rep50	40.065
	Rep51	50.363	48.977			Rep51	35.995
	Rep52	49.825	39.467			Rep52	40.284
	Rep53	57.243				Rep53	38.85
	Rep54	51.943
	Rep55	55.418
	Rep56	52.864
	Rep57	50.956
	Rep58	44.789
	Rep59	40.484
	Rep60	44.198
	Rep61	43.102
	Rep62	47.063
	Rep63	41.748
	Rep64	50.447
	Rep65	53.639
	Rep66	51.332
	Rep67	52.323
	Rep68	52.309
	Rep69	56.919
	Rep70	53.585
	Rep71	47.508
	Rep72	51.999
	Rep73	47.374
	Rep74	50.477
	Rep75	52.893
	Rep76	50.551
	Rep77	46.389
	Rep78	41.715
	Rep79	43.232
	Rep80	48.186

## Sheet: fig. 2f
Figure. 2f - 1000-grain weight, grain length, grain width, cell length, cell width, and cell number of WT, CR-sgd1, Com-SGD1-L1, Com-ZmSGD1-L1.
	1000-grain weight (g)	WT	CR-sgd1-L1	Com-SGD1-L1	Com-ZmSGD1-L1		Grain width (mm)	WT	CR-sgd1-L1	Com-SGD1-L1	Com-ZmSGD1-L1		Cell length (μm)	WT	CR-sgd1-L1	Com-SGD1-L1	Com-ZmSGD1-L1		Cell width (μm)	WT	CR-sgd1-L1	Com-SGD1-L1	Com-ZmSGD1-L1		Cell number in major axis	WT	CR-sgd1-L1	Com-SGD1-L1	Com-ZmSGD1-L1
	Rep1	2.793	1.614	2.749	2.815		Rep1	1.53774	1.34495	1.65698	1.64107		Rep1	38.309	34.758	43.8	58.359		Rep1	29.031	18.899	24.826	30.37		Rep1	79	76	74	73
	Rep2	2.694	1.738	2.755	2.669		Rep2	1.48706	1.33727	1.57546	1.45511		Rep2	52.895	37.397	44.625	57.512		Rep2	31.482	21.647	27.88	33.788		Rep2	72	75	72	74
	Rep3	2.736	1.631	2.637	2.719		Rep3	1.5784	1.28062	1.59666	1.55655		Rep3	47.495	40.38	45.572	56.652		Rep3	30.963	19.212	30.66	34.662		Rep3	78	74	78	71
	Rep4	2.761	1.523	2.593	2.641		Rep4	1.55935	1.12775	1.58866	1.41994		Rep4	38.395	42.034	42.842	55.623		Rep4	29.406	20.547	27.747	30.146		Rep4	79	73	80	73
	Rep5	2.787	1.654	2.671	2.724		Rep5	1.44848	1.31418	1.72998	1.57303		Rep5	41.945	31.928	43.752	53.869		Rep5	31.123	21.025	30.971	33.739		Rep5	72	77	72	75
							Rep6	1.52234	1.32487	1.58885	1.43688		Rep6	46.513	40.16	48.302	53.013		Rep6	33.788	22.177	32.639	32.547		Rep6	75	72	71	71
	Grain length (mm)	WT	CR-sgd1-L1	Com-SGD1-L1	Com-ZmSGD1-L1		Rep7	1.73715	1.2741	1.73686	1.66738		Rep7	41.945	33.935	48.276	52.888		Rep7	31.003	22.493	30.6	27.733
	Rep1	2.3101	2.03537	2.28863	2.48633		Rep8	1.59117	1.22039	1.6717	1.42363		Rep8	39.22	42.857	40.071	52.008		Rep8	29.307	25.057	32.527	26.585
	Rep2	2.39855	2.12153	2.47717	2.41349		Rep9	1.78566	1.2632	1.52133	1.54331		Rep9	51.137	40.287	48.061	51.984		Rep9	31.915	23.219	30.6	34.758		Cell number in minor axis	WT	CR-sgd1-L1	Com-SGD1-L1	Com-ZmSGD1-L1
	Rep3	2.49682	2.10677	2.37383	2.26766		Rep10	1.45855	1.35176	1.65133	1.40186		Rep10	47.451	42.034	38.293	51.976		Rep10	27.416	21.436	24.38	31.967		Rep1	58	58	56	60
	Rep4	2.45319	2.10555	2.17219	2.27031		Rep11	1.66444	1.33078	1.76928	1.60677		Rep11	44.69	34.662	45.536	51.194		Rep11	26.694	22.768	26.257	31.003		Rep2	52	60	58	56
	Rep5	2.30283	2.1469	2.52465	2.5174		Rep12	1.67308	1.37275	1.73533	1.43371		Rep12	48.406	42.867	47.392	51.096		Rep12	27.432	22.401	23.657	33.788		Rep3	57	60	53	55
	Rep6	2.47584	2.07073	2.42961	2.38869		Rep13	1.65325	1.33298	1.68418	1.63956		Rep13	44.681	38.395	43.752	51.072		Rep13	27.492	23.696	29.889	35.667		Rep4	61	57	59	53
	Rep7	2.26144	2.12055	2.64825	2.39971		Rep14	1.48925	1.3777	1.60709	1.40622		Rep14	42.034	42.896	48.345	50.284		Rep14	32.839	28.364	25.516	33.788		Rep5	53	58	56	54
	Rep8	2.27495	2.12616	2.42517	2.44601		Rep15	1.77137	1.30069	1.49254	1.40891		Rep15	47.425	46.647	51	50.16		Rep15	31.482	26.426	26.013	35.609		Rep6	56	52	59	58
	Rep9	2.46431	2.01038	2.41639	2.207		Rep16	1.67361	1.31579	1.64253	1.43702		Rep16	42.896	41.044	47.436	49.274		Rep16	26.834	32.697	26.997	26.818
	Rep10	2.61145	1.94233	2.44828	2.47821		Rep17	1.41872	1.33902	1.4294	1.41935		Rep17	44.69	38.309	46.589	48.466		Rep17	32.38	30.054	26.843	32.547
	Rep11	2.33876	1.97722	2.31816	2.44072		Rep18	1.6456	1.3308	1.71318	1.69729		Rep18	51.072	44.69	50.089	48.406		Rep18	33.142	28.364	32.737	29.688
	Rep12	2.18237	2.25145	2.45245	2.20141		Rep19	1.53095	1.38923	1.52166	1.6324		Rep19	47.495	41.033	44.709	47.635		Rep19	27.733	26.8	27.88	27.492
	Rep13	2.40965	2.18692	2.32718	2.49554		Rep20	1.5134	1.2753	1.47207	1.70501		Rep20	42.034	36.882	50.098	47.556		Rep20	33.442	28.466	32.569	31.653
	Rep14	2.48091	2.14898	2.44399	2.45283		Rep21	1.69414	1.24438	1.47541	1.67874		Rep21	55.623	40.992	45.371	47.425		Rep21	32.877	26.8	24.863	31.915
	Rep15	2.37975	2.17181	2.48995	2.10362		Rep22	1.72376	1.41283	1.61288	1.67863		Rep22	46.505	39.379	39.203	47.416		Rep22	32.585	29.2	30.66	30.311
	Rep16	2.35968	2.16295	2.41609	2.35512		Rep23	1.68268	1.1703	1.7124	1.47818		Rep23	52.008	34.758	39.161	46.647		Rep23	32.941	31.151	33.686	32.123
	Rep17	2.41512	2.24637	2.35612	2.3791		Rep24	1.64969	1.27232	1.72245	1.67307		Rep24	47.416	32.032	41.144	46.058		Rep24	28.792	31.878	26.775	35.233
	Rep18	2.37362	1.98499	2.36725	2.53952		Rep25	1.60327	1.45566	1.46167	1.63617		Rep25	39.21	39.252	44.625	45.82		Rep25	28.633	31.888	28.319	32.032
	Rep19	2.44108	1.78438	2.42963	2.36551		Rep26	1.59163	1.40328	1.72334	1.63521		Rep26	51.072	41.096	51.008	45.738		Rep26	34.325	29.651	26.448	30.585
	Rep20	2.61144	2.16155	2.32878	2.45005		Rep27	1.71174	1.20301	1.52811	1.78882		Rep27	39.252	34.662	40.082	45.675		Rep27	34.949	29.651	29.083	31.057
	Rep21	2.58282	2.11673	2.48898	2.50084		Rep28	1.44397	1.35132	1.57629	1.66536		Rep28	38.395	40.132	51.033	45.629		Rep28	34.698	28.597	29.659	30.091
	Rep22	2.35236	2.27835	2.47988	2.49307		Rep29	1.61142	1.38625	1.60911	1.69141		Rep29	52.008	39.22	51	45.602		Rep29	34.662	28.276	28.767	35.08
	Rep23	2.37103	2.10618	2.50644	2.20854		Rep30	1.44429	1.3026	1.58075	1.66165		Rep30	42.857	31.003	48.302	45.593		Rep30	36.52	23.749	28.124	31.336
	Rep24	2.44406	2.00693	2.39703	2.22207		Rep31	1.56947	1.40369	1.49188	1.67233		Rep31	52.919	40.164	45.371	44.829		Rep31	30.146	27.397	26.448	26.694
	Rep25	2.52381	2.13086	2.32727	2.3204		Rep32	1.68486	1.41532	1.75922	1.52738		Rep32	56.652	39.33	52.829	44.765		Rep32	32.941	23.626	28.14	31.495
	Rep26	2.52541	2.02335	2.57974	2.50576		Rep33	1.52243	1.30385	1.74753	1.76379		Rep33	45.593	35.574	49.179	44.69		Rep33	36.758	26.079	28.319	29.702
	Rep27	2.31189	2.10439	2.69962	2.45495		Rep34	1.64078	1.31145	1.6621	1.76278		Rep34	49.249	41.893	46.669	43.921		Rep34	32.877	23.957	27.215	33.28
	Rep28	2.32818	2.05111	2.43109	2.42636		Rep35	1.75523	1.4695	1.73016	1.7027		Rep35	38.309	37.35	45.98	43.807		Rep35	38.395	28.055	30.971	28.326
	Rep29	2.41603	2.06046	2.39147	2.39701		Rep36	1.45002	1.41511	1.65118	1.72277		Rep36	38.568	41.903	44.773	43.778		Rep36	33.886	23.644	26.843	30.146
	Rep30	2.49484	2.12279	2.50324	2.47161		Rep37	1.72257	1.3529	1.74984	1.7803		Rep37	44.69	34.607	46.482	43.099		Rep37	30.311	29.496	27.198	33.142
	Rep31	2.32018	2.24037	2.53225	2.46343		Rep38	1.59287	1.41254	1.54161	1.65074		Rep38	39.21	40.237	49.187	42.944		Rep38	34.65	26.285	34.171	36.656
	Rep32	2.54669	2.13634	2.37383	2.49334		Rep39	1.56829	1.21821	1.76862	1.69627		Rep39	41.044	39.21	47.357	42.867		Rep39	32.38	26.52	31.148	25.678
	Rep33	2.41696	2.03712	2.50107	2.34853		Rep40	1.62451	1.25448	1.64931	1.69684		Rep40	51.137	46.482	51.943	42.86		Rep40	33.029	23.219	29.69	28.326
	Rep34	2.18056	2.04854	2.37284	2.43865		Rep41	1.48063	1.13549	1.57669	1.7015		Rep41	55.631	31.888	45.536	42.857		Rep41	28.633	24.774	28.253	30.311
	Rep35	2.65495	2.02991	2.38094	2.54125		Rep42	1.41559	1.4565	1.72823	1.74798		Rep42	41.033	38.301	48.268	42.379		Rep42	29.236	23.219	30.39	32.032
	Rep36	2.43327	2.25384	2.39078	2.55092		Rep43	1.65991	1.36317	1.57188	1.61175		Rep43	48.285	36.531	49.481	42.252		Rep43	30.105	25.646	26.518	32.342
	Rep37	2.49833	2.08054	2.3678	2.47351		Rep44	1.62333	1.29107	1.69944	1.60069		Rep44	45.602	42.813	41.144	42.104		Rep44	29.236	24.858	28.656	33.142
	Rep38	2.35005	2.19497	2.44353	2.4202		Rep45	1.64267	1.42106	1.72842	1.59462		Rep45	46.505	35.5	44.625	42.034		Rep45	29.179	24.198	32.639	35.233
	Rep39	2.37877	2.00197	2.45244	2.2966		Rep46	1.63408	1.48151	1.7335	1.64957		Rep46	45.602	33.849	49.212	41.945		Rep46	26.834	26.97	26.672	29.194
	Rep40	2.30461	2.2087	2.45455	2.49236		Rep47	1.75159	1.38617	1.71565	1.6859		Rep47	45.629	36.486	44.634	41.677		Rep47	25.936	25.646	29.782	28.09
	Rep41	2.45547	2.04832	2.50117	2.35864		Rep48	1.70461	1.3582	1.5446	1.61907		Rep48	43.854	38.25	50.098	41.395		Rep48	27.733	22.972	30.735	29.236
	Rep42	2.50826	1.95927	2.36756	2.44959		Rep49	1.73722	1.44569	1.6961	1.51691		Rep49	53.799	41.023	42.958	41.309		Rep49	29.194	28.276	30.971	25.597
	Rep43	2.47066	1.9728	2.5273	2.25396		Rep50	1.67537	1.37481	1.50801	1.68715		Rep50	45.675	30.109	49.212	41.298		Rep50	28.326	23.644	32.569	31.19
	Rep44	2.42608	2.10229	2.55538	2.49307		Rep51	1.62	1.29254	1.60096	1.80926		Rep51	44.718	33.746	49.313	41.195		Rep51	29.406	17.436	26.775	30.077
	Rep45	2.43883	2.16715	2.37801	2.37522		Rep52	1.74497	1.32612	1.68455	1.72171		Rep52	47.425	34.655	40.982	41.125		Rep52	27.416	22.354	29.083	30.146
	Rep46	2.35518	2.04506	2.5452	2.24773		Rep53	1.57912	1.40975	1.63304	1.71614		Rep53	40.122	34.003	56.464	41.074		Rep53	23.373	21.462	30.027	28.09
	Rep47	2.40514	2.11341	2.36712	2.50378		Rep54	1.49353	1.34847	1.63547	1.67166		Rep54	45.593	39.256	44.709	41.044		Rep54	25.434	21.96	27.047	27.004
	Rep48	2.43329	2.04894	2.51995	2.36649		Rep55	1.49281	1.40442	1.55673	1.79137		Rep55	44.829	36.474	45.078	41.033		Rep55	27.004	22.558	24.881	29.534
	Rep49	2.39392	2.01265	2.41486	2.52488		Rep56	1.70148	1.42927	1.60894	1.58766		Rep56	45.602	31.927	52.829	40.626		Rep56	25.936	19.999	26.775	25.597
	Rep50	2.42978	2.09018	2.57719	2.39899		Rep57	1.62971	1.37669	1.46582	1.61966		Rep57	46.513	39.425	50.616	40.564		Rep57	33.442	21.462	25.155	25.532
	Rep51	2.42696	2.1106	2.46017	2.44863		Rep58	1.63251	1.23065	1.70352	1.47108		Rep58	48.337	34.619	46.446	40.486		Rep58	28.633	18.169	26.928	26.459
	Rep52	2.49784	1.99004	2.36266	2.41037		Rep59	1.66486	1.36279	1.65734	1.62589		Rep59	42.896	35.53	48.268	40.43		Rep59	27.371	21.932	29.255	29.869
	Rep53	2.58433	1.99659	2.44258	2.42003		Rep60	1.72197	1.39658	1.48003	1.61585		Rep60	41.044	31.085	51	40.397		Rep60	26.585	20.491	27.047	28.312
	Rep54	2.4395	2.0549	2.54959	2.57273		Rep61	1.65613	1.46848	1.77601	1.71641		Rep61	51.267	36.44	40.982	40.287		Rep61	28.633	22.036	30.027	26.834
	Rep55	2.50787	2.11291	2.24704	2.5099		Rep62	1.46566	1.37995	1.56154	1.75805		Rep62	47.556	41.125	49.297	40.215		Rep62	29.688	21.268	29.659	23.248
	Rep56	2.37878	2.22613	2.47476	2.54034		Rep63	1.4811	1.31549	1.71391	1.54266		Rep63	46.505	39.171	52.853	40.163		Rep63	28.633	18.798	26.843	26.112
	Rep57	2.47021	2.02232	2.29833	2.26943		Rep64	1.64576	1.29696	1.4362	1.67571		Rep64	48.337	38.261	51.008	40.132		Rep64	32.738	25.936	28.704	23.673
	Rep58	2.36611	2.10729	2.51725	2.5395		Rep65	1.73321	1.43197	1.72021	1.70235		Rep65	41.945	37.384	40.082	39.882		Rep65	29.194	20.572	28.319	27.688
	Rep59	2.1834	2.11765	2.34424	2.33234		Rep66	1.58413	1.37687	1.54277	1.4964		Rep66	54.984	33.709	47.436	39.52		Rep66	31.003	19.149	29.782	25.336
	Rep60	2.61335	2.17166	2.56938	2.43433		Rep67	1.57623	1.2236	1.52515	1.63565		Rep67	44.006	34.715	49.212	39.486		Rep67	32.123	23.708	33.957	28.618
	Rep61	2.32868	2.04727	2.35571	2.48458		Rep68	1.71385	1.48333	1.62871	1.60547		Rep68	55.653	37.35	41.932	39.474		Rep68	29.194	26.254	27.533	30.311
	Rep62	2.54176	2.11363	2.60942	2.41553		Rep69	1.77026	1.30603	1.69176	1.7148		Rep69	50.16	34.619	38.423	38.609		Rep69	31.928	24.143	26.448	29.406
	Rep63	2.40321	2.26026	2.68511	2.43346		Rep70	1.52574	1.41804	1.52083	1.64242		Rep70	54.719	33.746	43.045	37.842		Rep70	32.941	22.055	25.748	30.652
	Rep64	2.33448	2.08353	2.47162	2.35427		Rep71	1.46548	1.37449	1.52112	1.76038		Rep71	47.416	35.518	54.109	37.662		Rep71	32.839	24.143	28.238	27.778
	Rep65	2.42189	2.12788	2.31208	2.51645		Rep72	1.69143	1.31386	1.69806	1.59411		Rep72				36.935		Rep72	29.236	20.144	29.334	26.834
	Rep66	2.38068	2.14593	2.39446	2.40814		Rep73	1.54831	1.40188	1.67363	1.73764		Rep73				36.827		Rep73	34.662	20.144	31.658	25.401
	Rep67	2.4451	1.98916	2.54099	2.45594		Rep74	1.59823	1.39432	1.58609	1.57035		Rep74				36.142		Rep74	31.057	26.834	29.036	27.371
	Rep68	2.23287	2.11209	2.3706	2.45226		Rep75	1.40679	1.34419	1.71726	1.65108								Rep75	27.492	25.548	30.839	27.778
	Rep69	2.45399	2.04637	2.34021	2.43402		Rep76	1.58536	1.17553	1.57329	1.59001								Rep76	32.738	23.778	36.413	30.311
	Rep70	2.51743	2.07515	2.49581	2.64793		Rep77	1.53106	1.36882	1.66951	1.72059								Rep77	33.628	26.112	29.535	26.585
	Rep71	2.62469	1.99113	2.38744	2.22924		Rep78	1.6341	1.31494	1.61189	1.61144								Rep78	26.554	27.897	30.012	25.678
	Rep72	2.49771	2.02697	2.41666	2.45455		Rep79	1.71436	1.36825	1.7912	1.75282								Rep79	28.282	20.082	30.012	35.609
	Rep73	2.52809	1.9733	2.70649	2.3393		Rep80	1.50537	1.33007	1.6796	1.74019								Rep80	28.267	22.815	29.255	32.827
	Rep74	2.4388	2.02108	2.5086	2.57636		Rep81	1.70445	1.3568	1.4616	1.68658								Rep81	31.057	27.598	26.672	33.935
	Rep75	2.46574	2.15422	2.50642	2.30671		Rep82	1.73474	1.33563	1.4785	1.6847								Rep82	29.179	25.678	34.478	36.52
	Rep76	2.57968	2.0751	2.34179	2.36982		Rep83	1.57513	1.28516	1.42938	1.70584								Rep83	24.688	25.936	33.957	36.656
	Rep77	2.5473	1.95592	2.42761	2.46024		Rep84	1.76298	1.41259	1.5738	1.57284								Rep84	30.091	24.331	28.767	39.21
	Rep78	2.49548	2.09309	2.30306	2.35728		Rep85	1.47961	1.26397	1.70898	1.59623								Rep85	27.432	24.889	26.013	35.981
	Rep79	2.39268	2.14975	2.33369	2.31273		Rep86	1.65369	1.26939	1.66827	1.76554								Rep86	28.835	24.62	27.599	32.877
	Rep80	2.38365	2.01742	2.45791	2.50062		Rep87	1.68683	1.28353	1.5186	1.68058								Rep87	26.459	26.694	36.085	31.915
	Rep81	2.44841	2.10807	2.42019	2.50078		Rep88	1.50302	1.34446	1.71548	1.77967								Rep88	28.282	23.673	30.615	34.65
	Rep82	2.30217	2.16738	2.66566	2.39329		Rep89	1.66097	1.36536	1.65537	1.52167								Rep89	29.179	22.354	33.482	37.486
	Rep83	2.59218	2.17681	2.43315	2.36031		Rep90	1.57641	1.4011	1.74879	1.66354								Rep90	29.179	24.805	33.809	30.091
	Rep84	2.47601	2.1023	2.50767	2.26836		Rep91	1.72642	1.22609	1.42707	1.76796								Rep91	30.311	27.356	31.134	28.09
	Rep85	2.45536	1.97391	2.2528	2.52458		Rep92	1.55145	1.36877	1.42301	1.73187								Rep92	25.039	25.434	30.194	35.609
	Rep86	2.35264	2.01096	2.59136	2.55837		Rep93	1.61997	1.37454	1.41294	1.54058								Rep93	27.356	25.221	36.65	31.217
	Rep87	2.57693	2.17942	2.33542	2.55289		Rep94	1.71157	1.10832	1.40804	1.5269								Rep94	30.091	24.889	38.274	30.077
	Rep88	2.4915	2.18967	2.42876	2.623		Rep95	1.66885	1.34812	1.40138	1.47192								Rep95	24.688	23.373	34.478	35.609
	Rep89	2.28377	2.08536	2.30901	2.30662		Rep96	1.57874	1.36128		1.67358								Rep96	27.416	25.936	38.548	27.432
	Rep90	2.24204	2.16927	2.4284	2.3758		Rep97	1.7657	1.31447		1.69424								Rep97	24.772	26.112	33.482	32.123
	Rep91	2.40846	1.99459		2.48052		Rep98	1.56986	1.41299		1.68539								Rep98	25.088	24.229	36.451	29.994
	Rep92	2.43316	2.0937		2.46623		Rep99	1.55716	1.48977		1.55584								Rep99	27.004	26.818	35.394	28.835
	Rep93	2.38758	2.03899		2.26588		Rep100	1.57388	1.311		1.61294								Rep100	29.179	21.15	31.788	26.254
	Rep94	2.53211	1.93789		2.31057		Rep101	1.71372	1.43214		1.59361								Rep101				27.325
	Rep95	2.40722	2.07464		2.42367		Rep102	1.69518	1.39159		1.585								Rep102				27.203
	Rep96	2.43354	2.05352		2.38564		Rep103	1.5927	1.36829		1.66489								Rep103				25.532
	Rep97	2.37428	2.0826		2.32821		Rep104	1.62731	1.44872		1.62827
	Rep98	2.50374	2.23205		2.40985		Rep105	1.48977	1.35347		1.62478
	Rep99	2.49194	1.9896		2.32727		Rep106		1.30722		1.71515
	Rep100	2.30706	1.88904		2.22922		Rep107		1.28346		1.6961
	Rep101	2.32707	1.95319		2.23655		Rep108		1.25942		1.53909
	Rep102	2.56673	2.12178		2.51454		Rep109		1.16939		1.66804
	Rep103	2.4422	2.20076		2.36477		Rep110		1.2415		1.54819
	Rep104	2.38941	2.12857		2.32042		Rep111				1.81683
	Rep105	2.47258	2.05531		2.48504		Rep112				1.57923
	Rep106		2.06629				Rep113				1.62455
	Rep107		2.13815				Rep114				1.63443
	Rep108		2.17184				Rep115				1.44231
	Rep109		2.18893				Rep116				1.40513
	Rep110		2.03319

## Sheet: fig. 2h
Figure. 2h - Fluorescence intensity of SGD1-GFP and FM4-64 signals across the cell.
	Distance μm	SGD1-GFP	FM4-64
	0	11	1
	0.162843	6	0
	0.325685	9	1
	0.488528	9	1
	0.65137	10	2
	0.814213	7	2
	0.977055	9	2
	1.1399	5	1
	1.30274	9	1
	1.46558	6	1
	1.62843	9	3
	1.79127	17	3
	1.95411	11	3
	2.11695	12	4
	2.2798	13	5
	2.44264	15	7
	2.60548	14	7
	2.76832	22	9
	2.93117	14	11
	3.09401	21	13
	3.25685	27	19
	3.41969	29	22
	3.58254	34	21
	3.74538	45	34
	3.90822	71	42
	4.07106	69	53
	4.23391	94	111
	4.39675	114	126
	4.55959	94	140
	4.72243	167	125
	4.88528	109	132
	5.04812	103	141
	5.21096	109	158
	5.3738	78	155
	5.53665	75	152
	5.69949	94	131
	5.86233	74	118
	6.02517	61	79
	6.18802	43	58
	6.35086	34	39
	6.5137	44	29
	6.67654	23	18
	6.83939	19	11
	7.00223	20	8
	7.16507	5	7
	7.32791	7	7
	7.49076	11	4
	7.6536	6	3
	7.81644	7	4
	7.97928	15	2
	8.14213	2	3
	8.30497	3	3
	8.46781	8	1
	8.63065	8	1
	8.7935	6	3
	8.95634	2	2
	9.11918	3	2
	9.28202	3	3
	9.44487	4	1
	9.60771	6	2
	9.77055	2	2
	9.93339	6	1
	10.0962	1	1
	10.2591	0	3
	10.4219	0	1
	10.5848	1	2
	10.7476	3	0
	10.9104	2	1
	11.0733	0	1
	11.2361	2	1
	11.399	1	2
	11.5618	1	1
	11.7247	3	1
	11.8875	2	1
	12.0503	0	2
	12.2132	3	1
	12.376	5	1
	12.5389	0	0
	12.7017	4	1
	12.8646	4	1
	13.0274	4	1
	13.1902	2	2
	13.3531	4	1
	13.5159	4	1
	13.6788	2	0
	13.8416	2	1
	14.0045	4	1
	14.1673	2	2
	14.3301	3	0
	14.493	2	1
	14.6558	3	1
	14.8187	2	0
	14.9815	1	1
	15.1444	2	0
	15.3072	3	1
	15.47	2	0
	15.6329	0	0
	15.7957	1	1
	15.9586	1	0
	16.1214	0	0
	16.2843	0	0
	16.4471	0	0
	16.6099	5	1
	16.7728	2	0
	16.9356	0	1
	17.0985	0	0
	17.2613	1	1
	17.4241	2	1
	17.587	2	2
	17.7498	2	1
	17.9127	1	0
	18.0755	4	1
	18.2384	2	1
	18.4012	3	0
	18.564	2	1
	18.7269	8	1
	18.8897	1	1
	19.0526	1	1
	19.2154	4	1
	19.3783	4	1
	19.5411	1	1
	19.7039	3	0
	19.8668	2	2
	20.0296	3	0
	20.1925	5	1
	20.3553	3	0
	20.5182	2	1
	20.681	2	1
	20.8438	2	1
	21.0067	1	1
	21.1695	6	1
	21.3324	4	1
	21.4952	0	0
	21.6581	4	2
	21.8209	0	1
	21.9837	8	1
	22.1466	5	1
	22.3094	3	1
	22.4723	2	2
	22.6351	4	1
	22.798	1	0
	22.9608	6	2
	23.1236	2	1
	23.2865	4	1
	23.4493	6	2
	23.6122	4	3
	23.775	5	1
	23.9379	3	2
	24.1007	4	2
	24.2635	5	4
	24.4264	5	4
	24.5892	9	5
	24.7521	9	6
	24.9149	9	9
	25.0777	17	17
	25.2406	8	19
	25.4034	19	23
	25.5663	30	26
	25.7291	26	31
	25.892	26	31
	26.0548	20	33
	26.2176	48	50
	26.3805	68	79
	26.5433	84	129
	26.7062	110	147
	26.869	154	198
	27.0319	154	215
	27.1947	159	225
	27.3575	161	182
	27.5204	167	155
	27.6832	168	116
	27.8461	123	73
	28.0089	77	59
	28.1718	58	41
	28.3346	57	35
	28.4974	35	27
	28.6603	38	24
	28.8231	23	19
	28.986	33	10
	29.1488	28	12
	29.3117	30	8
	29.4745	17	8
	29.6373	12	5
	29.8002	14	5
	29.963	16	4
	30.1259	13	2
	30.2887	14	3
	30.4516	18	3
	30.6144	13	2
	30.7772	9	2
	30.9401	8	2
	31.1029	16	2
	31.2658	10	1
	31.4286	14	2
	31.5914	7	2
	31.7543	13	2
	31.9171	7	1
	32.08	4	1
	32.2428	10	1
	32.4057	10	2
	32.5685	6	1
	32.7313	12	1
	32.8942	6	3
	33.057	12	3
	33.2199	9	1
	33.3827	6	2
	33.5456	4	2
	33.7084	9	2
	33.8712	6	2
	34.0341	13	2
	34.1969	2	3
	34.3598	7	2
	34.5226	3	3
	34.6855	4	2
	34.8483	1	2
	35.0111	4	2
	35.174	10	1
	35.3368	7	2
	35.4997	11	3
	35.6625	4	3
	35.8254	11	2
	35.9882	4	4
	36.151	3	2
	36.3139	13	4
	36.4767	9	3
	36.6396	9	2
	36.8024	6	4
	36.9653	6	3
	37.1281	5	4
	37.2909	3	4
	37.4538	7	5
	37.6166	6	3
	37.7795	7	3
	37.9423	5	3
	38.1051	4	5
	38.268	3	2
	38.4308	9	4
	38.5937	6	3
	38.7565	4	4
	38.9194	6	3
	39.0822	11	2
	39.245	6	3
	39.4079	6	4
	39.5707	13	2
	39.7336	9	3
	39.8964	9	2
	40.0593	7	4
	40.2221	4	2
	40.3849	8	3
	40.5478	4	2
	40.7106	8	2
	40.8735	7	4
	41.0363	1	1
	41.1992	3	2
	41.362	2	2
	41.5248	7	2
	41.6877	7	1
	41.8505	4	2
	42.0134	7	3
	42.1762	5	3
	42.3391	7	1
	42.5019	7	2
	42.6647	5	1
	42.8276	1	2
	42.9904	1	2
	43.1533	3	1
	43.3161	8	1
	43.479	6	2
	43.6418	7	1
	43.8046	11	2
	43.9675	5	1
	44.1303	3	2
	44.2932	8	1
	44.456	6	2
	44.6188	6	2
	44.7817	4	2
	44.9445	6	1
	45.1074	4	2
	45.2702	10	2
	45.4331	8	2
	45.5959	4	3
	45.7587	7	3
	45.9216	11	3
	46.0844	4	4
	46.2473	7	5
	46.4101	12	3
	46.573	18	4
	46.7358	5	4
	46.8986	6	8
	47.0615	12	5
	47.2243	18	8
	47.3872	14	8
	47.55	13	11
	47.7129	14	13
	47.8757	18	14
	48.0385	28	23
	48.2014	27	28
	48.3642	46	33
	48.5271	44	39
	48.6899	70	52
	48.8528	98	64
	49.0156	92	92
	49.1784	119	118
	49.3413	146	149
	49.5041	124	151
	49.667	113	148
	49.8298	141	174
	49.9927	139	190
	50.1555	97	190
	50.3183	116	156
	50.4812	99	132
	50.644	86	104
	50.8069	78	90
	50.9697	61	86
	51.1326	64	81
	51.2954	64	84
	51.4582	64	70
	51.6211	47	53
	51.7839	50	42
	51.9468	43	42
	52.1096	29	37
	52.2724	30	30
	52.4353	22	28
	52.5981	16	29
	52.761	10	15
	52.9238	11	12
	53.0867	11	10
	53.2495	9	11
	53.4123	11	7
	53.5752	4	10
	53.738	9	8
	53.9009	5	7
	54.0637	9	6
	54.2266	0	6
	54.3894	8	6
	54.5522	8	6
	54.7151	6	5
	54.8779	2	7
	55.0408	2	5
	55.2036	4	5
	55.3665	6	2
	55.5293	5	2
	55.6921	1	4
	55.855	7	2
	56.0178	4	2
	56.1807	4	1
	56.3435	2	3
	56.5064	3	3
	56.6692	5	3
	56.832	6	2
	56.9949	6	4
	57.1577	1	1
	57.3206	1	2
	57.4834	3	1
	57.6463	2	2
	57.8091	2	2
	57.9719	2	2
	58.1348	2	2
	58.2976	0	1
	58.4605	1	2
	58.6233	3	1
	58.7861	4	2
	58.949	1	2
	59.1118	2	0
	59.2747	1	1
	59.4375	2	0
	59.6004	2	2
	59.7632	3	2
	59.926	2	2
	60.0889	1	0
	60.2517	1	0
	60.4146	2	1
	60.5774	3	2
	60.7403	4	2
	60.9031	1	0
	61.0659	1	1
	61.2288	4	1
	61.3916	5	1
	61.5545	3	2
	61.7173	0	1
	61.8802	1	1
	62.043	0	1
	62.2058	5	2
	62.3687	0	1
	62.5315	0	1
	62.6944	0	1
	62.8572	1	0
	63.0201	0	1
	63.1829	3	0
	63.3457	2	0
	63.5086	1	0
	63.6714	0	0
	63.8343	1	0
	63.9971	0	0
	64.16	1	1
	64.3228	1	0
	64.4856	2	0
	64.6485	3	0
	64.8113	0	0
	64.9742	0	1
	65.137	1	0
	65.2998	3	1
	65.4627	3	0
	65.6255	0	2
	65.7884	0	0
	65.9512	1	0
	66.1141	1	1
	66.2769	1	1
	66.4397	2	1
	66.6026	4	0
	66.7654	1	1
	66.9283	1	0
	67.0911	2	0
	67.254	2	0
	67.4168	2	0
	67.5796	0	1
	67.7425	2	0
	67.9053	0	0
	68.0682	0	1
	68.231	1	1
	68.3939	2	0
	68.5567	1	0
	68.7195	5	0
	68.8824	3	2
	69.0452	3	0
	69.2081	2	0
	69.3709	1	1
	69.5338	0	0
	69.6966	2	2
	69.8594	1	1
	70.0223	1	0
	70.1851	0	0
	70.348	3	0
	70.5108	1	0
	70.6737	2	0
	70.8365	0	1
	70.9993	2	0
	71.1622	1	0
	71.325	2	0
	71.4879	0	1
	71.6507	5	0
	71.8136	1	0
	71.9764	0	0
	72.1392	3	0
	72.3021	0	0
	72.4649	1	2
	72.6278	1	0
	72.7906	1	1
	72.9534	2	1
	73.1163	1	1
	73.2791	2	0
	73.442	1	1
	73.6048	6	1
	73.7677	2	1
	73.9305	4	1
	74.0933	4	2
	74.2562	6	1
	74.419	3	0
	74.5819	6	2
	74.7447	1	1
	74.9076	4	1
	75.0704	6	1
	75.2332	2	2
	75.3961	3	1
	75.5589	1	1
	75.7218	6	1
	75.8846	3	1
	76.0475	2	1
	76.2103	3	2
	76.3731	4	1
	76.536	1	2
	76.6988	2	3
	76.8617	2	2
	77.0245	3	3
	77.1874	7	5
	77.3502	7	5
	77.513	6	5
	77.6759	4	7
	77.8387	9	7
	78.0016	12	7
	78.1644	16	8
	78.3273	12	11
	78.4901	13	13
	78.6529	14	15
	78.8158	16	25
	78.9786	32	40
	79.1415	35	51
	79.3043	55	73
	79.4671	71	106
	79.63	69	149
	79.7928	94	145
	79.9557	107	150
	80.1185	104	175
	80.2814	122	166
	80.4442	113	154
	80.607	131	106
	80.7699	101	75
	80.9327	118	52
	81.0956	81	33
	81.2584	66	22
	81.4213	45	17
	81.5841	36	19
	81.7469	21	15
	81.9098	10	10
	82.0726	12	8
	82.2355	11	10
	82.3983	23	5
	82.5612	11	5
	82.724	12	7
	82.8868	10	3
	83.0497	7	4
	83.2125	6	4
	83.3754	9	3
	83.5382	9	3
	83.7011	1	2
	83.8639	7	3
	84.0267	4	2
	84.1896	5	2
	84.3524	4	3
	84.5153	4	3
	84.6781	1	3
	84.841	2	2
	85.0038	3	2
	85.1666	3	2
	85.3295	3	2
	85.4923	3	3
	85.6552	3	1
	85.818	0	0
	85.9808	2	1
	86.1437	5	2
	86.3065	8	3
	86.4694	13	1
	86.6322	3	1
	86.7951	2	2
	86.9579	3	2
	87.1207	0	1
	87.2836	5	2
	87.4464	2	2
	87.6093	2	1
	87.7721	4	2
	87.935	4	2
	88.0978	1	2
	88.2606	2	2
	88.4235	1	1
	88.5863	2	1
	88.7492	4	2
	88.912	2	2
	89.0749	3	1
	89.2377	3	1
	89.4005	3	3
	89.5634	0	2
	89.7262	4	2
	89.8891	4	2
	90.0519	3	2
	90.2148	1	3
	90.3776	5	3
	90.5404	5	3
	90.7033	3	1
	90.8661	4	2
	91.029	4	2
	91.1918	3	3
	91.3547	1	2
	91.5175	1	3
	91.6803	2	2
	91.8432	2	4
	92.006	2	3
	92.1689	0	2
	92.3317	5	2
	92.4945	1	2
	92.6574	0	4
	92.8202	1	3
	92.9831	2	3
	93.1459	3	3
	93.3088	3	2
	93.4716	4	2
	93.6344	1	2
	93.7973	1	2
	93.9601	2	3
	94.123	6	3
	94.2858	3	2
	94.4487	1	3
	94.6115	1	3
	94.7743	5	2
	94.9372	2	3
	95.1	0	2
	95.2629	2	3
	95.4257	4	1
	95.5886	6	1
	95.7514	2	2
	95.9142	8	2
	96.0771	2	2
	96.2399	6	2
	96.4028	2	1
	96.5656	7	2
	96.7285	3	2
	96.8913	4	3
	97.0541	4	2
	97.217	4	1
	97.3798	5	3
	97.5427	4	2
	97.7055	2	2
	97.8684	1	3
	98.0312	3	2
	98.194	2	2
	98.3569	3	1
	98.5197	3	3
	98.6826	1	2
	98.8454	3	2
	99.0083	2	0
	99.1711	3	1
	99.3339	3	2
	99.4968	6	2
	99.6596	4	0
	99.8225	5	1
	99.9853	4	1
	100.148	1	1
	100.311	3	1
	100.474	4	0
	100.637	3	1
	100.8	3	1
	100.962	1	0
	101.125	2	2
	101.288	3	2
	101.451	5	1
	101.614	0	2
	101.777	6	1
	101.939	1	3
	102.102	2	1
	102.265	4	1
	102.428	3	1
	102.591	0	1
	102.754	2	0
	102.916	2	0
	103.079	3	1
	103.242	4	2
	103.405	0	1
	103.568	2	1
	103.731	2	0
	103.894	8	0
	104.056	4	1
	104.219	3	1
	104.382	2	1
	104.545	1	1
	104.708	5	0
	104.871	3	0
	105.033	4	1
	105.196	5	0
	105.359	1	0
	105.522	3	1
	105.685	0	2
	105.848	3	0
	106.01	1	0
	106.173	3	0
	106.336	0	0
	106.499	5	0
	106.662	1	0
	106.825	2	0
	106.988	2	1
	107.15	2	1
	107.313	0	1
	107.476	5	1
	107.639	2	0
	107.802	0	1
	107.965	1	0
	108.127	0	1
	108.29	1	0
	108.453	2	0
	108.616	2	2
	108.779	1	0
	108.942	4	0
	109.104	2	1
	109.267	2	0
	109.43	1	0
	109.593	4	1
	109.756	1	1
	109.919	2	0
	110.082	2	1
	110.244	2	0
	110.407	0	0
	110.57	3	0
	110.733	1	1
	110.896	0	0
	111.059	2	0
	111.221	5	1
	111.384	0	1
	111.547	1	1
	111.71	1	1
	111.873	2	1
	112.036	3	1
	112.198	3	0
	112.361	1	0
	112.524	2	0
	112.687	2	0
	112.85	2	1
	113.013	3	1
	113.176	0	1
	113.338	0	1
	113.501	5	1
	113.664	2	0
	113.827	1	0
	113.99	3	1
	114.153	0	0
	114.315	0	0
	114.478	4	1
	114.641	3	0
	114.804	4	0
	114.967	4	1
	115.13	2	1
	115.293	0	0
	115.455	5	0
	115.618	0	1
	115.781	0	0
	115.944	2	0
	116.107	3	1
	116.27	3	0
	116.432	1	0
	116.595	2	0
	116.758	4	0
	116.921	8	1
	117.084	1	1
	117.247	2	0
	117.409	4	0
	117.572	3	2
	117.735	2	2
	117.898	2	2
	118.061	2	1
	118.224	3	1
	118.387	8	3
	118.549	3	2
	118.712	6	2
	118.875	4	3
	119.038	5	4
	119.201	9	4
	119.364	11	7
	119.526	8	8
	119.689	9	9
	119.852	19	8
	120.015	8	10
	120.178	5	15
	120.341	20	23
	120.503	34	41
	120.666	31	69
	120.829	49	94
	120.992	61	117
	121.155	63	143
	121.318	84	162
	121.481	87	137
	121.643	80	128
	121.806	97	103
	121.969	78	75
	122.132	81	54
	122.295	67	37
	122.458	41	27
	122.62	27	19
	122.783	13	13
	122.946	20	13
	123.109	22	8
	123.272	10	7
	123.435	12	7
	123.597	12	5
	123.76	8	4
	123.923	7	2
	124.086	10	5
	124.249	11	3
	124.412	9	3
	124.575	5	3
	124.737	7	3
	124.9	9	1
	125.063	9	2
	125.226	1	1
	125.389	8	1
	125.552	3	3
	125.714	5	2
	125.877	8	2
	126.04	2	1
	126.203	2	2
	126.366	3	2
	126.529	9	1
	126.691	3	1
	126.854	4	1
	127.017	6	1
	127.18	2	1
	127.343	6	1
	127.506	1	1
	127.669	1	1
	127.831	5	1
	127.994	2	0
	128.157	2	1
	128.32	0	0
	128.483	4	0
	128.646	3	0
	128.808	1	1
	128.971	1	1
	129.134	1	0

## Sheet: fig. 2j
Figure. 2j - Fluorescence intensity of SGD1-GFP and HDEL-mCherry signals across the cell.
	Distance μm	SGD1-GFP	HDEL-Mecherry
	0	11	18
	0.141701	13	16
	0.283402	24	21
	0.425103	11	15
	0.566804	11	13
	0.708505	16	16
	0.850207	13	23
	0.991908	11	15
	1.13361	10	24
	1.27531	11	23
	1.41701	13	20
	1.55871	15	23
	1.70041	14	18
	1.84211	18	23
	1.98382	11	24
	2.12552	7	15
	2.26722	16	23
	2.40892	10	14
	2.55062	21	21
	2.69232	11	15
	2.83402	12	12
	2.97572	2	15
	3.11742	16	12
	3.25913	16	16
	3.40083	18	15
	3.54253	27	17
	3.68423	21	27
	3.82593	29	30
	3.96763	27	34
	4.10933	33	44
	4.25103	22	52
	4.39273	28	48
	4.53443	21	36
	4.67614	22	35
	4.81784	26	34
	4.95954	29	35
	5.10124	24	32
	5.24294	21	27
	5.38464	27	36
	5.52634	15	32
	5.66804	29	30
	5.80974	18	29
	5.95145	17	16
	6.09315	14	24
	6.23485	13	29
	6.37655	12	28
	6.51825	20	26
	6.65995	24	24
	6.80165	17	30
	6.94335	11	24
	7.08505	7	24
	7.22676	21	29
	7.36846	8	18
	7.51016	13	29
	7.65186	4	19
	7.79356	16	18
	7.93526	11	24
	8.07696	7	20
	8.21866	11	26
	8.36036	5	26
	8.50207	6	26
	8.64377	16	16
	8.78547	10	19
	8.92717	12	12
	9.06887	9	22
	9.21057	12	16
	9.35227	11	17
	9.49397	11	16
	9.63567	13	19
	9.77738	9	16
	9.91908	13	19
	10.0608	16	19
	10.2025	17	11
	10.3442	19	25
	10.4859	19	21
	10.6276	14	29
	10.7693	15	29
	10.911	44	32
	11.0527	25	20
	11.1944	18	29
	11.3361	25	27
	11.4778	22	31
	11.6195	22	22
	11.7612	49	23
	11.9029	34	28
	12.0446	48	31
	12.1863	46	35
	12.328	27	34
	12.4697	43	37
	12.6114	37	44
	12.7531	49	33
	12.8948	51	44
	13.0365	39	50
	13.1782	54	45
	13.3199	52	47
	13.4616	65	51
	13.6033	65	47
	13.745	48	40
	13.8867	59	55
	14.0284	65	70
	14.1701	82	71
	14.3118	93	88
	14.4535	91	90
	14.5952	118	113
	14.7369	131	82
	14.8786	104	97
	15.0203	102	83
	15.162	85	63
	15.3037	88	70
	15.4454	80	76
	15.5871	81	68
	15.7288	112	67
	15.8705	84	69
	16.0122	69	56
	16.1539	92	62
	16.2956	74	86
	16.4373	88	83
	16.579	78	76
	16.7207	81	73
	16.8624	78	83
	17.0041	65	66
	17.1458	60	70
	17.2875	67	66
	17.4292	53	75
	17.5709	51	61
	17.7126	49	71
	17.8543	46	62
	17.996	39	57
	18.1377	59	45
	18.2794	51	55
	18.4211	34	67
	18.5628	34	45
	18.7045	33	39
	18.8462	40	36
	18.9879	31	35
	19.1296	49	32
	19.2713	38	32
	19.413	30	39
	19.5548	22	29
	19.6965	23	35
	19.8382	31	29
	19.9799	20	29
	20.1216	21	30
	20.2633	32	25
	20.405	26	20
	20.5467	12	18
	20.6884	22	22
	20.8301	19	35
	20.9718	20	35
	21.1135	31	27
	21.2552	24	32
	21.3969	27	34
	21.5386	18	24
	21.6803	13	27
	21.822	19	19
	21.9637	19	23
	22.1054	16	22
	22.2471	21	26
	22.3888	19	16
	22.5305	14	17
	22.6722	19	18
	22.8139	16	19
	22.9556	10	20
	23.0973	7	25
	23.239	15	19
	23.3807	18	26
	23.5224	12	23
	23.6641	12	27
	23.8058	20	22
	23.9475	9	23
	24.0892	3	19
	24.2309	12	23
	24.3726	14	24
	24.5143	16	17
	24.656	15	24
	24.7977	22	14
	24.9394	13	23
	25.0811	12	19
	25.2228	5	20
	25.3645	7	20
	25.5062	9	14
	25.6479	17	26
	25.7896	8	21
	25.9313	13	15
	26.073	12	34
	26.2147	8	16
	26.3564	3	18
	26.4981	5	19
	26.6398	12	17
	26.7815	13	20
	26.9232	14	21
	27.0649	12	18
	27.2066	20	19
	27.3483	15	23
	27.49	17	26
	27.6317	16	23
	27.7734	20	19
	27.9151	21	16
	28.0568	14	20
	28.1985	13	23
	28.3402	19	28
	28.4819	17	20
	28.6236	14	21
	28.7653	34	16
	28.907	24	20
	29.0487	25	27
	29.1904	20	13
	29.3321	29	20
	29.4738	19	20
	29.6155	23	19
	29.7572	12	18
	29.8989	15	28
	30.0406	9	15
	30.1823	15	18
	30.324	17	17
	30.4657	17	17
	30.6074	24	15
	30.7491	16	21
	30.8908	41	18
	31.0325	14	21
	31.1742	25	16
	31.3159	18	20
	31.4576	11	17
	31.5993	18	20
	31.741	27	24
	31.8827	25	35
	32.0244	35	33
	32.1661	56	31
	32.3078	51	25
	32.4495	75	32
	32.5913	76	43
	32.733	67	74
	32.8747	101	91
	33.0164	92	147
	33.1581	92	210
	33.2998	87	255
	33.4415	84	255
	33.5832	107	255
	33.7249	66	250
	33.8666	81	198
	34.0083	78	177
	34.15	80	169
	34.2917	87	133
	34.4334	90	127
	34.5751	73	141
	34.7168	72	109
	34.8585	71	99
	35.0002	75	110
	35.1419	74	98
	35.2836	60	86
	35.4253	63	84
	35.567	65	81
	35.7087	40	89
	35.8504	56	92
	35.9921	49	81
	36.1338	54	80
	36.2755	49	71
	36.4172	50	70
	36.5589	55	66
	36.7006	65	76
	36.8423	53	71
	36.984	60	65
	37.1257	70	67
	37.2674	42	59
	37.4091	49	74
	37.5508	53	78
	37.6925	46	67
	37.8342	54	66
	37.9759	39	64
	38.1176	41	65
	38.2593	50	64
	38.401	42	68
	38.5427	55	77
	38.6844	40	62
	38.8261	65	67
	38.9678	55	78
	39.1095	46	83
	39.2512	58	88
	39.3929	58	80
	39.5346	43	87
	39.6763	51	90
	39.818	40	99
	39.9597	62	120
	40.1014	61	100
	40.2431	49	121
	40.3848	51	119
	40.5265	67	113
	40.6682	46	119
	40.8099	73	128
	40.9516	60	135
	41.0933	61	136
	41.235	83	142
	41.3767	78	144
	41.5184	79	159
	41.6601	80	169
	41.8018	56	174
	41.9435	86	183
	42.0852	85	198
	42.2269	89	197
	42.3686	83	225
	42.5103	80	193
	42.652	70	207
	42.7937	85	225
	42.9354	94	245
	43.0771	90	239
	43.2188	82	247
	43.3605	97	255
	43.5022	106	255
	43.6439	86	255
	43.7856	78	255
	43.9273	75	255
	44.069	77	255
	44.2107	83	255
	44.3524	62	255
	44.4941	79	255
	44.6358	50	227
	44.7775	74	208
	44.9192	71	164
	45.0609	67	133
	45.2026	55	115
	45.3443	57	130
	45.4861	77	110
	45.6278	70	113
	45.7695	84	109
	45.9112	38	93
	46.0529	54	84
	46.1946	49	75
	46.3363	55	64
	46.478	53	70
	46.6197	41	65
	46.7614	52	70
	46.9031	49	52
	47.0448	34	63
	47.1865	39	48
	47.3282	41	35
	47.4699	30	33
	47.6116	23	45
	47.7533	25	51
	47.895	24	40
	48.0367	27	44
	48.1784	30	43
	48.3201	28	36
	48.4618	12	37
	48.6035	16	47
	48.7452	26	35
	48.8869	30	46
	49.0286	30	28
	49.1703	13	34
	49.312	11	36
	49.4537	21	29
	49.5954	30	30
	49.7371	18	20
	49.8788	13	29
	50.0205	31	23
	50.1622	19	38
	50.3039	14	30
	50.4456	13	27
	50.5873	18	30
	50.729	13	17
	50.8707	10	25
	51.0124	8	30
	51.1541	5	34
	51.2958	13	20
	51.4375	5	31
	51.5792	8	25
	51.7209	12	23
	51.8626	17	22
	52.0043	14	28
	52.146	14	28
	52.2877	4	24
	52.4294	5	36
	52.5711	9	30
	52.7128	14	40
	52.8545	5	45
	52.9962	8	34
	53.1379	5	24
	53.2796	13	37
	53.4213	8	25
	53.563	19	26
	53.7047	12	22
	53.8464	7	18
	53.9881	10	21
	54.1298	7	15
	54.2715	10	19
	54.4132	13	18
	54.5549	15	17
	54.6966	7	11
	54.8383	9	11
	54.98	11	9
	55.1217	5	14
	55.2634	12	15
	55.4051	18	14
	55.5468	8	19
	55.6885	8	14
	55.8302	8	24
	55.9719	5	16
	56.1136	4	31
	56.2553	8	28
	56.397	13	25
	56.5387	9	31
	56.6804	13	38
	56.8221	15	35
	56.9638	6	56
	57.1055	16	47
	57.2472	15	37
	57.3889	15	52
	57.5306	16	39
	57.6723	21	41
	57.814	5	46
	57.9557	8	47
	58.0974	8	58
	58.2391	11	38
	58.3808	8	43
	58.5226	10	33
	58.6643	10	24
	58.806	17	23
	58.9477	6	22
	59.0894	13	19
	59.2311	10	18
	59.3728	6	19
	59.5145	9	25
	59.6562	10	11
	59.7979	19	12
	59.9396	3	20
	60.0813	13	14
	60.223	17	16
	60.3647	6	16
	60.5064	12	16
	60.6481	10	25
	60.7898	13	16
	60.9315	13	11
	61.0732	8	12
	61.2149	6	14
	61.3566	6	14
	61.4983	16	11
	61.64	10	12
	61.7817	17	5
	61.9234	5	14
	62.0651	9	11
	62.2068	23	14
	62.3485	16	13
	62.4902	6	14
	62.6319	10	13
	62.7736	11	14
	62.9153	8	16
	63.057	9	11
	63.1987	24	13
	63.3404	14	12
	63.4821	14	23
	63.6238	13	10
	63.7655	21	18
	63.9072	18	13
	64.0489	18	20
	64.1906	27	19
	64.3323	31	19
	64.474	31	21
	64.6157	27	35
	64.7574	32	40
	64.8991	63	36
	65.0408	58	46
	65.1825	79	60
	65.3242	85	75
	65.4659	111	76
	65.6076	101	100
	65.7493	136	114
	65.891	135	129
	66.0327	136	128
	66.1744	129	175
	66.3161	156	179
	66.4578	158	186
	66.5995	144	188
	66.7412	135	176
	66.8829	124	174
	67.0246	100	160
	67.1663	120	167
	67.308	123	160
	67.4497	108	147
	67.5914	115	155
	67.7331	104	151
	67.8748	108	124
	68.0165	109	93
	68.1582	82	82
	68.2999	92	62
	68.4416	92	58
	68.5833	71	41
	68.725	63	46
	68.8667	55	47
	69.0084	36	42
	69.1501	57	45
	69.2918	55	35
	69.4335	50	31
	69.5752	46	47
	69.7169	39	29
	69.8586	33	32
	70.0003	33	37
	70.142	34	35
	70.2837	35	45
	70.4254	35	34
	70.5671	29	30
	70.7088	35	32
	70.8505	45	35
	70.9922	39	32
	71.1339	20	27
	71.2756	27	21
	71.4174	34	30
	71.5591	34	31
	71.7008	31	27
	71.8425	37	16
	71.9842	29	27
	72.1259	18	17
	72.2676	21	16
	72.4093	17	20
	72.551	25	23
	72.6927	24	20
	72.8344	25	20
	72.9761	23	20
	73.1178	19	14
	73.2595	11	19
	73.4012	11	17
	73.5429	12	21
	73.6846	9	17
	73.8263	8	19
	73.968	13	12
	74.1097	12	19
	74.2514	11	20
	74.3931	17	15
	74.5348	3	15
	74.6765	7	24
	74.8182	4	24
	74.9599	4	21
	75.1016	4	15
	75.2433	7	16
	75.385	12	17
	75.5267	8	21
	75.6684	14	20
	75.8101	5	12
	75.9518	9	19
	76.0935	10	18
	76.2352	4	21
	76.3769	6	18
	76.5186	11	17
	76.6603	10	16
	76.802	2	15
	76.9437	11	13
	77.0854	9	13
	77.2271	6	17
	77.3688	7	16
	77.5105	12	21
	77.6522	5	13
	77.7939	12	22
	77.9356	10	19
	78.0773	4	15
	78.219	8	23
	78.3607	6	15
	78.5024	10	11
	78.6441	1	13
	78.7858	13	22
	78.9275	4	15
	79.0692	8	17
	79.2109	4	15
	79.3526	9	15
	79.4943	10	24
	79.636	4	18
	79.7777	8	13
	79.9194	2	12
	80.0611	3	17
	80.2028	8	12
	80.3445	6	15
	80.4862	5	15
	80.6279	4	23
	80.7696	7	18
	80.9113	9	13
	81.053	6	13
	81.1947	5	13
	81.3364	8	21
	81.4781	7	16
	81.6198	10	14
	81.7615	8	17
	81.9032	4	19
	82.0449	15	17
	82.1866	4	18
	82.3283	6	17
	82.47	9	11
	82.6117	2	14
	82.7534	4	11
	82.8951	7	9
	83.0368	6	15
	83.1785	5	18
	83.3202	4	19
	83.4619	5	15
	83.6036	4	15
	83.7453	10	16
	83.887	3	12
	84.0287	4	12
	84.1704	8	14
	84.3121	16	15
	84.4539	4	14
	84.5956	5	10
	84.7373	10	7
	84.879	8	15
	85.0207	4	15
	85.1624	8	16
	85.3041	6	13
	85.4458	5	17
	85.5875	12	9
	85.7292	7	16
	85.8709	8	20
	86.0126	8	22
	86.1543	4	18
	86.296	2	12
	86.4377	3	15
	86.5794	7	16
	86.7211	9	12
	86.8628	4	17
	87.0045	16	15
	87.1462	5	19
	87.2879	14	9
	87.4296	7	12
	87.5713	6	16
	87.713	8	11
	87.8547	7	16
	87.9964	5	18
	88.1381	8	19
	88.2798	21	15
	88.4215	6	8
	88.5632	5	19
	88.7049	5	16
	88.8466	12	20
	88.9883	4	19
	89.13	7	17
	89.2717	3	15
	89.4134	13	13
	89.5551	11	11
	89.6968	8	20
	89.8385	8	13
	89.9802	21	16
	90.1219	13	22
	90.2636	15	9
	90.4053	16	18
	90.547	19	18
	90.6887	11	26
	90.8304	15	17
	90.9721	10	12
	91.1138	6	20
	91.2555	7	24
	91.3972	9	15
	91.5389	17	29
	91.6806	17	14
	91.8223	17	23
	91.964	15	13
	92.1057	20	21
	92.2474	13	29
	92.3891	26	27
	92.5308	23	19
	92.6725	28	22
	92.8142	26	18
	92.9559	34	19
	93.0976	31	24
	93.2393	43	19
	93.381	31	17
	93.5227	22	24
	93.6644	20	29
	93.8061	20	22
	93.9478	49	25
	94.0895	43	20
	94.2312	31	23
	94.3729	44	32
	94.5146	56	33
	94.6563	36	31
	94.798	44	32
	94.9397	49	39
	95.0814	53	34
	95.2231	68	43
	95.3648	73	48
	95.5065	63	41
	95.6482	87	55
	95.7899	53	62
	95.9316	90	59
	96.0733	83	69
	96.215	71	64
	96.3567	66	59
	96.4984	64	47
	96.6401	66	51
	96.7818	56	53
	96.9235	75	47
	97.0652	60	35
	97.2069	48	50
	97.3486	52	50
	97.4904	61	42
	97.6321	73	60
	97.7738	52	52
	97.9155	53	46
	98.0572	59	59
	98.1989	58	51
	98.3406	65	49
	98.4823	56	59
	98.624	56	65
	98.7657	78	63
	98.9074	57	75
	99.0491	83	74
	99.1908	58	65
	99.3325	68	82
	99.4742	54	67
	99.6159	48	78
	99.7576	57	66
	99.8993	63	69
	100.041	64	54
	100.183	72	66
	100.324	70	49
	100.466	69	46
	100.608	74	45
	100.749	79	47
	100.891	65	34
	101.033	62	38
	101.175	62	33
	101.316	46	36
	101.458	61	38
	101.6	56	43
	101.741	39	26
	101.883	63	33
	102.025	52	40
	102.166	64	39
	102.308	46	43
	102.45	60	30
	102.592	31	31
	102.733	44	38
	102.875	42	41
	103.017	62	37
	103.158	38	42
	103.3	65	31
	103.442	59	37
	103.583	52	38
	103.725	63	45
	103.867	56	47
	104.009	45	62
	104.15	60	54
	104.292	38	49
	104.434	51	51
	104.575	44	44
	104.717	28	34
	104.859	45	21
	105.001	80	27
	105.142	36	27
	105.284	29	23
	105.426	39	18
	105.567	55	21
	105.709	43	23
	105.851	47	23
	105.992	40	30
	106.134	56	29
	106.276	59	18
	106.418	43	30
	106.559	31	20
	106.701	46	24
	106.843	50	23
	106.984	49	35
	107.126	41	28
	107.268	42	41
	107.409	35	36
	107.551	43	28
	107.693	47	38
	107.835	53	40
	107.976	34	40
	108.118	55	56
	108.26	52	65
	108.401	59	53
	108.543	38	65
	108.685	61	58
	108.826	56	63
	108.968	49	44
	109.11	49	33
	109.252	62	35
	109.393	38	35
	109.535	59	24
	109.677	51	40
	109.818	46	34
	109.96	59	31
	110.102	59	27
	110.243	50	33
	110.385	49	38
	110.527	43	30
	110.669	42	26
	110.81	69	25
	110.952	73	31
	111.094	57	41
	111.235	46	38
	111.377	45	41
	111.519	47	39
	111.66	47	45
	111.802	55	41
	111.944	61	57
	112.086	68	42
	112.227	56	47
	112.369	75	41
	112.511	77	50
	112.652	69	36
	112.794	82	33
	112.936	74	38
	113.077	73	40
	113.219	78	53
	113.361	63	36
	113.503	57	50
	113.644	66	39
	113.786	82	35
	113.928	49	54
	114.069	52	43
	114.211	75	50
	114.353	57	45
	114.494	80	40
	114.636	65	57
	114.778	63	50
	114.92	72	40
	115.061	65	34
	115.203	81	51
	115.345	55	56
	115.486	76	58
	115.628	60	59
	115.77	75	44
	115.911	70	60
	116.053	57	63
	116.195	53	80
	116.337	72	87
	116.478	70	74
	116.62	71	79
	116.762	79	71
	116.903	66	74
	117.045	69	80
	117.187	46	88
	117.329	71	84
	117.47	104	74
	117.612	59	86
	117.754	63	89
	117.895	82	99
	118.037	56	75
	118.179	56	75
	118.32	74	76
	118.462	66	74
	118.604	65	95
	118.746	75	82
	118.887	59	99
	119.029	69	112
	119.171	48	108
	119.312	46	106
	119.454	57	116
	119.596	57	82
	119.737	63	99
	119.879	74	81
	120.021	48	86
	120.163	48	74
	120.304	49	81
	120.446	49	82
	120.588	34	57
	120.729	39	73
	120.871	44	65
	121.013	35	62
	121.154	40	58
	121.296	31	43
	121.438	31	47
	121.58	30	39
	121.721	32	39
	121.863	40	47
	122.005	23	32
	122.146	21	29
	122.288	29	32
	122.43	31	33
	122.571	26	36
	122.713	21	31
	122.855	25	28
	122.997	22	30
	123.138	25	38
	123.28	9	33
	123.422	10	31
	123.563	24	31
	123.705	9	32
	123.847	21	26
	123.988	19	19
	124.13	24	20
	124.272	11	17
	124.414	10	10
	124.555	21	19
	124.697	11	10
	124.839	5	10
	124.98	8	11
	125.122	13	5
	125.264	4	8
	125.405	4	9
	125.547	5	9
	125.689	2	8
	125.831	14	9
	125.972	3	8
	126.114	7	10
	126.256	2	10

## Sheet: fig. 2k
Figure. 2k - Expression of SGD1 in various foxtail millet organs.
	TPM	Root	Leaf	Root	Node	Stem	Leaf	Node	Stem	Leaf	SAM	Panicle_bf	Panicle_1daf	Panicle_7daf	Milking Seeds
	Rep1	28.9	17.11	20.05	13.64	22.65	8.75	21.8	18.07	16.34	36.07	25.7	25.67	32.15	31.89
	Rep2	28.55	15.41	20.97	17.36	25.96	10.87	22.03	17.06	12.03	37.11	27.44	26.38	30.28	36.41
	Rep3	28.8	16.01	20.68	15.45	20.01	9.63	20.78	17.1	13.69	35.99	27.33	26.43	25.7	33.84

## Sheet: fig. 3d
Figure. 3d - Grain number per panicle, 100-grain weight, grain length, and grain width of Kitaake, CR-Ossgd1-L1, CR-Ossgd1-L2.
	Grain number per panicle	Kitaake	CR-Ossgd1-L1	CR-Ossgd1-L2		Grain length(mm)	Kitaake	CR-Ossgd1-L1	CR-Ossgd1-L2		Grain width(mm)	Kitaake	CR-Ossgd1-L1	CR-Ossgd1-L2
	Rep1	59	46	51		Rep1	7.065	6.009	6.2		Rep1	3.472	3.043	3
	Rep2	66	45	49		Rep2	7.166	6.042	5.503		Rep2	3.51	2.863	2.865
	Rep3	61	46	50		Rep3	6.8	5.944	5.964		Rep3	3.299	3.066	2.884
	Rep4	62	50	48		Rep4	6.091	5.6	5.724		Rep4	3.276	2.9	2.862
	Rep5	64	52	52		Rep5	7.569	5.886	6.618		Rep5	3.37	3.028	2.816
						Rep6	7.917	6.1	5.728		Rep6	3.491	2.86	2.71
						Rep7	6.956	5.945	6.109		Rep7	3.508	3.264	3.071
	100-grain weight(g)	Kitaake	CR-Ossgd1-L1	CR-Ossgd1-L2		Rep8	6.431	5.724	5.939		Rep8	3.222	2.863	2.698
	Rep1	2.591	1.473	1.546		Rep9	7.299	5.794	5.869		Rep9	3.288	2.936	2.83
	Rep2	2.658	1.574	1.495		Rep10	7.657	5.979	5.516		Rep10	3.636	3.194	2.9
	Rep3	2.507	1.644	1.593		Rep11	7.133	6.302	5.958		Rep11	3.331	3.004	2.857
	Rep4	2.353	1.561	1.499		Rep12	7.588	5.6	5.549		Rep12	3.601	2.9	3
	Rep5	2.402	1.443	1.675		Rep13	6.971	6.414	5.7		Rep13	3.266	3.027	2.8
						Rep14	7.645	6.127	5.747		Rep14	3.665	2.922	2.652
						Rep15	7.87	5.5	6.01		Rep15	3.733	3	2.9
						Rep16	7.321	5.79	5.336		Rep16	3.603	2.888	2.838
						Rep17	7.759	5.537	5.8		Rep17	3.689	2.745	2.7
						Rep18	8.044	5.472	6.307		Rep18	3.627	2.85	3.088
						Rep19	6.555	6.07	5.675		Rep19	3.268	2.784	2.938
						Rep20	7.635	6.102	6.01		Rep20	3.662	3.135	2.972
						Rep21	7.22	6.655	5.544		Rep21	3.571	2.663	3.016
						Rep22	7.33	5.805	5.722		Rep22	3.485	2.996	2.862
						Rep23	7	6.292	5.9		Rep23	3.459	2.647	2.8
						Rep24	7.131	5.17	5.516		Rep24	3.543	2.767	2.9
						Rep25	7.515	5.627	5.998		Rep25	3.695	2.791	3.095
						Rep26	7.001	5.719	5.798		Rep26	3.341	3.134	2.969
						Rep27	7.301	5.498	5.915		Rep27	3.561	2.729	3.005
						Rep28	7.976	5.714	5.772		Rep28	3.689	2.701	2.886
						Rep29	7.237	5.905	5.629		Rep29	3.616	2.737	2.904
						Rep30	7.082	6.396	5.6		Rep30	3.444	3.176	2.8
						Rep31	7.829	6.034	5.979		Rep31	3.718	2.893	2.899
						Rep32	7.354	5.5	5.786		Rep32	3.608	2.918	2.813
						Rep33	7.203	6.119	6.02		Rep33	3.587	2.765	3.053
						Rep34	7.848	5.989	5.828		Rep34	3.538	2.903	2.955
						Rep35	6.951	6.328	5.918		Rep35	3.445	3.074	2.835
						Rep36		5.819	6.228		Rep36		2.699	3.017
						Rep37		5.3	5.648		Rep37		2.6	3.009
						Rep38		5.727	5.794		Rep38		2.901	2.803
						Rep39		5.397	6.259		Rep39		2.885	2.997
						Rep40		5.763	5.599		Rep40		2.769	2.975
						Rep41			5.961		Rep41			2.804
						Rep42			6.49		Rep42			2.972
						Rep43			5.763		Rep43			2.619
						Rep44			5.911		Rep44			2.784
						Rep45			6		Rep45			2.8
						Rep46			6.139		Rep46			3.072
						Rep47			5.852		Rep47			3.039
						Rep48			5.804		Rep48			2.995
						Rep49			6.012		Rep49			2.98
						Rep50			6.011		Rep50			2.76
						Rep51			6.138		Rep51			3.138
						Rep52			5.684		Rep52			2.853
						Rep53			5.4		Rep53			2.7
						Rep54			5.5		Rep54			2.7
						Rep55			6.182		Rep55			2.822
						Rep56			5.883		Rep56			3.054
						Rep57			5.594		Rep57			2.921

## Sheet: fig. 3h
Figure. 3h - Panicle length, panicle weight, grain number per panicle, 100-grain weight, grain length, and grain width of Fielder, CR-Tasgd1a/1b/1d-L1, CR-Tasgd1a/1b/1d-L2.
	Panicle length(cm)	Fielder	CR-Tasgd1a/1b/1d-L1	CR-Tasgd1a/1b/1d-L2		Grain length(mm)	Fielder	CR-Tasgd1a/1b/1d-L1	CR-Tasgd1a/1b/1d-L2		Grain width(mm)	Fielder	CR-Tasgd1a/1b/1d-L1	CR-Tasgd1a/1b/1d-L2
	Rep1	7.6	5.4	6.8		Rep1	6.08728	5.21676	5.33791		Rep1	3.39473	2.38942	2.43775
	Rep2	9.2	6.3	5.2		Rep2	5.67291	4.88008	4.00801		Rep2	2.98732	1.9307	2.04899
	Rep3	8.3	5.7	6.2		Rep3	6.15246	4.71239	4.56372		Rep3	3.4043	2.4155	2.30168
	Rep4	9.1	5.6	6.6		Rep4	5.97672	4.24406	4.80418		Rep4	2.95477	2.14204	2.21828
	Rep5	8.6	6.1	5.3		Rep5	5.83375	3.90805	5.53248		Rep5	2.49682	2.28059	2.86753
						Rep6	6.3485	4.85479	4.66035		Rep6	3.29316	2.44431	2.1556
	Panicle weight(g)	Fielder	CR-Tasgd1a/1b/1d-L1	CR-Tasgd1a/1b/1d-L2		Rep7	5.8927	4.95112	5.07853		Rep7	3.30372	2.13959	2.61992
	Rep1	1.245	0.566	0.663		Rep8	5.24451	5.43903	4.99663		Rep8	2.57828	2.48373	2.55839
	Rep2	1.848	0.707	0.832		Rep9	5.88107	5.3983	4.78463		Rep9	3.10458	2.21236	2.1688
	Rep3	1.507	0.629	0.616		Rep10	5.52698	5.63535	5.08466		Rep10	2.33824	2.45143	2.10593
	Rep4	1.682	0.649	0.721		Rep11	6.07762	4.77502	5.3966		Rep11	2.52862	2.09584	2.74863
	Rep5	1.513	0.566	0.575		Rep12	5.51513	4.4737	5.70458		Rep12	2.67109	1.72186	2.65157
						Rep13	5.60197	4.89831	4.73105		Rep13	2.77741	2.34981	2.55399
	Grain number per panicle	Fielder	CR-Tasgd1a/1b/1d-L1	CR-Tasgd1a/1b/1d-L2		Rep14	5.24019	4.90778	4.84901		Rep14	2.64358	2.20259	2.23978
	Rep1	46	24	28		Rep15	5.4841	4.82743	5.03373		Rep15	2.48653	2.0599	2.59265
	Rep2	44	26	28		Rep16	5.74562	5.09494	4.82334		Rep16	2.88526	2.92137	2.45232
	Rep3	45	21	30		Rep17	5.22082	4.91659	5.36884		Rep17	2.41926	2.39545	2.56837
	Rep4	48	23	26		Rep18	5.88915	4.8711	5.11562		Rep18	2.82791	2.01267	2.32466
	Rep5	51	26	23		Rep19	5.61336	4.86877	4.82005		Rep19	2.72641	2.43467	2.34041
						Rep20	5.12534	4.77857	4.8911		Rep20	2.5786	2.20352	2.60578
	100-grain weight(g)	Fielder	CR-Tasgd1a/1b/1d-L1	CR-Tasgd1a/1b/1d-L2		Rep21	6.05843	4.53938	5.76487		Rep21	2.39162	1.99146	2.38089
	Rep1	2.904	1.556	1.635		Rep22	5.47205	4.75637	5.32617		Rep22	2.47107	2.42528	2.36663
	Rep2	3.106	1.693	1.702		Rep23	5.41542	4.76699	4.52711		Rep23	2.37935	2.08601	1.72686
	Rep3	3.114	1.726	1.534		Rep24	6.52359	4.54999	4.93837		Rep24	3.10523	2.00641	2.57826
	Rep4	2.476	1.6	1.516		Rep25	6.33885	4.73285	4.95171		Rep25	2.97879	2.15755	2.25504
	Rep5	2.231	1.639	1.657		Rep26	5.56264	5.29008	5.02999		Rep26	2.68947	1.84605	2.37182
						Rep27	6.08502	5.03219	4.66427		Rep27	2.38117	1.89764	2.35306
						Rep28	5.7828	5.11798	5.39784		Rep28	2.42855	1.87827	2.55457
						Rep29	6.05713	5.17665	4.80847		Rep29	2.83987	2.42761	2.05478
						Rep30	5.83185	4.97259	4.93868		Rep30	3.17882	2.43505	2.19654
						Rep31	5.72484	4.8697	4.01143		Rep31	2.81344	2.20935	1.97107
						Rep32	6.28717	4.6485	5.01952		Rep32	3.02353	2.20492	2.99824
						Rep33	5.8679	5.14913	5.00243		Rep33	2.83164	2.37629	2.01074
						Rep34	5.85813	4.977	5.34215		Rep34	3.05371	2.63499	2.46918
						Rep35	5.97079	5.32641	4.87393		Rep35	2.63144	2.44541	2.55487
						Rep36	5.78313	5.31552	4.50431		Rep36	3.06249	2.66839	2.25855
						Rep37	5.9562	4.61834	4.85355		Rep37	2.85593	2.42334	2.20883
						Rep38	6.30069	4.79556	5.02236		Rep38	3.27571	2.00455	2.04839
						Rep39	6.17545	4.88153	5.47311		Rep39	3.03494	1.62496	2.3566
						Rep40	6.14705	4.96939	5.87826		Rep40	3.0096	2.49811	2.52557
						Rep41	5.99764	4.94874	4.76746		Rep41	2.82134	2.57286	1.83476
						Rep42	5.9372	4.69865	4.5382		Rep42	2.91868	2.11093	2.29218
						Rep43	5.83638	5.07911	4.91602		Rep43	2.80112	2.3539	2.23256
						Rep44	5.6466	5.23378	5.19026		Rep44	2.82762	2.84387	2.63466
						Rep45	6.20447	4.61214	4.76282		Rep45	2.72729	2.47628	2.21883
						Rep46	5.68474	5.20822	4.66827		Rep46	3.0035	2.85538	1.94739
						Rep47	5.85123	5.42219	4.56239		Rep47	2.47413	2.5384	2.26607
						Rep48	5.95739	4.78168	5.02201		Rep48	3.00924	1.81865	2.28432
						Rep49	5.1307	5.15983	4.79061		Rep49	2.26819	2.31214	2.15546
						Rep50	5.06369	5.20352	4.93561		Rep50	2.19008	2.13368	2.4533
						Rep51	5.36152	4.87541	5.08975		Rep51	2.52676	2.1023	2.59914
						Rep52	5.50067	4.61781	4.90434		Rep52	2.30312	2.33538	2.1574
						Rep53	5.95525	5.00916	5.32894		Rep53	2.91411	1.90382	2.42991
						Rep54	5.49457	5.02357	5.25865		Rep54	2.61156	2.67647	2.58587
						Rep55	6.24495	4.90872	4.90823		Rep55	3.12553	2.17622	2.13753
						Rep56	5.36237	5.15198	5.07305		Rep56	2.35065	2.88408	2.13334
						Rep57	5.939	5.52214	4.64242		Rep57	2.97353	2.56855	2.24072
						Rep58	5.3611	4.95399	4.65014		Rep58	2.64095	2.02783	2.45878
						Rep59	5.9164	4.81288	5.02553		Rep59	3.00211	2.13755	2.40433
						Rep60	5.56772	4.54673	4.9048		Rep60	2.90198	2.09746	2.13383
						Rep61	5.61832	5.1828	4.5687		Rep61	2.79653	2.11027	2.20163
						Rep62	5.76703	4.62273	4.95694		Rep62	2.7222	2.64413	2.82032
						Rep63	6.27958	4.74232	5.06845		Rep63	3.0718	2.02706	2.93663
						Rep64	4.72664	5.08509	5.05072		Rep64	2.20888	1.91546	2.64695
						Rep65	6.29897	5.08687	5.35532		Rep65	3.125	2.14506	2.51066
						Rep66	6.12232	5.50909	5.14898		Rep66	3.11742	2.23952	2.49506
						Rep67	6.02934	4.83535	4.7448		Rep67	2.95643	2.3488	1.88378
						Rep68	5.69524	4.84711	5.0848		Rep68	2.43906	2.38251	2.33123
						Rep69	5.70653	5.42344	4.72067		Rep69	2.65736	2.04246	2.23864
						Rep70	5.99169	4.41846	4.29982		Rep70	2.57976	1.9451	2.09057
						Rep71	5.44885	5.3077	5.10975		Rep71	2.55636	1.92148	2.27002
						Rep72	6.24425	5.17713	4.82318		Rep72	3.04228	2.08061	2.14619
						Rep73	6.07485	4.9461	5.60455		Rep73	3.20257	1.85602	2.37403
						Rep74	5.99113	4.86518	5.13708		Rep74	2.94767	2.44432	2.72886
						Rep75	6.0062	5.34857	4.51691		Rep75	2.90211	1.9068	1.94499
						Rep76	6.00972	5.86511	5.01872		Rep76	3.24786	2.25988	2.72472
						Rep77	6.18923	4.97091	5.46829		Rep77	3.26476	2.46149	2.35868
						Rep78	5.84235	5.16015	5.09042		Rep78	2.67185	2.2133	2.16108
						Rep79	5.7934	4.99767	5.05027		Rep79	2.78454	2.24449	2.11775
						Rep80	6.0242	5.08095	5.45682		Rep80	2.997	1.66392	2.2493
						Rep81	5.98714	4.41844	5.31484		Rep81	2.69231	1.77798	2.45312
						Rep82	5.77744	5.67217	5.23755		Rep82	2.83631	2.43776	2.47474
						Rep83	5.91513	5.47595	4.99403		Rep83	2.46032	2.74135	2.33026
						Rep84	5.94303	4.92543	4.29504		Rep84	2.94795	2.66775	2.07511
						Rep85	5.94382	5.24387	4.714		Rep85	2.99683	2.55188	2.41737
						Rep86	5.55185	5.01467	4.69646		Rep86	2.84606	2.17849	1.77032
						Rep87	6.15989	4.9749	4.77288		Rep87	3.0178	2.14984	2.28618
						Rep88	5.42999	4.67283	4.9346		Rep88	2.78331	2.1226	2.72214
						Rep89	5.76202	4.68005	5.14768		Rep89	2.68922	2.31248	2.40417
						Rep90	5.18332	5.01323	4.67589		Rep90	2.50309	2.36198	2.29003
						Rep91	5.71442	5.00933	4.74806		Rep91	2.64032	1.8148	2.07824
						Rep92	5.9088	5.27139	5.27016		Rep92	2.83574	2.76561	2.46426
						Rep93	5.8847	5.26441	4.43818		Rep93	2.64614	2.54435	2.28646
						Rep94	6.2063	4.51511	4.716		Rep94	3.11217	2.1206	1.97088
						Rep95	5.58044	4.70249	4.76678		Rep95	2.84289	1.98737	2.022
						Rep96	6.20307	4.94526	4.36866		Rep96	2.91879	2.50773	2.05763
						Rep97	6.17798	4.86996	5.05003		Rep97	3.04812	2.25891	2.46074
						Rep98	5.61036	5.26695	5.06174		Rep98	3.51537	2.39566	2.14314
						Rep99	6.30773	5.22533	4.75155		Rep99	2.94505	2.69739	2.35271
						Rep100	5.22526	5.23865	5.02285		Rep100	2.54391	2.60303	2.3828
						Rep101	5.91661	4.35223	4.90962		Rep101	2.8858	1.9279	2.55964
						Rep102	6.15944	4.63831	4.64821		Rep102	3.16479	1.8584	2.11467
						Rep103	6.3842	4.90917	4.17671		Rep103	3.17104	1.94001	2.04245
						Rep104	5.73535	4.95613	4.91909		Rep104	2.6218	2.45342	2.48483
						Rep105	5.85498	5.05628	4.68718		Rep105	2.94444	2.05984	2.00473
						Rep106	5.60766	4.80776	4.92978		Rep106	3.22189	2.32256	2.1566
						Rep107	6.23388	5.24405	5.54235		Rep107	3.01466	2.51538	2.92675
						Rep108	5.85472	5.02877	5.34833		Rep108	2.51833	2.53191	2.58298
						Rep109	6.05134	4.53425	4.97633		Rep109	2.85521	2.00776	2.34111
						Rep110	5.95981	5.15988	5.39221		Rep110	2.98025	2.10978	2.40376
						Rep111	5.5226	5.05395	4.55487		Rep111	2.72281	2.60495	1.99028
						Rep112	4.85155	5.22228	4.90292		Rep112	2.71625	2.53561	2.20996
						Rep113	6.06934	5.1409	5.06659		Rep113	2.25306	2.57575	2.80452
						Rep114	5.7776	4.46145	5.00464		Rep114	2.92879	2.21175	1.65877
						Rep115	5.58851	4.90591	4.89		Rep115	3.03699	2.11778	2.17414
						Rep116	5.74707	4.75089	4.91233		Rep116	2.67184	2.16812	2.2161
						Rep117	5.44623	4.52995	4.90652		Rep117	2.58798	2.15301	2.29917
						Rep118	5.89356	4.32293	4.77719		Rep118	2.98134	1.91446	2.49734
						Rep119	6.15172	5.01673	4.50447		Rep119	3.25155	2.20805	2.46198
						Rep120	5.95451	5.7343	5.0301		Rep120	2.51034	2.25148	2.65527
						Rep121	5.64475	5.1965	6.10466		Rep121	2.3075	2.5727	2.55079
						Rep122	5.84575	4.61804	4.95704		Rep122	3.35203	2.29115	2.26803
						Rep123	6.45355	4.68543	5.15602		Rep123	3.09947	2.01363	1.83231
						Rep124	4.85949	4.8414	4.31906		Rep124	2.21661	2.47737	1.96923
						Rep125	5.74514	4.82192	4.35179		Rep125	3.07831	2.32894	1.91639
						Rep126	5.88306	4.98003	4.87644		Rep126	2.41097	2.30102	2.63189
						Rep127	6.09227	5.06297	4.83766		Rep127	2.86111	2.24572	2.20819
						Rep128	6.05319	4.98643	4.46653		Rep128	2.79334	2.47681	1.98118
						Rep129	5.73792	4.8151	5.17783		Rep129	2.92019	2.25027	2.56476
						Rep130	5.85544	5.01508	4.72968		Rep130	2.94639	1.95489	2.18323
						Rep131	5.90411	4.84156	4.79352		Rep131	2.65685	2.60878	2.29493
						Rep132	5.44635	5.23104	5.36237		Rep132	2.71417	2.35125	2.33403
						Rep133	6.11802	5.16456	4.69695		Rep133	3.34437	2.25825	2.02766
						Rep134	5.7457	5.47969	4.48171		Rep134	3.2154	2.57218	2.14209
						Rep135	6.24854	5.01305	4.9573		Rep135	2.84254	2.83447	2.09582
						Rep136	5.89071	4.52557	5.01629		Rep136	3.36968	2.22824	2.60928
						Rep137	5.95006	5.0953	4.7346		Rep137	2.8225	1.81417	2.08684
						Rep138	6.12754	4.65056	5.35601		Rep138	3.15009	2.08074	2.07769
						Rep139	5.84786	4.60844	4.3458		Rep139	2.79127	1.9782	2.20615
						Rep140	5.34828	5.01549	4.72256		Rep140	2.3997	2.54115	2.35907
						Rep141	6.2175	4.76557	4.99168		Rep141	3.15161	2.1935	2.35687
						Rep142	6.1073	5.5373	4.71337		Rep142	2.89368	2.56152	2.2178
						Rep143	6.24373	5.62188	4.85111		Rep143	3.29335	2.68604	2.50128
						Rep144	5.99593	5.14355	4.89857		Rep144	3.24047	2.44076	2.38607
						Rep145	5.58161	4.89507	4.8375		Rep145	2.75333	2.32795	2.32934
						Rep146	6.2122	5.07289	4.7165		Rep146	2.11311	2.37185	2.10025
						Rep147	5.27901	5.33541	5.1456		Rep147	2.25994	2.78254	2.47937
						Rep148	5.91507	5.01128	4.92438		Rep148	3.04799	2.64238	2.61661
						Rep149	5.73369	5.17515	4.90711		Rep149	2.98897	2.17244	1.94082
						Rep150	6.16777	5.24998	4.95367		Rep150	3.26992	2.31852	2.16419
						Rep151	5.75684	5.45071	4.9022		Rep151	2.7403	2.36161	1.98173
						Rep152	6.16675	4.92616	4.69226		Rep152	2.60976	2.04446	2.17893
						Rep153	6.35957	4.52135	5.08396		Rep153	2.96108	2.07544	2.39173
						Rep154	6.36283	5.12491	4.59877		Rep154	3.15167	2.4869	1.78024
						Rep155	5.74336	5.12929	5.12106		Rep155	2.73564	2.36314	2.19787
						Rep156	6.59094	5.25374	5.24624		Rep156	3.14497	2.31928	2.4488
						Rep157	6.13912	4.83623	4.53668		Rep157	3.41791	2.10353	1.95336
						Rep158	5.66573	4.55574	5.15236		Rep158	2.86976	2.24982	2.76525
						Rep159	6.23805	5.06728	4.95351		Rep159	2.60034	1.85938	1.81983
						Rep160	5.81154	5.35153	4.94897		Rep160	2.76708	2.31021	2.77341
						Rep161	6.10605	5.35593	4.46495		Rep161	3.3134	2.47472	1.63398
						Rep162	6.52785	4.95852	4.79137		Rep162	3.35091	2.44453	2.38897
						Rep163	5.70388	5.16208	4.93833		Rep163	2.87065	2.358	2.49062
						Rep164	5.61194	4.83259	5.35175		Rep164	2.77475	1.88644	2.85493
						Rep165	6.05049	5.22557	4.61944		Rep165	2.82194	2.32204	2.27943
						Rep166	5.66203	5.94922	4.29778		Rep166	2.85814	2.64526	1.87233
						Rep167	5.52353	5.3201	4.70041		Rep167	2.79381	2.88867	2.10202
						Rep168	6.25395	5.21701	4.9176		Rep168	2.91744	2.23799	1.9082
						Rep169	5.89242	5.24136	5.25216		Rep169	2.42659	2.33205	2.52361
						Rep170	6.36786	5.0288	4.90582		Rep170	2.89924	2.461	2.54086
						Rep171	6.18674	4.98863	5.50642		Rep171	2.90386	2.43233	2.28916
						Rep172	5.94704	4.9419	4.92862		Rep172	2.95881	2.11266	2.15711
						Rep173	5.9759	4.8692	5.0869		Rep173	3.18741	2.10237	2.27771
						Rep174	5.84228	4.98804	5.07597		Rep174	2.91816	2.57045	2.32275
						Rep175	6.44177	5.11035	4.78906		Rep175	3.01817	2.11029	2.35822
						Rep176	5.50197	5.01089	4.70879		Rep176	2.30721	2.55365	2.19021
						Rep177	5.67616	5.31753	4.77408		Rep177	2.99234	2.49019	2.03491
						Rep178	6.25614	5.00203	4.80651		Rep178	3.04871	2.16363	2.2225
						Rep179	5.44129	4.87598	5.01294		Rep179	2.85007	2.33968	2.47641
						Rep180	6.11932	4.38825	4.79518		Rep180	3.00243	1.78441	2.28882
						Rep181	6.22133	4.75727	5.01724		Rep181	3.03097	2.48371	2.17737
						Rep182	5.29965	4.65215	5.22197		Rep182	2.52983	1.94319	2.59185
						Rep183	6.24657	5.2647	4.34604		Rep183	3.14306	2.38217	2.22361
						Rep184	5.69686	4.82514	4.77546		Rep184	2.53447	2.54641	2.32761
						Rep185	5.15926	4.92061	5.13137		Rep185	2.53697	2.69883	1.91307
						Rep186	6.03714	4.44874	5.14248		Rep186	3.64648	2.2839	2.55268
						Rep187	5.7445	5.17911	5.91816		Rep187	2.55114	2.16341	2.61827
						Rep188	5.50348	5.43854	4.78827		Rep188	2.52636	2.12107	2.09004
						Rep189	6.10669	5.27072	4.93176		Rep189	3.00447	2.39877	2.22027
						Rep190	5.73149	4.59441	4.76026		Rep190	2.87682	2.5856	2.46342
						Rep191	6.15836	5.45806	4.69068		Rep191	2.86555	2.53339	2.09552
						Rep192	6.06264	5.21897	5.1847		Rep192	3.062	2.46159	2.20282
						Rep193	5.91949	4.65053	4.80605		Rep193	3.08873	2.03421	2.32074
						Rep194	5.98028	5.00944	4.92242		Rep194	3.15315	2.19093	2.50643
						Rep195	5.71887	4.63295	4.91352		Rep195	2.6583	2.58883	1.92793
						Rep196	5.62578	4.96343	5.07257		Rep196	2.7634	2.60115	2.65312
						Rep197	5.92291	4.87038	5.71717		Rep197	2.82039	2.12277	2.27827
						Rep198	5.88331	4.99977	4.81059		Rep198	2.93459	2.27411	1.83949
						Rep199	5.562	5.05399	5.28104		Rep199	2.63026	2.38575	2.3531
						Rep200	5.6757	5.08659	5.10788		Rep200	2.64487	2.12766	2.36058
						Rep201	5.84013	4.58672	5.03283		Rep201	2.75354	2.48168	2.55011
						Rep202	5.96358	4.78742	5.24094		Rep202	2.66024	2.61434	2.53388
						Rep203	6.04605	5.14897	5.2067		Rep203	2.8177	2.29229	2.4943
						Rep204	5.89335	4.72679	4.75102		Rep204	3.04842	2.45663	1.89739
						Rep205	5.7331	5.38241	4.66651		Rep205	2.91821	2.27093	2.46926
						Rep206	5.78225	5.26647	4.72707		Rep206	2.58953	2.77786	2.00128
						Rep207	6.36202	4.82623	5.17742		Rep207	3.27615	2.04194	2.48381
						Rep208	5.83458	5.21954	4.9361		Rep208	2.44846	2.52475	2.07903
						Rep209	5.46021	5.47213	5.28606		Rep209	3.15266	2.3989	2.45444
						Rep210	6.0064	4.92038	5.17147		Rep210	2.95713	2.25129	2.35864
						Rep211	5.80101	4.99657	4.47971		Rep211	2.67773	2.45904	2.18284
						Rep212	5.79857	5.16233	4.39033		Rep212	3.36833	2.44421	2.11707
						Rep213	6.10433	4.93817	4.75989		Rep213	2.88257	2.66345	1.77883
						Rep214	5.73338	5.2431	5.34473		Rep214	2.76483	2.62511	2.68716
						Rep215	4.76806	4.87878	5.04817		Rep215	1.98941	2.45839	2.83998
						Rep216	5.24253	4.85982	4.84096		Rep216	2.11052	2.96314	2.01468
						Rep217	5.92066	3.82458	5.47807		Rep217	2.72469	1.87761	2.90764
						Rep218	5.83687	4.29124	4.82115		Rep218	2.64164	2.04431	1.88827
						Rep219	6.16543	4.87723	5.117		Rep219	3.21747	2.3939	2.97595
						Rep220	4.54671	5.27872	4.73802		Rep220	2.24028	2.06469	2.12295
						Rep221	6.18138	4.41524	4.93492		Rep221	3.04026	2.33583	1.97117
						Rep222	5.91811	4.64021	5.13877		Rep222	2.57741	1.93447	2.28445
						Rep223	5.8933	5.03299	5.12335		Rep223	2.4932	2.33499	2.57961
						Rep224	5.54307	5.18188	4.95899		Rep224	2.62776	2.43744	2.27227
						Rep225	5.73111	4.91599	4.95726		Rep225	3.46796	2.36726	2.6198
						Rep226	5.73986	5.04093	4.56863		Rep226	2.07627	2.33384	2.2992
						Rep227	5.70881	4.94081	4.57109		Rep227	2.08311	2.10282	2.13642
						Rep228	5.35814	4.84066	4.64724		Rep228	2.23845	2.38831	2.42196
						Rep229	6.02789	5.45459	4.90628		Rep229	2.69734	2.52333	2.57955
						Rep230	6.12259	4.96118	5.52326		Rep230	2.68266	2.27127	2.85849
						Rep231	6.03007	4.45971	5.06762		Rep231	2.90962	2.11554	2.44717
						Rep232	6.24703	4.80875	4.14155		Rep232	3.38129	2.30884	1.61401
						Rep233	5.86065	4.80372	5.51091		Rep233	2.32243	2.20524	2.40743
						Rep234	5.89035	4.85762	5.069		Rep234	2.90731	2.42978	2.66252
						Rep235	5.20394	5.72011	5.52051		Rep235	2.14085	2.76679	2.75843
						Rep236	5.21986	4.94717	5.31358		Rep236	2.19774	2.72294	2.64301
						Rep237	5.81114	5.11653	4.85969		Rep237	2.833	2.63281	2.41302
						Rep238	5.13148	4.63975	4.89172		Rep238	2.02717	2.0115	2.2801
						Rep239	5.25893	5.20058	5.12458		Rep239	2.09425	2.16426	2.30072
						Rep240	5.86731	4.84196	4.91403		Rep240	2.37838	2.14049	2.10132
						Rep241	6.55969	5.18723	4.84246		Rep241	3.11143	2.61166	1.99829
						Rep242	5.9522	4.74427	4.88784		Rep242	2.71667	1.92156	2.76121
						Rep243	5.7254	5.44342	4.46189		Rep243	3.52035	2.20572	2.12021
						Rep244	5.38951	4.63382	4.99983		Rep244	2.34118	2.39325	2.41669
						Rep245	5.45455	5.29659	5.08399		Rep245	2.42297	2.8438	2.33161
						Rep246	5.1827	5.81811	4.82728		Rep246	2.03661	2.55168	2.14964
						Rep247	5.94723	5.18903	4.45778		Rep247	3.17923	2.31631	2.205
						Rep248	6.12866	4.86458	4.51737		Rep248	2.7444	2.46818	2.28866
						Rep249	5.53893	4.77458	5.22495		Rep249	2.24354	2.24003	2.30769
						Rep250	5.53386	4.92925	4.67487		Rep250	2.83691	2.5727	2.30143
						Rep251	5.60818	4.69919	5.05164		Rep251	2.90148	2.09985	2.56834
						Rep252	5.4547	5.28287	4.66255		Rep252	2.29453	2.52582	2.32663
						Rep253	5.18801	5.0314	5.14159		Rep253	2.3413	2.60903	2.13709
						Rep254	5.78575	4.56954	4.78295		Rep254	2.61217	2.21237	2.36123
						Rep255	5.56758	5.21161	5.98399		Rep255	2.7374	2.14258	2.51499
						Rep256	5.65262	4.58506	5.12722		Rep256	2.13535	2.52423	2.26973
						Rep257	5.48628	5.2278	5.01301		Rep257	2.2233	1.96059	2.88021
						Rep258	5.40375	5.1061	5.06488		Rep258	2.70022	2.47611	2.60184
						Rep259	5.82383	4.99762	4.60503		Rep259	3.40181	2.52476	2.29209
						Rep260	5.58277	4.8075	5.35764		Rep260	2.71398	1.99693	2.51195
						Rep261	5.73615	5.46846	4.79915		Rep261	2.36395	2.48433	2.04816
						Rep262	5.5145	5.20714	5.51045		Rep262	2.79145	2.69459	2.61559
						Rep263	5.94798	5.4217	5.35545		Rep263	2.91125	2.24273	2.69842
						Rep264	5.33162	5.32219	4.93957		Rep264	2.42153	2.38275	2.43586
						Rep265	5.67053	4.7489	4.51767		Rep265	2.38009	2.59801	1.8883
						Rep266	5.99824	5.03705	5.45137		Rep266	3.0312	2.46203	2.1628
						Rep267	5.79901	5.01984	4.91098		Rep267	2.73354	2.17625	2.44745
						Rep268	5.70659	4.97127	4.68088		Rep268	3.15265	2.80963	2.49704
						Rep269	5.86016	5.32049	4.51924		Rep269	3.1678	2.16096	2.11303
						Rep270	6.10992	4.89202	5.04373		Rep270	2.74657	2.2305	1.89582
						Rep271	5.55709	4.62333	4.56225		Rep271	2.86629	2.34636	2.11544
						Rep272	6.01663	5.39224	5.10408		Rep272	2.81243	2.5832	2.14781
						Rep273	6.09584	4.78351	4.74287		Rep273	3.66776	2.28643	2.28722
						Rep274	5.57318	5.48047	5.13632		Rep274	2.16122	2.47656	2.6549
						Rep275	5.58125	4.15832	4.85439		Rep275	2.92688	1.76978	2.01698
						Rep276	5.793	4.75381	5.76299		Rep276	2.7144	2.24179	2.96935
						Rep277	6.34856	5.42694	4.94979		Rep277	2.99429	2.63003	2.43855
						Rep278	5.97948	4.78318	4.74957		Rep278	2.84268	2.03104	2.27059
						Rep279	5.90703	4.63801	4.72924		Rep279	2.72882	2.37737	2.43651
						Rep280	5.76485	4.84649	4.75751		Rep280	2.94852	2.02552	2.29356
						Rep281	5.60985	5.16565	4.28549		Rep281	2.75081	1.97679	2.46597
						Rep282	5.81139	5.21525	5.18079		Rep282	2.52834	2.40476	2.63211
						Rep283	5.63603	5.12435	4.50591		Rep283	2.26363	2.41263	2.08538
						Rep284	5.69674	5.02077	4.98159		Rep284	3.07317	2.28235	2.09583
						Rep285	6.10954	4.83688	4.53728		Rep285	2.82593	2.59287	1.80156
						Rep286	5.75827	5.18712	4.58454		Rep286	2.5583	2.36625	2.06072
						Rep287	4.90542	4.27427	4.48778		Rep287	2.00638	1.85582	1.96896
						Rep288	5.2766	5.47584	5.37039		Rep288	2.56742	2.667	2.52022
						Rep289	5.48273	5.1909	5.48708		Rep289	2.44768	2.70056	2.58264
						Rep290	6.06394	5.02112	5.08424		Rep290	2.24457	2.4318	2.43667
						Rep291	5.74489	5.05124	4.92662		Rep291	2.62853	2.69205	1.83493
						Rep292	5.57086	5.39969	5.37042		Rep292	2.35181	2.56077	2.17169
						Rep293	5.41572	4.89345	5.22101		Rep293	2.60022	2.72422	2.10458
						Rep294	6.10469	4.76073	4.81049		Rep294	2.5487	2.32946	2.34771
						Rep295	5.43527	5.32246	5.07506		Rep295	2.72204	2.08121	2.8174
						Rep296	4.84919	5.07863	4.82818		Rep296	2.95126	2.75525	2.41031
						Rep297	5.90509	4.70324	4.80259		Rep297	3.53181	2.1576	2.08115
						Rep298	6.03654	4.9218	5.27761		Rep298	2.75253	1.90399	2.43424
						Rep299	5.3578	4.80391	4.48681		Rep299	2.02946	2.1972	1.99777
						Rep300	5.60306	4.97742	4.75991		Rep300	2.56554	2.14619	2.40743
						Rep301	5.34146	5.24077	4.81602		Rep301	2.12149	2.91053	2.26041
						Rep302	5.85026	4.86424	5.24087		Rep302	2.88588	2.2223	1.95813
						Rep303	5.38413	5.04046	5.31379		Rep303	2.35534	2.47552	2.38652
						Rep304	5.38887	5.15767	4.92731		Rep304	2.49031	2.73772	2.16802
						Rep305	5.83253	4.31864	4.97809		Rep305	3.11295	1.95174	2.82113
						Rep306	5.64856	4.99855	5.20886		Rep306	2.3961	2.43514	2.56415
						Rep307	5.20509	4.8276	5.08484		Rep307	2.50974	2.17851	2.41134
						Rep308	5.54383	4.50072	4.67238		Rep308	2.61362	1.85863	2.25905
						Rep309	5.80942	4.62275	4.82873		Rep309	3.04424	2.06572	2.54978
						Rep310	6.70464	4.80796	4.9723		Rep310	2.86376	2.17946	2.26619
						Rep311	5.02113	6.13895	4.83479		Rep311	2.42165	2.22751	2.15946
						Rep312	6.52221	5.28507	4.97595		Rep312	2.99656	2.40431	2.87096
						Rep313	6.15976	5.15749	4.96426		Rep313	2.81736	2.48847	2.73153
						Rep314	5.77936		4.91755		Rep314	3.08651		2.19303
						Rep315	5.0441		4.59749		Rep315	1.9285		2.174
						Rep316	5.53073		4.66479		Rep316	2.8224		2.39102
						Rep317	5.68419		4.96376		Rep317	2.6342		2.4599
						Rep318	5.61601		5.59237		Rep318	2.48934		2.26991
						Rep319	5.63112		4.99495		Rep319	2.72686		2.2814
						Rep320	5.75576		4.39241		Rep320	2.23866		2.33638
						Rep321	5.56883		5.1505		Rep321	2.56302		2.20509
						Rep322	5.65727		4.78595		Rep322	2.18986		2.77742
						Rep323	5.91426				Rep323	3.23786
						Rep324	6.77308				Rep324	3.1074
						Rep325	5.15713				Rep325	2.1035
						Rep326	5.84908				Rep326	2.24648
						Rep327	4.94484				Rep327	1.96464
						Rep328	5.30351				Rep328	2.13907
						Rep329	5.07235				Rep329	2.14869
						Rep330	5.39012				Rep330	2.1732
						Rep331	6.07251				Rep331	2.818
						Rep332	5.72287				Rep332	3.47073
						Rep333	5.51599				Rep333	2.7907
						Rep334	5.66218				Rep334	2.23293
						Rep335	5.39102				Rep335	2.54127
						Rep336	5.09197				Rep336	1.95788
						Rep337	5.78892				Rep337	2.90326
						Rep338	5.84077				Rep338	2.51998
						Rep339	5.97728				Rep339	2.76917
						Rep340	5.57307				Rep340	2.64103
						Rep341	5.41432				Rep341	2.19876
						Rep342	5.28461				Rep342	2.13467
						Rep343	5.53202				Rep343	2.49491
						Rep344	5.62637				Rep344	2.24488
						Rep345	5.76541				Rep345	3.05644
						Rep346	5.71451				Rep346	2.86086
						Rep347	5.13049				Rep347	2.13427
						Rep348	5.86926				Rep348	2.63574
						Rep349	5.42813				Rep349	2.31983
						Rep350	4.98151				Rep350	2.13164
						Rep351	5.46273				Rep351	2.45897
						Rep352	6.21166				Rep352	3.12998
						Rep353	5.25386				Rep353	1.97268
						Rep354	5.31384				Rep354	2.51109
						Rep355	5.71163				Rep355	2.63269
						Rep356	5.40023				Rep356	2.46621
						Rep357	5.10544				Rep357	2.39912
						Rep358	6.34777				Rep358	3.03278
						Rep359	4.99488				Rep359	1.94241
						Rep360	5.74587				Rep360	2.74774
						Rep361	6.07638				Rep361	3.02365
						Rep362	5.82757				Rep362	2.70048
						Rep363	6.2224				Rep363	3.2494
						Rep364	5.44051				Rep364	2.25838
						Rep365	5.64255				Rep365	2.34676
						Rep366	6.18787				Rep366	3.39922
						Rep367	5.54059				Rep367	2.23138
						Rep368	5.53811				Rep368	2.86002
						Rep369	5.59997				Rep369	2.43508
						Rep370	5.57331				Rep370	2.47871
						Rep371	5.95864				Rep371	3.28853
						Rep372	5.80274				Rep372	2.7252
						Rep373	5.95588				Rep373	2.1613
						Rep374	5.50777				Rep374	2.02506
						Rep375	5.73634				Rep375	2.24402
						Rep376	5.73803				Rep376	2.90682
						Rep377	6.14022				Rep377	3.02954
						Rep378	5.1809				Rep378	2.07173
						Rep379	5.9279				Rep379	3.0328
						Rep380	5.62335				Rep380	2.11703
						Rep381	5.53581				Rep381	2.3897
						Rep382	5.32534				Rep382	2.39808
						Rep383	5.22884				Rep383	1.95533
						Rep384	5.19542				Rep384	2.34777
						Rep385	5.78173				Rep385	2.636
						Rep386	5.60994				Rep386	2.65999
						Rep387	5.41014				Rep387	2.36285
						Rep388	5.83951				Rep388	2.44203
						Rep389	5.47743				Rep389	1.94562
						Rep390	5.77833				Rep390	2.44365
						Rep391	5.53854				Rep391	2.71957
						Rep392	5.75863				Rep392	2.92959
						Rep393	4.6195				Rep393	2.05063
						Rep394	5.83024				Rep394	2.69269
						Rep395	6.0769				Rep395	2.93749
						Rep396	5.1518				Rep396	2.61974
						Rep397	5.96851				Rep397	2.78604
						Rep398	5.82877				Rep398	2.04679
						Rep399	4.96646				Rep399	2.5688
						Rep400	4.65443				Rep400	2.12005
						Rep401	6.1124				Rep401	3.19539
						Rep402	4.98869				Rep402	2.32255
						Rep403	5.06109				Rep403	2.37989
						Rep404	5.07854				Rep404	2.121
						Rep405	5.54346				Rep405	2.3933
						Rep406	5.52616				Rep406	2.64041
						Rep407	5.67187				Rep407	2.50074
						Rep408	6.634				Rep408	3.22628
						Rep409	5.45327				Rep409	2.74341
						Rep410	5.31318				Rep410	2.36043
						Rep411	6.11307				Rep411	3.18671
						Rep412	5.21439				Rep412	2.12679
						Rep413	5.77968				Rep413	2.62813
						Rep414	5.41532				Rep414	2.0808
						Rep415	5.78892				Rep415	2.61294
						Rep416	4.87472				Rep416	2.11305
						Rep417	4.8129				Rep417	2.05818
						Rep418	5.73807				Rep418	2.2034
						Rep419	5.81015				Rep419	2.87294
						Rep420	5.62389				Rep420	2.11456
						Rep421	5.28324				Rep421	2.31356
						Rep422	5.30333				Rep422	2.96982
						Rep423	5.80552				Rep423	2.1142
						Rep424	4.92322				Rep424	2.35861
						Rep425	5.59724				Rep425	2.07004
						Rep426	5.49273				Rep426	2.78861
						Rep427	5.31951				Rep427	2.5515
						Rep428	5.62897				Rep428	2.21896
						Rep429	5.02357				Rep429	2.46103
						Rep430	5.58523				Rep430	2.42099
						Rep431	5.10802				Rep431	1.95671
						Rep432	5.72298				Rep432	2.93226
						Rep433	5.43905				Rep433	2.75995
						Rep434	4.9038				Rep434	2.35237
						Rep435	5.35264				Rep435	2.24075
						Rep436	5.8905				Rep436	2.68892
						Rep437	5.71565				Rep437	2.27219
						Rep438	5.33957				Rep438	2.44177
						Rep439	6.09642				Rep439	3.09934
						Rep440	6.38004				Rep440	2.73007
						Rep441	6.00148				Rep441	3.78483
						Rep442	5.59702				Rep442	2.13609
						Rep443	5.33898				Rep443	2.68767
						Rep444	5.15521				Rep444	2.29692
						Rep445	5.48235				Rep445	2.20167
						Rep446	5.9107				Rep446	2.77882
						Rep447	5.48837				Rep447	2.36397
						Rep448	5.3702				Rep448	2.06508
						Rep449	6.29871				Rep449	2.38933
						Rep450	5.56314				Rep450	1.8859
						Rep451	6.1961				Rep451	3.10085
						Rep452	4.8509				Rep452	2.44102

## Sheet: fig. 4c
Figure. 4c - In vitro pull-down assay of interaction between SGD1 and SiUBC32. Dotted areas denote blots’ images included in the manuscript.

[truncated: 42 more sheets: fig. 4e, fig. 4f, fig. 4k, fig. 5b, fig. 5d, fig. 5e, fig. 5g, fig. 5j, fig. 5k, fig. 6c, fig. 6d, fig. 6e, fig. 6f, fig. 6g, fig. 6h, fig. 6i, fig. 6j, fig. 6k and 6m, fig. 6o and Fig. S12c, fig.6l,6n and 6p …]
